# Supplementary material for: Genome reannotation of the lizard Anolis carolinensis based on 14 adult and embryonic deep transcriptomes
Source: BMC Genomics. 2013 Jan 23;14:49. doi: 10.1186/1471-2164-14-49 (PMC3561122; doi:10.1186/1471-2164-14-49)
Supplement: Additional file 1 — Table S1. Description of adult and embryonic tissues used for RNA-Seq. [file 1471-2164-14-49-S1.xlsx]

## Sheet: Sheet1
Sample Name	Original Tail
SRA ID	SRX158074
Species used for library	Anolis carolinensis
Animal ID(s)	Pooled D004, D009, D016
Tissue/Organ source [eg. brain, liver, whole, etc]	Original Tail
Developmental stage/age	Adult
Sex	Female
Total RNA or purified polyA RNA	Total RNA
RNA extraction Kit	miRVana (Ambion)
Library Preparation Protocol	Ovation RNA-Seq (NuGEN)
Estimated size range of inserts	287
Sample Name	Epithelium
SRA ID	SRX158076
Species used for library	Anolis carolinensis
Animal ID(s)	Pooled D004, D009, D016
Tissue/Organ source [eg. brain, liver, whole, etc]	Epithelium of Regenerating Tail
Developmental stage/age	Adult, 15 days post autotomy
Sex	Female
Total RNA or purified polyA RNA	Total RNA
RNA extraction Kit	miRVana (Ambion)
Library Preparation Protocol	Ovation RNA-Seq (NuGEN)
Estimated size range of inserts	361
Sample Name	Regenerating tail stump
SRA ID	SRX158077
Species used for library	Anolis carolinensis
Animal ID(s)	Pooled D004, D009, D016
Tissue/Organ source [eg. brain, liver, whole, etc]	Stump of regenerating tail
Developmental stage/age	Adult, 15 days post autotomy
Sex	Female
Total RNA or purified polyA RNA	Total RNA
RNA extraction Kit	miRVana (Ambion)
Library Preparation Protocol	Ovation RNA-Seq (NuGEN)
Estimated size range of inserts	370
Sample Name	38S
SRA ID	SRX111310
Species used for library	Anolis carolinensis
Animal ID(s)	38S
Tissue/Organ source [eg. brain, liver, whole, etc]	Whole Embryo
Developmental stage/age	1 day after laying, 38 somite pair stage
Sex	Unknown
Total RNA or purified polyA RNA	Total RNA
RNA extraction Kit	miRVana (Ambion)
Library Preparation Protocol	Ovation RNA-Seq (NuGEN)
Estimated size range of inserts	287
Sample Name	28S
SRA ID	SRX111311
Species used for library	Anolis carolinensis
Animal ID(s)	28S
Tissue/Organ source [eg. brain, liver, whole, etc]	Whole Embryo
Developmental stage/age	Day of egg laying, 28 somite pair stage
Sex	Unknown
Total RNA or purified polyA RNA	Total RNA
RNA extraction Kit	miRVana (Ambion)
Library Preparation Protocol	Ovation RNA-Seq (NuGEN)
Estimated size range of inserts	288
Sample Name	Adrenal
SRA ID	SRX145078, SRX146889
Species used for library	Anolis carolinensis
Animal ID(s)	B048
Tissue/Organ source [eg. brain, liver, whole, etc]	Adrenal (suprarenal) gland
Developmental stage/age	Adult
Sex	Male
Total RNA or purified polyA RNA	Total RNA
RNA extraction Kit	miRVana (Ambion)
Library Preparation Protocol	dUTP
Estimated size range of inserts	450
Sample Name	Brain
SRA ID	SRX111454
Species used for library	Anolis carolinensis
Animal ID(s)	Pooled B048, C012, C032, C087
Tissue/Organ source [eg. brain, liver, whole, etc]	Brain
Developmental stage/age	Adult
Sex	Male and Female
Total RNA or purified polyA RNA	Total RNA
RNA extraction Kit	miRVana (Ambion)
Library Preparation Protocol	dUTP
Estimated size range of inserts	452
Sample Name	Dewlap
SRA ID	SRX111451
Species used for library	Anolis carolinensis
Animal ID(s)	Pooled B048, C012, C032
Tissue/Organ source [eg. brain, liver, whole, etc]	Dewlap
Developmental stage/age	Adult
Sex	Male and Female
Total RNA or purified polyA RNA	Total RNA
RNA extraction Kit	miRVana (Ambion)
Library Preparation Protocol	dUTP
Estimated size range of inserts	446
Sample Name	Embryo
SRA ID	SRX115247, SRX146888
Species used for library	Anolis carolinensis
Animal ID(s)	Pooled 28S, 38S
Tissue/Organ source [eg. brain, liver, whole, etc]	Whole embryos
Developmental stage/age	28 and 38 somite pair stage, pooled
Sex	Unknown
Total RNA or purified polyA RNA	Total RNA
RNA extraction Kit	miRVana (Ambion)
Library Preparation Protocol	dUTP
Estimated size range of inserts	450
Sample Name	Heart
SRA ID	SRX111452
Species used for library	Anolis carolinensis
Animal ID(s)	Pooled B048, C014, C032, C087
Tissue/Organ source [eg. brain, liver, whole, etc]	Heart
Developmental stage/age	Adult
Sex	Male and Female
Total RNA or purified polyA RNA	Total RNA
RNA extraction Kit	miRVana (Ambion)
Library Preparation Protocol	dUTP
Estimated size range of inserts	420
Sample Name	Liver
SRA ID	SRX112551
Species used for library	Anolis carolinensis
Animal ID(s)	B048
Tissue/Organ source [eg. brain, liver, whole, etc]	Liver
Developmental stage/age	Adult
Sex	Male
Total RNA or purified polyA RNA	Total RNA
RNA extraction Kit	miRVana (Ambion)
Library Preparation Protocol	dUTP
Estimated size range of inserts	536
Sample Name	Lung
SRA ID	SRX112552
Species used for library	Anolis carolinensis
Animal ID(s)	B048
Tissue/Organ source [eg. brain, liver, whole, etc]	Lung
Developmental stage/age	Adult
Sex	Male
Total RNA or purified polyA RNA	Total RNA
RNA extraction Kit	miRVana (Ambion)
Library Preparation Protocol	dUTP
Estimated size range of inserts	529
Sample Name	Ovary
SRA ID	SRX111453
Species used for library	Anolis carolinensis
Animal ID(s)	Pooled C012, C014, C022, C032, C087
Tissue/Organ source [eg. brain, liver, whole, etc]	Ovary
Developmental stage/age	Adult
Sex	Female
Total RNA or purified polyA RNA	Total RNA
RNA extraction Kit	miRVana (Ambion)
Library Preparation Protocol	dUTP
Estimated size range of inserts	435
Sample Name	Skeletal Muscle
SRA ID	SRX112550
Species used for library	Anolis carolinensis
Animal ID(s)	B048
Tissue/Organ source [eg. brain, liver, whole, etc]	Skeletal Muscle
Developmental stage/age	Adult
Sex	Male
Total RNA or purified polyA RNA	Total RNA
RNA extraction Kit	miRVana (Ambion)
Library Preparation Protocol	dUTP
Estimated size range of inserts	550
