# Supplementary material for: Genome reannotation of the lizard Anolis carolinensis based on 14 adult and embryonic deep transcriptomes
Source: BMC Genomics. 2013 Jan 23;14:49. doi: 10.1186/1471-2164-14-49 (PMC3561122; doi:10.1186/1471-2164-14-49)
Supplement: Additional file 2 — Table S2. Orthology assignment of ASU_Acar genes. [file 1471-2164-14-49-S2.txt]

ASU_Acar ID	NCBI Gene ID	NCBI Gene Symbol	Ensembl Gene ID	Ensembl Gene Name	RefSeq Gene Description from Blast2GO matches
ASU_Acar_G.1	100562269	LOC100562269	ENSACAG00000008116	VIT	-
ASU_Acar_G.10	-	-	-	-	-
ASU_Acar_G.100	100562530	ikzf2	ENSACAG00000025864	-	-
ASU_Acar_G.1000	100555447	LOC100555447	ENSACAG00000005146	MCM3	-
ASU_Acar_G.10000	100554820	LOC100554820	ENSACAG00000010218	ARPP21	-
ASU_Acar_G.10001	100560464	LOC100560464	ENSACAG00000007521	GFAP	-
ASU_Acar_G.10002	-	-	ENSACAG00000025242	CCDC129	-
ASU_Acar_G.10003	-	-	-	-	-
ASU_Acar_G.10004	100553517	LOC100553517	ENSACAG00000027284	-	-
ASU_Acar_G.10005	100555416	wnt3	ENSACAG00000016642	WNT3	-
ASU_Acar_G.10006	100553975	LOC100553975	ENSACAG00000005508	-	-
ASU_Acar_G.10007	100558020	LOC100558020	ENSACAG00000011510	PTPRN2	-
ASU_Acar_G.10008	100563865	LOC100563865	-	-	-
ASU_Acar_G.10009	100562032	LOC100562032	ENSACAG00000008459	FABP1	-
ASU_Acar_G.1001	-	-	-	-	-
ASU_Acar_G.10010	100551811	LOC100551811	ENSACAG00000009328	PLXDC2	-
ASU_Acar_G.10011	100564989	LOC100564989	ENSACAG00000013910	EZH2	-
ASU_Acar_G.10012	100559072	LOC100559072	ENSACAG00000013625	GPNMB	-
ASU_Acar_G.10013	100556978	LOC100556978	ENSACAG00000002449	BTD	-
ASU_Acar_G.10014	100556321	LOC100556321	ENSACAG00000011466	-	-
ASU_Acar_G.10015	100555273	ube3c	ENSACAG00000011224	UBE3C	-
ASU_Acar_G.10016	100556590	LOC100556590	ENSACAG00000007822	-	-
ASU_Acar_G.10017	-	-	-	-	uncharacterized protein LOC100149646 precursor
ASU_Acar_G.10018	100553250	nub1	ENSACAG00000012076	NUB1	-
ASU_Acar_G.10019	-	-	-	-	-
ASU_Acar_G.1002	100568221	stk36	ENSACAG00000002906	STK36	-
ASU_Acar_G.10020	100565122	LOC100565122	ENSACAG00000005384	PDK2	-
ASU_Acar_G.10021	100565242	LOC100565242	ENSACAG00000015849	CLDN12	-
ASU_Acar_G.10022	100564729	LOC100564729	ENSACAG00000023481	POLD1	-
ASU_Acar_G.10023	100555213	LOC100555213	ENSACAG00000000877	SCRN1	-
ASU_Acar_G.10024	100552860	LOC100552860	-	-	-
ASU_Acar_G.10025	100556715	LOC100556715	ENSACAG00000004111	CCDC47	-
ASU_Acar_G.10026	100567860	LOC100567860	-	-	-
ASU_Acar_G.10027	100560587	LOC100560587	ENSACAG00000016690	WNT9B	-
ASU_Acar_G.10028	-	-	ENSACAG00000016814	-	-
ASU_Acar_G.10029	-	-	-	-	PREDICTED: hypothetical protein LOC100537186
ASU_Acar_G.1003	-	-	-	-	-
ASU_Acar_G.10030	100563083	LOC100563083	ENSACAG00000007583	WAC	-
ASU_Acar_G.10031	100562432	LOC100562432	ENSACAG00000001691	NEK11	-
ASU_Acar_G.10032	100564328	LOC100564328	ENSACAG00000017359	CDC27	-
ASU_Acar_G.10033	100567790	LOC100567790	ENSACAG00000009054	DNAJC1	-
ASU_Acar_G.10034	100553252	LOC100553252	-	-	-
ASU_Acar_G.10035	100559273	LOC100559273	ENSACAG00000017505	FBXL20	-
ASU_Acar_G.10036	-	-	-	-	-
ASU_Acar_G.10037	-	-	-	-	retrotransposable element tf2 155 kda protein type 1-like
ASU_Acar_G.10038	-	-	-	-	zinc finger protein 135-like
ASU_Acar_G.10039	100551546	LOC100551546	-	-	-
ASU_Acar_G.1004	100568223	LOC100568223	ENSACAG00000003164	KYNU	-
ASU_Acar_G.10040	100558807	LOC100558807	ENSACAG00000007486	KIF18B	-
ASU_Acar_G.10041	100563737	LOC100563737	ENSACAG00000024163	GNGT2	-
ASU_Acar_G.10042	100561646	LOC100561646	ENSACAG00000009180	-	-
ASU_Acar_G.10043	100563866	LOC100563866	-	-	-
ASU_Acar_G.10044	100560656	LOC100560656	-	-	-
ASU_Acar_G.10045	100560263	LOC100560263	ENSACAG00000000850	DNAJC13	-
ASU_Acar_G.10046	100566310	LOC100566310	ENSACAG00000003395	GRB7	-
ASU_Acar_G.10047	100557955	sp4	ENSACAG00000014193	SP4	-
ASU_Acar_G.10048	100563807	LOC100563807	ENSACAG00000007906	PIGA	-
ASU_Acar_G.10049	100555344	LOC100555344	ENSACAG00000004781	DUSP3	-
ASU_Acar_G.1005	-	-	ENSACAG00000022152	MUC7	-
ASU_Acar_G.10050	100559402	LOC100559402	ENSACAG00000013247	LIN7B	-
ASU_Acar_G.10051	100558349	LOC100558349	ENSACAG00000006906	OSBPL7	-
ASU_Acar_G.10052	100552727	LOC100552727	-	-	-
ASU_Acar_G.10053	-	-	-	-	-
ASU_Acar_G.10054	-	-	-	-	zinc finger protein 135-like
ASU_Acar_G.10055	100564199	LOC100564199	ENSACAG00000008063	IGFBP1	-
ASU_Acar_G.10056	-	-	-	-	c-c chemokine receptor type 4-like
ASU_Acar_G.10057	100556397	LOC100556397	ENSACAG00000017964	NAGLU	-
ASU_Acar_G.10058	100554170	LOC100554170	ENSACAG00000005320	-	-
ASU_Acar_G.10059	100552595	LOC100552595	ENSACAG00000008773	PIP4K2A	-
ASU_Acar_G.1006	100567633	LOC100567633	ENSACAG00000009263	MOB2	-
ASU_Acar_G.10060	-	-	-	-	-
ASU_Acar_G.10061	100555474	LOC100555474	ENSACAG00000016167	-	-
ASU_Acar_G.10062	100560066	LOC100560066	ENSACAG00000001596	MRPL3	-
ASU_Acar_G.10063	100559401	plcd3	ENSACAG00000007219	PLCD3	-
ASU_Acar_G.10064	-	-	-	-	PREDICTED: hypothetical protein LOC100710874
ASU_Acar_G.10065	100563544	LOC100563544	ENSACAG00000006199	IGF2BP1	-
ASU_Acar_G.10066	100565118	LOC100565118	ENSACAG00000023372	-	-
ASU_Acar_G.10067	-	-	-	-	-
ASU_Acar_G.10068	100560657	LOC100560657	ENSACAG00000017581	C7orf10	-
ASU_Acar_G.10069	-	-	-	-	-
ASU_Acar_G.1007	100555899	LOC100555899	ENSACAG00000025647	C14orf79	-
ASU_Acar_G.10070	-	-	-	-	low quality protein: histone-lysine n-methyltransferase mll3-like
ASU_Acar_G.10071	100560585	LOC100560585	ENSACAG00000027389	-	-
ASU_Acar_G.10072	-	-	-	-	PREDICTED: hypothetical protein LOC100707133
ASU_Acar_G.10073	-	-	-	-	-
ASU_Acar_G.10074	100563347	LOC100563347	ENSACAG00000013461	-	-
ASU_Acar_G.10075	100557627	LOC100557627	ENSACAG00000011211	MNX1	-
ASU_Acar_G.10076	100557175	LOC100557175	ENSACAG00000017013	ACLY	-
ASU_Acar_G.10077	100553320	kcnh8	ENSACAG00000000019	KCNH8	-
ASU_Acar_G.10078	-	-	-	-	PREDICTED: hypothetical protein LOC100430013
ASU_Acar_G.10079	-	-	-	-	-
ASU_Acar_G.1008	100565290	LOC100565290	-	-	-
ASU_Acar_G.10080	100553063	LOC100553063	ENSACAG00000011145	ANKRD17	-
ASU_Acar_G.10081	100555670	LOC100555670	ENSACAG00000012951	-	-
ASU_Acar_G.10082	100564725	LOC100564725	ENSACAG00000012646	BZW2	-
ASU_Acar_G.10083	-	-	-	-	-
ASU_Acar_G.10084	100563222	LOC100563222	ENSACAG00000000712	ACAD11	-
ASU_Acar_G.10085	100565907	LOC100565907	ENSACAG00000008077	IGFBP3	-
ASU_Acar_G.10086	100564062	dcaf7	ENSACAG00000012744	DCAF7	-
ASU_Acar_G.10087	-	-	-	-	-
ASU_Acar_G.10088	100561307	pitrm1	ENSACAG00000008286	PITRM1	-
ASU_Acar_G.10089	-	-	-	-	-
ASU_Acar_G.1009	-	-	-	-	rna-directed dna polymerase from mobile element jockey-like
ASU_Acar_G.10090	100563349	LOC100563349	ENSACAG00000006297	SNF8	-
ASU_Acar_G.10091	100561645	LOC100561645	ENSACAG00000002516	-	-
ASU_Acar_G.10092	-	-	-	-	transcriptional adapter 2-alpha-like
ASU_Acar_G.10093	-	-	-	-	disintegrin and metalloproteinase domain-containing protein 22-like
ASU_Acar_G.10094	-	-	-	-	-
ASU_Acar_G.10095	100566558	reck	ENSACAG00000009097	RECK	-
ASU_Acar_G.10096	-	-	-	-	transcriptional adapter 2-alpha-like
ASU_Acar_G.10097	-	-	-	-	-
ASU_Acar_G.10098	-	-	-	-	-
ASU_Acar_G.10099	-	-	-	-	-
ASU_Acar_G.101	100552052	LOC100552052	ENSACAG00000002791	TCTE3	-
ASU_Acar_G.1010	100560615	LOC100560615	-	-	-
ASU_Acar_G.10100	100559076	LOC100559076	ENSACAG00000017482	-	-
ASU_Acar_G.10101	100556058	LOC100556058	ENSACAG00000012582	ADAM11	-
ASU_Acar_G.10102	100564396	LOC100564396	ENSACAG00000026769	-	-
ASU_Acar_G.10103	100554299	LOC100554299	ENSACAG00000007580	BAMBI	-
ASU_Acar_G.10104	100566170	LOC100566170	ENSACAG00000008807	INVS	-
ASU_Acar_G.10105	100567857	LOC100567857	ENSACAG00000006664	SEC22C	-
ASU_Acar_G.10106	100563806	LOC100563806	ENSACAG00000017511	-	-
ASU_Acar_G.10107	100555863	gli3	ENSACAG00000017547	GLI3	-
ASU_Acar_G.10108	100565708	LOC100565708	ENSACAG00000013144	-	-
ASU_Acar_G.10109	100552994	LOC100552994	ENSACAG00000000017	RAB5A	-
ASU_Acar_G.1011	100554331	syne2	ENSACAG00000015900	-	-
ASU_Acar_G.10110	-	-	-	-	-
ASU_Acar_G.10111	100564133	LOC100564133	ENSACAG00000012232	SYT3	-
ASU_Acar_G.10112	100566498	LOC100566498	ENSACAG00000003358	-	-
ASU_Acar_G.10113	100568051	mpp6	ENSACAG00000013302	MPP6	-
ASU_Acar_G.10114	-	-	-	-	-
ASU_Acar_G.10115	100554236	LOC100554236	ENSACAG00000017887	LEPREL4	-
ASU_Acar_G.10116	-	-	ENSACAG00000012090	-	-
ASU_Acar_G.10117	100555415	trank1	ENSACAG00000010154	TRANK1	-
ASU_Acar_G.10118	100560189	LOC100560189	-	-	-
ASU_Acar_G.10119	-	-	-	-	-
ASU_Acar_G.1012	100558451	LOC100558451	ENSACAG00000005739	-	-
ASU_Acar_G.10120	100558681	klhl7	ENSACAG00000013755	KLHL7	-
ASU_Acar_G.10121	100567268	LOC100567268	ENSACAG00000014032	TOMM7	-
ASU_Acar_G.10122	-	-	-	-	-
ASU_Acar_G.10123	100561573	LOC100561573	ENSACAG00000014046	LASP1	-
ASU_Acar_G.10124	100559597	LOC100559597	ENSACAG00000008138	-	-
ASU_Acar_G.10125	100567076	LOC100567076	ENSACAG00000015461	-	-
ASU_Acar_G.10126	100564003	fignl1	ENSACAG00000026371	FIGNL1	-
ASU_Acar_G.10127	100561056	LOC100561056	ENSACAG00000013921	NOSIP	-
ASU_Acar_G.10128	100563932	LOC100563932	ENSACAG00000006137	ADCYAP1R1	-
ASU_Acar_G.10129	100568183	LOC100568183	ENSACAG00000006521	HOXB2	-
ASU_Acar_G.1013	100558644	LOC100558644	ENSACAG00000014352	ALX4	-
ASU_Acar_G.10130	-	-	-	-	-
ASU_Acar_G.10131	-	-	-	-	-
ASU_Acar_G.10132	100559271	LOC100559271	ENSACAG00000017678	-	-
ASU_Acar_G.10133	100560262	LOC100560262	-	-	-
ASU_Acar_G.10134	-	-	-	-	-
ASU_Acar_G.10135	100554888	LOC100554888	ENSACAG00000013140	CWC25	-
ASU_Acar_G.10136	100555864	LOC100555864	ENSACAG00000012739	SCN4A	-
ASU_Acar_G.10137	100561837	LOC100561837	ENSACAG00000013892	WNK4	-
ASU_Acar_G.10138	100559270	LOC100559270	ENSACAG00000002832	EAF1	-
ASU_Acar_G.10139	100559136	LOC100559136	ENSACAG00000006686	CDK5RAP3	-
ASU_Acar_G.1014	100555517	LOC100555517	ENSACAG00000016362	RD3	-
ASU_Acar_G.10140	100564922	LOC100564922	ENSACAG00000006760	HHATL	-
ASU_Acar_G.10141	100554300	LOC100554300	ENSACAG00000005060	-	-
ASU_Acar_G.10142	100564654	steap2	ENSACAG00000015895	STEAP2	-
ASU_Acar_G.10143	-	-	-	-	-
ASU_Acar_G.10144	100562364	LOC100562364	ENSACAG00000013078	COL28A1	-
ASU_Acar_G.10145	100557758	LOC100557758	ENSACAG00000000953	FKBP14	-
ASU_Acar_G.10146	100551679	LOC100551679	-	-	-
ASU_Acar_G.10147	100555216	LOC100555216	ENSACAG00000017930	FTSJ3	-
ASU_Acar_G.10148	100556643	LOC100556643	ENSACAG00000011018	EN2	-
ASU_Acar_G.10149	100566689	LOC100566689	ENSACAG00000003308	IKZF3	-
ASU_Acar_G.1015	100554468	LOC100554468	ENSACAG00000005569	CCT4	-
ASU_Acar_G.10150	-	-	-	-	-
ASU_Acar_G.10151	-	-	-	-	-
ASU_Acar_G.10152	100555476	LOC100555476	ENSACAG00000028160	-	-
ASU_Acar_G.10153	-	-	-	-	-
ASU_Acar_G.10154	100552995	LOC100552995	ENSACAG00000004836	NGFR	-
ASU_Acar_G.10155	-	-	-	-	-
ASU_Acar_G.10156	100560784	LOC100560784	ENSACAG00000016739	-	-
ASU_Acar_G.10157	100556591	LOC100556591	ENSACAG00000009537	PDE1C	-
ASU_Acar_G.10158	100565912	LOC100565912	ENSACAG00000013323	NTF4	-
ASU_Acar_G.10159	-	-	-	-	-
ASU_Acar_G.1016	100553418	LOC100553418	ENSACAG00000004120	CHRM4	-
ASU_Acar_G.10160	-	-	-	-	PREDICTED: hypothetical protein LOC100563667
ASU_Acar_G.10161	100555017	LOC100555017	ENSACAG00000010185	STAC	-
ASU_Acar_G.10162	100559668	LOC100559668	ENSACAG00000017651	AMPH	-
ASU_Acar_G.10163	-	-	ENSACAG00000017596	MPLKIP	-
ASU_Acar_G.10164	100566688	LOC100566688	ENSACAG00000009304	SULT1B1	-
ASU_Acar_G.10165	100564330	LOC100564330	ENSACAG00000012308	C19orf63	-
ASU_Acar_G.10166	100565911	LOC100565911	-	-	-
ASU_Acar_G.10167	100565578	LOC100565578	ENSACAG00000008710	AHRR	-
ASU_Acar_G.10168	-	-	-	-	-
ASU_Acar_G.10169	-	-	ENSACAG00000026820	CSF3	-
ASU_Acar_G.1017	100564363	LOC100564363	-	-	-
ASU_Acar_G.10170	100557697	fkbp9	ENSACAG00000009397	FKBP9	-
ASU_Acar_G.10171	100554433	LOC100554433	ENSACAG00000017899	-	-
ASU_Acar_G.10172	100561251	nod1	ENSACAG00000002919	NOD1	-
ASU_Acar_G.10173	100567270	LOC100567270	ENSACAG00000002674	CASC3	-
ASU_Acar_G.10174	100565640	LOC100565640	ENSACAG00000008163	APBB1IP	-
ASU_Acar_G.10175	100563157	LOC100563157	ENSACAG00000011931	-	-
ASU_Acar_G.10176	-	-	ENSACAG00000001230	ASCC2	-
ASU_Acar_G.10177	100568250	LOC100568250	ENSACAG00000008418	FOXI2	-
ASU_Acar_G.10178	100561179	LOC100561179	-	-	-
ASU_Acar_G.10179	100557366	LOC100557366	ENSACAG00000012587	AGR2	-
ASU_Acar_G.1018	100558836	cdan1	ENSACAG00000015807	CDAN1	-
ASU_Acar_G.10180	100563668	LOC100563668	ENSACAG00000007829	MKX	-
ASU_Acar_G.10181	100557367	LOC100557367	ENSACAG00000002275	COLQ	-
ASU_Acar_G.10182	100554885	LOC100554885	ENSACAG00000016457	FAM171A1	-
ASU_Acar_G.10183	-	-	-	-	-
ASU_Acar_G.10184	-	-	-	-	PREDICTED: hypothetical protein LOC100710874
ASU_Acar_G.10185	100562086	LOC100562086	-	-	-
ASU_Acar_G.10186	100566883	LOC100566883	ENSACAG00000013797	-	-
ASU_Acar_G.10187	100555276	vps41	ENSACAG00000017617	VPS41	-
ASU_Acar_G.10188	100562759	LOC100562759	-	-	-
ASU_Acar_G.10189	100553918	stam	ENSACAG00000005258	STAM	-
ASU_Acar_G.1019	100558985	LOC100558985	ENSACAG00000000064	SPTY2D1	-
ASU_Acar_G.10190	-	-	-	-	-
ASU_Acar_G.10191	100555542	LOC100555542	-	-	-
ASU_Acar_G.10192	-	-	-	-	-
ASU_Acar_G.10193	100567269	hgsnat	ENSACAG00000009173	HGSNAT	-
ASU_Acar_G.10194	100564594	LOC100564594	ENSACAG00000013679	MLX	-
ASU_Acar_G.10195	100558684	LOC100558684	ENSACAG00000017407	MYL4	-
ASU_Acar_G.10196	100557431	LOC100557431	ENSACAG00000015660	CYP51A1	-
ASU_Acar_G.10197	-	-	-	-	-
ASU_Acar_G.10198	-	-	ENSACAG00000009062	ALG2	-
ASU_Acar_G.10199	-	-	-	-	choline transporter-like protein 1-like
ASU_Acar_G.102	-	-	-	-	zinc finger protein 135-like
ASU_Acar_G.1020	100557737	LOC100557737	ENSACAG00000017326	IBTK	-
ASU_Acar_G.10200	-	-	-	-	-
ASU_Acar_G.10201	100560068	LOC100560068	ENSACAG00000003285	ZPBP2	-
ASU_Acar_G.10202	100559074	LOC100559074	ENSACAG00000022058	GPR141	-
ASU_Acar_G.10203	100551879	LOC100551879	ENSACAG00000002353	IGKC	-
ASU_Acar_G.10204	100568115	LOC100568115	ENSACAG00000009525	PLEKHG4B	-
ASU_Acar_G.10205	-	-	-	-	uhrf1-binding protein 1-like
ASU_Acar_G.10206	100560069	LOC100560069	ENSACAG00000007637	EFTUD2	-
ASU_Acar_G.10207	100553322	LOC100553322	ENSACAG00000013511	IFI35	-
ASU_Acar_G.10208	100560854	LOC100560854	ENSACAG00000003100	FAM198A	-
ASU_Acar_G.10209	100558413	LOC100558413	ENSACAG00000007850	HIGD1B	-
ASU_Acar_G.1021	-	-	-	-	-
ASU_Acar_G.10210	100564727	LOC100564727	ENSACAG00000017469	STAC2	-
ASU_Acar_G.10211	-	-	-	-	-
ASU_Acar_G.10212	100553448	galnt1	ENSACAG00000006843	GALNT1	-
ASU_Acar_G.10213	100555215	LOC100555215	ENSACAG00000016584	NSF	-
ASU_Acar_G.10214	100558806	LOC100558806	ENSACAG00000012904	HEPACAM2	-
ASU_Acar_G.10215	100563154	LOC100563154	ENSACAG00000005601	GARS	-
ASU_Acar_G.10216	100563346	LOC100563346	ENSACAG00000005741	CRHR2	-
ASU_Acar_G.10217	100557233	LOC100557233	ENSACAG00000011060	SHH	-
ASU_Acar_G.10218	100563279	LOC100563279	ENSACAG00000016625	FAM188A	-
ASU_Acar_G.10219	100561570	LOC100561570	ENSACAG00000009859	OXSR1	-
ASU_Acar_G.1022	-	-	-	-	-
ASU_Acar_G.10220	100558152	ubtf	ENSACAG00000017186	UBTF	-
ASU_Acar_G.10221	100567267	LOC100567267	ENSACAG00000015360	EFCAB1	-
ASU_Acar_G.10222	100561448	LOC100561448	ENSACAG00000002737	SH3BP5	-
ASU_Acar_G.10223	100554495	LOC100554495	ENSACAG00000010707	DPP6	-
ASU_Acar_G.10224	100553382	LOC100553382	ENSACAG00000004966	SLC35B1	-
ASU_Acar_G.10225	100556784	galntl2	ENSACAG00000007710	GALNTL2	-
ASU_Acar_G.10226	100563413	LOC100563413	ENSACAG00000014188	GLRX5	-
ASU_Acar_G.10227	100560855	LOC100560855	ENSACAG00000017546	C7orf25	-
ASU_Acar_G.10228	100554498	LOC100554498	ENSACAG00000013300	ARL4D	-
ASU_Acar_G.10229	100567862	fbxo47	ENSACAG00000014090	FBXO47	-
ASU_Acar_G.1023	-	-	-	-	-
ASU_Acar_G.10230	100564526	LOC100564526	ENSACAG00000017422	CACNB1	-
ASU_Acar_G.10231	100554883	LOC100554883	ENSACAG00000011088	RNF32	-
ASU_Acar_G.10232	100558218	mybpc2	ENSACAG00000012342	MYBPC2	-
ASU_Acar_G.10233	100564004	LOC100564004	ENSACAG00000007921	ADCY1	-
ASU_Acar_G.10234	-	-	-	-	-
ASU_Acar_G.10235	100565513	stard3	ENSACAG00000003823	STARD3	-
ASU_Acar_G.10236	-	-	-	-	-
ASU_Acar_G.10237	100563082	LOC100563082	ENSACAG00000016661	PTER	-
ASU_Acar_G.10238	100565710	LOC100565710	ENSACAG00000003800	PNMT	-
ASU_Acar_G.10239	100552859	LOC100552859	ENSACAG00000006923	ARF1	-
ASU_Acar_G.1024	100557072	LOC100557072	ENSACAG00000010491	PUM2	-
ASU_Acar_G.10240	100563734	LOC100563734	ENSACAG00000005849	GHRHR	-
ASU_Acar_G.10241	-	-	-	-	-
ASU_Acar_G.10242	100566371	LOC100566371	ENSACAG00000017939	PTRF	-
ASU_Acar_G.10243	100560586	LOC100560586	ENSACAG00000009079	INTS10	-
ASU_Acar_G.10244	100567530	LOC100567530	ENSACAG00000007343	MRPL45	-
ASU_Acar_G.10245	100552201	LOC100552201	ENSACAG00000006352	CALCOCO2	-
ASU_Acar_G.10246	100553718	eepd1	ENSACAG00000007322	EEPD1	-
ASU_Acar_G.10247	-	-	-	-	integrin alpha-3-like
ASU_Acar_G.10248	100554360	LOC100554360	ENSACAG00000007757	OXNAD1	-
ASU_Acar_G.10249	100563669	LOC100563669	ENSACAG00000012485	-	-
ASU_Acar_G.1025	-	-	-	-	-
ASU_Acar_G.10250	100553850	LOC100553850	ENSACAG00000011440	EPGN	-
ASU_Acar_G.10251	100566311	LOC100566311	ENSACAG00000013334	-	-
ASU_Acar_G.10252	100565317	LOC100565317	-	-	-
ASU_Acar_G.10253	-	-	-	-	retrotransposable element tf2 155 kda protein type 1-like
ASU_Acar_G.10254	-	-	-	-	-
ASU_Acar_G.10255	100552596	LOC100552596	ENSACAG00000006165	-	-
ASU_Acar_G.10256	100566752	stat5b	ENSACAG00000017951	-	-
ASU_Acar_G.10257	100557368	LOC100557368	ENSACAG00000013598	G6PC	-
ASU_Acar_G.10258	100555214	LOC100555214	ENSACAG00000010167	DCLK3	-
ASU_Acar_G.10259	100552199	LOC100552199	-	-	-
ASU_Acar_G.1026	100556558	LOC100556558	ENSACAG00000014581	SYT13	-
ASU_Acar_G.10260	100552333	LOC100552333	ENSACAG00000014180	DYNC1I1	-
ASU_Acar_G.10261	100563084	LOC100563084	ENSACAG00000016060	KRT222	-
ASU_Acar_G.10262	-	-	-	-	gap junction delta-3
ASU_Acar_G.10263	100565711	LOC100565711	ENSACAG00000005084	COL1A1	-
ASU_Acar_G.10264	100562626	LOC100562626	ENSACAG00000017381	TPK1	-
ASU_Acar_G.10265	100560715	LOC100560715	ENSACAG00000002292	VIPR2	-
ASU_Acar_G.10266	100555018	LOC100555018	ENSACAG00000016508	PSMD11	-
ASU_Acar_G.10267	100555145	LOC100555145	ENSACAG00000004803	SOST	-
ASU_Acar_G.10268	-	-	-	-	zinc finger protein 135-like
ASU_Acar_G.10269	100554168	actr3b	ENSACAG00000010629	-	-
ASU_Acar_G.1027	100553229	clip4	ENSACAG00000009120	CLIP4	-
ASU_Acar_G.10270	-	-	-	-	-
ASU_Acar_G.10271	100561250	hnrnpa2b1	ENSACAG00000012992	HNRNPA2B1	-
ASU_Acar_G.10272	100553849	LOC100553849	ENSACAG00000006774	RPRD1A	-
ASU_Acar_G.10273	100559989	LOC100559989	-	-	-
ASU_Acar_G.10274	100556199	LOC100556199	ENSACAG00000017962	KAT2A	-
ASU_Acar_G.10275	-	-	-	-	-
ASU_Acar_G.10276	100562231	LOC100562231	ENSACAG00000017406	EGFR	-
ASU_Acar_G.10277	-	-	ENSACAG00000011105	-	-
ASU_Acar_G.10278	100558808	LOC100558808	ENSACAG00000012743	PNKP	-
ASU_Acar_G.10279	100552531	LOC100552531	ENSACAG00000007096	MOCOS	-
ASU_Acar_G.1028	100562994	LOC100562994	ENSACAG00000022395	-	-
ASU_Acar_G.10280	100558878	anln	ENSACAG00000003566	ANLN	-
ASU_Acar_G.10281	-	-	-	-	rac-gamma serine threonine-protein kinase-like
ASU_Acar_G.10282	-	-	-	-	-
ASU_Acar_G.10283	-	-	-	-	-
ASU_Acar_G.10284	100566306	LOC100566306	ENSACAG00000006865	OBSCN	-
ASU_Acar_G.10285	100557502	LOC100557502	ENSACAG00000009290	RP9	-
ASU_Acar_G.10286	100567141	LOC100567141	ENSACAG00000009250	COL15A1	-
ASU_Acar_G.10287	-	-	ENSACAG00000009573	CCDC127	-
ASU_Acar_G.10288	100567401	LOC100567401	ENSACAG00000003994	DDX42	-
ASU_Acar_G.10289	100566687	LOC100566687	ENSACAG00000011331	-	-
ASU_Acar_G.1029	100564832	LOC100564832	-	-	-
ASU_Acar_G.10290	100557823	LOC100557823	ENSACAG00000011443	-	-
ASU_Acar_G.10291	-	-	-	-	-
ASU_Acar_G.10292	100561767	LOC100561767	ENSACAG00000009971	MYD88	-
ASU_Acar_G.10293	100559598	LOC100559598	ENSACAG00000000928	ACBD4	-
ASU_Acar_G.10294	-	-	-	-	-
ASU_Acar_G.10295	100561253	LOC100561253	ENSACAG00000002898	THRA	-
ASU_Acar_G.10296	100553063	LOC100553063	-	-	-
ASU_Acar_G.10297	100551879	LOC100551879	-	-	-
ASU_Acar_G.10298	100565049	mastl	ENSACAG00000008039	MASTL	-
ASU_Acar_G.10299	100556520	LOC100556520	ENSACAG00000004570	G6PC3	-
ASU_Acar_G.103	100565808	dtx4	ENSACAG00000006730	DTX4	-
ASU_Acar_G.1030	100553552	LOC100553552	ENSACAG00000002062	FHL5	-
ASU_Acar_G.10300	100558613	LOC100558613	ENSACAG00000012639	RUVBL2	-
ASU_Acar_G.10301	100554751	LOC100554751	ENSACAG00000004948	TMEM101	-
ASU_Acar_G.10302	100560584	ttc21a	ENSACAG00000009574	TTC21A	-
ASU_Acar_G.10303	-	-	ENSACAG00000022624	-	-
ASU_Acar_G.10304	100560655	LOC100560655	ENSACAG00000013076	CYCS	-
ASU_Acar_G.10305	100557699	LOC100557699	ENSACAG00000012050	JOSD2	-
ASU_Acar_G.10306	100557233	LOC100557233	ENSACAG00000011060	SHH	-
ASU_Acar_G.10307	-	-	-	-	-
ASU_Acar_G.10308	100561055	LOC100561055	ENSACAG00000006534	SKAP1	-
ASU_Acar_G.10309	100552075	LOC100552075	-	-	-
ASU_Acar_G.1031	100566655	LOC100566655	-	-	-
ASU_Acar_G.10310	-	-	-	-	uhrf1-binding protein 1-like
ASU_Acar_G.10311	-	-	ENSACAG00000024626	-	-
ASU_Acar_G.10312	100557958	LOC100557958	ENSACAG00000007079	TBKBP1	-
ASU_Acar_G.10313	100561177	slc25a13	ENSACAG00000014580	SLC25A13	-
ASU_Acar_G.10314	100561502	LOC100561502	-	-	-
ASU_Acar_G.10315	100566110	LOC100566110	ENSACAG00000003485	MIEN1	-
ASU_Acar_G.10316	100563024	LOC100563024	ENSACAG00000013756	-	-
ASU_Acar_G.10317	100559532	LOC100559532	ENSACAG00000013892	WNK4	-
ASU_Acar_G.10318	100557565	plekha8	ENSACAG00000000988	PLEKHA8	-
ASU_Acar_G.10319	-	-	-	-	PREDICTED: hypothetical protein
ASU_Acar_G.1032	-	-	-	-	low quality protein: formin-2-like
ASU_Acar_G.10320	100555998	LOC100555998	ENSACAG00000000018	EFHB	-
ASU_Acar_G.10321	100555803	kat2b	ENSACAG00000000015	KAT2B	-
ASU_Acar_G.10322	100567271	LOC100567271	ENSACAG00000027532	PRR12	-
ASU_Acar_G.10323	100559400	LOC100559400	ENSACAG00000013275	TFPI2	-
ASU_Acar_G.10324	100337549	LOC100337549	ENSACAG00000015803	B6Z1W2_ANOCA	-
ASU_Acar_G.10325	100564132	znf652	ENSACAG00000006063	ZNF652	-
ASU_Acar_G.10326	100559334	LOC100559334	ENSACAG00000012522	GPATCH8	-
ASU_Acar_G.10327	-	-	-	-	uhrf1-binding protein 1-like
ASU_Acar_G.10328	-	-	-	-	-
ASU_Acar_G.10329	-	-	-	-	PREDICTED: hypothetical protein LOC100557673
ASU_Acar_G.1033	100552636	LOC100552636	ENSACAG00000002589	PLCD4	-
ASU_Acar_G.10330	-	-	-	-	proto-oncogene c-rel-like
ASU_Acar_G.10331	100565511	uba6	ENSACAG00000013037	UBA6	-
ASU_Acar_G.10332	100552334	LOC100552334	ENSACAG00000009819	-	-
ASU_Acar_G.10333	100560977	LOC100560977	ENSACAG00000009771	-	-
ASU_Acar_G.10334	100553649	LOC100553649	ENSACAG00000011391	MTHFD2L	-
ASU_Acar_G.10335	100559198	LOC100559198	ENSACAG00000003142	-	-
ASU_Acar_G.10336	100558683	mrc2	ENSACAG00000013359	MRC2	-
ASU_Acar_G.10337	-	-	-	-	PREDICTED: neurexophilin-3-like
ASU_Acar_G.10338	100552465	LOC100552465	ENSACAG00000006879	GUK1	-
ASU_Acar_G.10339	100555275	LOC100555275	ENSACAG00000016391	ACBD7	-
ASU_Acar_G.1034	100556034	LOC100556034	ENSACAG00000012457	NT5DC1	-
ASU_Acar_G.10340	100564525	LOC100564525	ENSACAG00000012815	ISPD	-
ASU_Acar_G.10341	100552268	LOC100552268	ENSACAG00000006876	GJC2	-
ASU_Acar_G.10342	100552073	LOC100552073	ENSACAG00000009518	GORASP1	-
ASU_Acar_G.10343	100567922	LOC100567922	ENSACAG00000008676	PDCD6	-
ASU_Acar_G.10344	100552398	LOC100552398	ENSACAG00000006311	UBE2Z	-
ASU_Acar_G.10345	100564990	grb10	ENSACAG00000008430	GRB10	-
ASU_Acar_G.10346	100558286	tanc2	ENSACAG00000023662	-	-
ASU_Acar_G.10347	100567266	LOC100567266	ENSACAG00000005221	PLCD1	-
ASU_Acar_G.10348	100553381	mios	ENSACAG00000013133	MIOS	-
ASU_Acar_G.10349	100555277	LOC100555277	ENSACAG00000013050	ARHGAP27	-
ASU_Acar_G.1035	100553420	LOC100553420	-	-	-
ASU_Acar_G.10350	100567005	LOC100567005	ENSACAG00000008717	PTF1A	-
ASU_Acar_G.10351	100557034	LOC100557034	ENSACAG00000012536	FZD2	-
ASU_Acar_G.10352	-	-	-	-	-
ASU_Acar_G.10353	100563936	LOC100563936	ENSACAG00000012124	SHANK1	-
ASU_Acar_G.10354	100566107	LOC100566107	ENSACAG00000011804	TMEM196	-
ASU_Acar_G.10355	-	-	ENSACAG00000017163	C17orf53	-
ASU_Acar_G.10356	100561179	LOC100561179	-	-	-
ASU_Acar_G.10357	100554235	LOC100554235	-	-	-
ASU_Acar_G.10358	100565119	LOC100565119	ENSACAG00000014409	RAMP2	-
ASU_Acar_G.10359	100566882	LOC100566882	ENSACAG00000012989	RDM1	-
ASU_Acar_G.1036	-	-	-	-	PREDICTED: hypothetical protein LOC100566709
ASU_Acar_G.10360	100551941	LOC100551941	ENSACAG00000009799	ZNF830	-
ASU_Acar_G.10361	100556396	tlk2	ENSACAG00000016868	TLK2	-
ASU_Acar_G.10362	100562825	LOC100562825	-	-	-
ASU_Acar_G.10363	100561645	LOC100561645	ENSACAG00000002516	-	-
ASU_Acar_G.10364	100567791	LOC100567791	ENSACAG00000006556	SNX11	-
ASU_Acar_G.10365	-	-	-	-	-
ASU_Acar_G.10366	-	-	-	-	gag-pol polyprotein
ASU_Acar_G.10367	-	-	-	-	rna-directed dna polymerase from mobile element jockey-like
ASU_Acar_G.10368	-	-	-	-	-
ASU_Acar_G.10369	100558348	rundc3a	ENSACAG00000017290	RUNDC3A	-
ASU_Acar_G.1037	-	-	-	-	zinc finger protein 135-like
ASU_Acar_G.10370	100556394	LOC100556394	ENSACAG00000007836	PLCL2	-
ASU_Acar_G.10371	100555274	LOC100555274	-	-	-
ASU_Acar_G.10372	100557103	LOC100557103	ENSACAG00000009458	AVL9	-
ASU_Acar_G.10373	100565313	LOC100565313	-	-	-
ASU_Acar_G.10374	-	-	-	-	ig kappa chain v-iii region pc 2154-like
ASU_Acar_G.10375	100567080	LOC100567080	-	-	-
ASU_Acar_G.10376	-	-	-	-	PREDICTED: hypothetical protein LOC100710874
ASU_Acar_G.10377	100560386	LOC100560386	ENSACAG00000013695	SGCE	-
ASU_Acar_G.10378	100566685	LOC100566685	ENSACAG00000006899	C1orf35	-
ASU_Acar_G.10379	100557032	LOC100557032	ENSACAG00000011035	RBM33	-
ASU_Acar_G.1038	100560421	LOC100560421	ENSACAG00000014108	-	-
ASU_Acar_G.10380	-	-	ENSACAG00000026083	C17orf72	-
ASU_Acar_G.10381	100555475	LOC100555475	ENSACAG00000017605	RALA	-
ASU_Acar_G.10382	100555075	lmbr1	ENSACAG00000011102	LMBR1	-
ASU_Acar_G.10383	-	-	-	-	-
ASU_Acar_G.10384	100552663	trip13	ENSACAG00000009324	TRIP13	-
ASU_Acar_G.10385	100568182	LOC100568182	ENSACAG00000009219	-	-
ASU_Acar_G.10386	100556645	LOC100556645	ENSACAG00000012551	CCDC43	-
ASU_Acar_G.10387	100566945	LOC100566945	ENSACAG00000017960	-	-
ASU_Acar_G.10388	100553126	LOC100553126	ENSACAG00000006933	FRRS1L	-
ASU_Acar_G.10389	-	-	-	-	polymerase i and transcript release factor-like
ASU_Acar_G.1039	100563192	LOC100563192	ENSACAG00000017700	FAM184A	-
ASU_Acar_G.10390	100551877	LOC100551877	ENSACAG00000008543	ENKUR	-
ASU_Acar_G.10391	-	-	-	-	-
ASU_Acar_G.10392	100567006	LOC100567006	ENSACAG00000004618	LSM12	-
ASU_Acar_G.10393	100551942	LOC100551942	ENSACAG00000006762	PRR15L	-
ASU_Acar_G.10394	100562561	LOC100562561	ENSACAG00000016998	-	-
ASU_Acar_G.10395	100560462	LOC100560462	ENSACAG00000017597	-	-
ASU_Acar_G.10396	100555076	LOC100555076	ENSACAG00000013615	ARL4A	-
ASU_Acar_G.10397	100554821	myo1d	ENSACAG00000016324	MYO1D	-
ASU_Acar_G.10398	-	-	-	-	-
ASU_Acar_G.10399	-	-	-	-	-
ASU_Acar_G.104	-	-	-	-	PREDICTED: uncharacterized protein LOC424199
ASU_Acar_G.1040	100564167	LOC100564167	ENSACAG00000004962	MYOM2	-
ASU_Acar_G.10400	100563545	LOC100563545	ENSACAG00000012085	LRRC4B	-
ASU_Acar_G.10401	100563471	armc4	ENSACAG00000007785	ARMC4	-
ASU_Acar_G.10402	-	-	-	-	retrotransposable element tf2 155 kda protein type 1-like
ASU_Acar_G.10403	100551876	LOC100551876	ENSACAG00000006809	-	-
ASU_Acar_G.10404	-	-	-	-	gasdermin partial
ASU_Acar_G.10405	100568248	LOC100568248	ENSACAG00000013068	NFE2L3	-
ASU_Acar_G.10406	100553579	LOC100553579	ENSACAG00000004992	FAM117A	-
ASU_Acar_G.10407	100552138	LOC100552138	ENSACAG00000013892	WNK4	-
ASU_Acar_G.10408	-	-	-	-	PREDICTED: hypothetical protein LOC561780
ASU_Acar_G.10409	100562031	lancl2	ENSACAG00000017463	LANCL2	-
ASU_Acar_G.1041	-	-	-	-	rna-directed dna polymerase from mobile element jockey-like
ASU_Acar_G.10410	100551545	LOC100551545	ENSACAG00000009576	SDHA	-
ASU_Acar_G.10411	100554301	LOC100554301	ENSACAG00000013303	TMEM106A	-
ASU_Acar_G.10412	100563670	LOC100563670	-	-	-
ASU_Acar_G.10413	-	-	-	-	PREDICTED: uncharacterized protein LOC771713
ASU_Acar_G.10414	100563350	LOC100563350	ENSACAG00000012061	ASPDH	-
ASU_Acar_G.10415	100558743	LOC100558743	ENSACAG00000006831	SP6	-
ASU_Acar_G.10416	-	-	-	-	PREDICTED: semaphorin-3D-like
ASU_Acar_G.10417	100564728	LOC100564728	ENSACAG00000005025	KAT7	-
ASU_Acar_G.10418	-	-	ENSACAG00000001748	ASTE1	-
ASU_Acar_G.10419	100562883	map3k8	ENSACAG00000007522	MAP3K8	-
ASU_Acar_G.1042	100561008	LOC100561008	ENSACAG00000009141	RIN3	-
ASU_Acar_G.10420	100568050	LOC100568050	ENSACAG00000013285	GNG11	-
ASU_Acar_G.10421	100565318	LOC100565318	ENSACAG00000023160	SGCA	-
ASU_Acar_G.10422	-	-	-	-	group xv phospholipase a2-like
ASU_Acar_G.10423	100566879	LOC100566879	-	-	-
ASU_Acar_G.10424	-	-	-	-	PREDICTED: mucin-12-like
ASU_Acar_G.10425	100562289	epc1	ENSACAG00000007015	EPC1	-
ASU_Acar_G.10426	100564394	LOC100564394	ENSACAG00000017470	BLVRA	-
ASU_Acar_G.10427	100558153	LOC100558153	-	-	-
ASU_Acar_G.10428	100559670	LOC100559670	-	-	-
ASU_Acar_G.10429	100564923	LOC100564923	ENSACAG00000012640	TSPAN13	-
ASU_Acar_G.1043	100561869	LOC100561869	ENSACAG00000014142	ASIC4	-
ASU_Acar_G.10430	100559004	ccdc132	ENSACAG00000012934	CCDC132	-
ASU_Acar_G.10431	-	-	-	-	PREDICTED: synaptotagmin-C-like
ASU_Acar_G.10432	100558611	LOC100558611	ENSACAG00000012901	-	-
ASU_Acar_G.10433	-	-	-	-	-
ASU_Acar_G.10434	-	-	ENSACAG00000007626	FAM187A	-
ASU_Acar_G.10435	100556589	LOC100556589	ENSACAG00000012810	SOSTDC1	-
ASU_Acar_G.10436	-	-	-	-	PREDICTED: hypothetical protein LOC100561123
ASU_Acar_G.10437	100559667	LOC100559667	ENSACAG00000002580	CAPN7	-
ASU_Acar_G.10438	100563611	LOC100563611	ENSACAG00000026629	CHST14	-
ASU_Acar_G.10439	100556838	LOC100556838	ENSACAG00000011000	CNPY1	-
ASU_Acar_G.1044	-	-	-	-	progesterone receptor-like
ASU_Acar_G.10440	100567528	LOC100567528	ENSACAG00000008236	IKZF1	-
ASU_Acar_G.10441	-	-	-	-	-
ASU_Acar_G.10442	-	-	-	-	-
ASU_Acar_G.10443	100552396	LOC100552396	ENSACAG00000005626	NSUN6	-
ASU_Acar_G.10444	100557957	LOC100557957	ENSACAG00000017177	TMUB2	-
ASU_Acar_G.10445	-	-	-	-	-
ASU_Acar_G.10446	100565117	LOC100565117	ENSACAG00000006787	CCDC13	-
ASU_Acar_G.10447	100558482	LOC100558482	ENSACAG00000013343	MARCH10	-
ASU_Acar_G.10448	100565712	LOC100565712	ENSACAG00000013311	KCNA7	-
ASU_Acar_G.10449	100560519	LOC100560519	ENSACAG00000002239	WDR60	-
ASU_Acar_G.1045	-	-	-	-	storkhead-box protein 1-like
ASU_Acar_G.10450	-	-	-	-	rna-binding protein raly-like
ASU_Acar_G.10451	100562953	LOC100562953	ENSACAG00000005591	-	-
ASU_Acar_G.10452	100559866	pik3r4	ENSACAG00000002333	PIK3R4	-
ASU_Acar_G.10453	-	-	-	-	PREDICTED: hypothetical protein LOC100707133
ASU_Acar_G.10454	100566495	LOC100566495	ENSACAG00000006874	IBA57	-
ASU_Acar_G.10455	100564924	LOC100564924	ENSACAG00000013719	PSMC3IP	-
ASU_Acar_G.10456	100552662	LOC100552662	ENSACAG00000006897	MRPL55	-
ASU_Acar_G.10457	100554626	LOC100554626	-	-	-
ASU_Acar_G.10458	-	-	-	-	PREDICTED: hypothetical protein LOC100707133
ASU_Acar_G.10459	100566621	LOC100566621	ENSACAG00000024220	-	-
ASU_Acar_G.1046	100562331	dusp8	ENSACAG00000009286	DUSP8	-
ASU_Acar_G.10460	100552664	LOC100552664	ENSACAG00000002361	-	-
ASU_Acar_G.10461	100553449	LOC100553449	ENSACAG00000023256	-	-
ASU_Acar_G.10462	100563023	LOC100563023	-	-	-
ASU_Acar_G.10463	-	-	-	-	PREDICTED: hypothetical protein LOC100707133
ASU_Acar_G.10464	100564724	LOC100564724	ENSACAG00000006735	-	-
ASU_Acar_G.10465	100553917	LOC100553917	ENSACAG00000013179	GLCCI1	-
ASU_Acar_G.10466	-	-	-	-	storkhead-box protein 1-like
ASU_Acar_G.10467	100556451	LOC100556451	-	-	-
ASU_Acar_G.10468	-	-	-	-	-
ASU_Acar_G.10469	100565909	LOC100565909	ENSACAG00000017936	ATP6V0A1	-
ASU_Acar_G.1047	-	-	-	-	-
ASU_Acar_G.10470	100556197	itga9	ENSACAG00000009703	ITGA9	-
ASU_Acar_G.10471	100566111	LOC100566111	ENSACAG00000004972	MPP2	-
ASU_Acar_G.10472	-	-	-	-	-
ASU_Acar_G.10473	100567724	LOC100567724	ENSACAG00000008565	EXOC3	-
ASU_Acar_G.10474	-	-	-	-	-
ASU_Acar_G.10475	100557105	LOC100557105	-	-	-
ASU_Acar_G.10476	100558610	dip2c	ENSACAG00000002493	-	-
ASU_Acar_G.10477	100562882	LOC100562882	ENSACAG00000016689	RSU1	-
ASU_Acar_G.10478	100568116	LOC100568116	ENSACAG00000006887	LRRC46	-
ASU_Acar_G.10479	100561891	pard3	ENSACAG00000000686	PARD3	-
ASU_Acar_G.1048	100564495	LOC100564495	ENSACAG00000005053	SEMA5B	-
ASU_Acar_G.10480	100562686	LOC100562686	ENSACAG00000001904	TOP2A	-
ASU_Acar_G.10481	100557176	LOC100557176	-	-	-
ASU_Acar_G.10482	-	-	ENSACAG00000006871	-	-
ASU_Acar_G.10483	100566811	LOC100566811	ENSACAG00000008706	C10orf67	-
ASU_Acar_G.10484	100564725	LOC100564725	ENSACAG00000012646	BZW2	-
ASU_Acar_G.10485	100559399	LOC100559399	ENSACAG00000003155	WDR37	-
ASU_Acar_G.10486	100337540	siat8f	ENSACAG00000005223	A5I882_ANOCA	-
ASU_Acar_G.10487	-	-	-	-	-
ASU_Acar_G.10488	-	-	-	-	gag protein
ASU_Acar_G.10489	100567204	LOC100567204	ENSACAG00000004207	HDAC5	-
ASU_Acar_G.1049	100568158	LOC100568158	ENSACAG00000016434	ZC3H13	-
ASU_Acar_G.10490	100560190	map3k14	ENSACAG00000016433	-	-
ASU_Acar_G.10491	100568247	LOC100568247	ENSACAG00000013288	BET1	-
ASU_Acar_G.10492	100553717	mrc1l1	ENSACAG00000005361	-	-
ASU_Acar_G.10493	100567594	LOC100567594	ENSACAG00000023169	BMI1	-
ASU_Acar_G.10494	100563610	LOC100563610	ENSACAG00000000311	-	-
ASU_Acar_G.10495	100558612	LOC100558612	-	-	-
ASU_Acar_G.10496	100564592	LOC100564592	ENSACAG00000017387	SEC61G	-
ASU_Acar_G.10497	-	-	-	-	-
ASU_Acar_G.10498	100555931	mpp3	ENSACAG00000004676	MPP3	-
ASU_Acar_G.10499	100554689	LOC100554689	ENSACAG00000024415	-	-
ASU_Acar_G.105	100565882	lama4	ENSACAG00000027915	-	-
ASU_Acar_G.1050	-	-	-	-	-
ASU_Acar_G.10500	100554362	LOC100554362	ENSACAG00000005026	-	-
ASU_Acar_G.10501	100562685	LOC100562685	ENSACAG00000007513	MTPAP	-
ASU_Acar_G.10502	100564728	LOC100564728	ENSACAG00000005025	KAT7	-
ASU_Acar_G.10503	-	-	-	-	gastrin cholecystokinin-like peptide-like
ASU_Acar_G.10504	-	-	-	-	-
ASU_Acar_G.10505	100553061	xylb	ENSACAG00000012183	XYLB	-
ASU_Acar_G.10506	100568251	LOC100568251	ENSACAG00000016160	IGFBP4	-
ASU_Acar_G.10507	-	-	-	-	storkhead-box protein 1-like
ASU_Acar_G.10508	100555613	plcl2	ENSACAG00000017953	-	-
ASU_Acar_G.10509	100557235	itga2b	ENSACAG00000012258	ITGA2B	-
ASU_Acar_G.1051	100553819	LOC100553819	ENSACAG00000001349	-	-
ASU_Acar_G.10510	100559201	ppfia3	ENSACAG00000013088	PPFIA3	-
ASU_Acar_G.10511	-	-	-	-	-
ASU_Acar_G.10512	100567858	LOC100567858	ENSACAG00000007512	KIAA1462	-
ASU_Acar_G.10513	100562159	LOC100562159	ENSACAG00000005120	-	-
ASU_Acar_G.10514	100560388	LOC100560388	ENSACAG00000016489	FMNL1	-
ASU_Acar_G.10515	100559003	gtpbp4	ENSACAG00000002943	GTPBP4	-
ASU_Acar_G.10516	100563025	LOC100563025	ENSACAG00000011776	IMMT	-
ASU_Acar_G.10517	100558411	zmynd11	ENSACAG00000002297	-	-
ASU_Acar_G.10518	100567986	LOC100567986	ENSACAG00000006529	-	-
ASU_Acar_G.10519	100568052	thnsl2	ENSACAG00000008423	THNSL2	-
ASU_Acar_G.1052	100563450	LOC100563450	ENSACAG00000002083	MEIS1	-
ASU_Acar_G.10520	-	-	-	-	rna-directed dna polymerase from mobile element jockey-like
ASU_Acar_G.10521	100561373	LOC100561373	ENSACAG00000024540	-	-
ASU_Acar_G.10522	100555805	LOC100555805	ENSACAG00000016741	RPRML	-
ASU_Acar_G.10523	100565510	LOC100565510	ENSACAG00000011830	-	-
ASU_Acar_G.10524	100563412	nphp3	ENSACAG00000000328	NPHP3	-
ASU_Acar_G.10525	100562161	cdc6	ENSACAG00000002503	CDC6	-
ASU_Acar_G.10526	100555610	LOC100555610	ENSACAG00000000014	SGOL1	-
ASU_Acar_G.10527	-	-	-	-	PREDICTED: hypothetical protein LOC100491493
ASU_Acar_G.10528	-	-	-	-	-
ASU_Acar_G.10529	100558805	LOC100558805	ENSACAG00000002858	LARP4B	-
ASU_Acar_G.1053	100563448	LOC100563448	ENSACAG00000000061	LDHA	-
ASU_Acar_G.10530	100552397	LOC100552397	-	-	-
ASU_Acar_G.10531	100567595	LOC100567595	ENSACAG00000006651	COPZ2	-
ASU_Acar_G.10532	100557302	LOC100557302	ENSACAG00000003879	ARL5C	-
ASU_Acar_G.10533	100561963	LOC100561963	-	-	-
ASU_Acar_G.10534	-	-	-	-	-
ASU_Acar_G.10535	-	-	-	-	-
ASU_Acar_G.10536	100567662	LOC100567662	ENSACAG00000008598	CDKL2	-
ASU_Acar_G.10537	-	-	-	-	protein ltv1 homolog
ASU_Acar_G.10538	100567659	LOC100567659	ENSACAG00000005808	-	-
ASU_Acar_G.10539	100555668	LOC100555668	ENSACAG00000016115	RUNDC3B	-
ASU_Acar_G.1054	100564496	LOC100564496	-	-	-
ASU_Acar_G.10540	-	-	-	-	-
ASU_Acar_G.10541	-	-	-	-	-
ASU_Acar_G.10542	100556254	adam22	ENSACAG00000015990	ADAM22	-
ASU_Acar_G.10543	100559599	LOC100559599	ENSACAG00000013276	SNRNP70	-
ASU_Acar_G.10544	100559200	LOC100559200	ENSACAG00000007348	NMT1	-
ASU_Acar_G.10545	100564855	LOC100564855	-	-	-
ASU_Acar_G.10546	100552335	LOC100552335	ENSACAG00000013687	-	-
ASU_Acar_G.10547	100567594	LOC100567594	-	-	-
ASU_Acar_G.10548	-	-	-	-	PREDICTED: hypothetical protein LOC100563667
ASU_Acar_G.10549	100564131	LOC100564131	ENSACAG00000017346	KANSL1	-
ASU_Acar_G.1055	100564764	LOC100564764	ENSACAG00000001696	GNG4	-
ASU_Acar_G.10550	100560978	pdk4	ENSACAG00000014020	PDK4	-
ASU_Acar_G.10551	100560658	psmd3	ENSACAG00000003160	PSMD3	-
ASU_Acar_G.10552	100552137	LOC100552137	ENSACAG00000007341	SEPT7	-
ASU_Acar_G.10553	100562434	LOC100562434	ENSACAG00000002303	RPIA	-
ASU_Acar_G.10554	100561769	LOC100561769	ENSACAG00000016919	ZNF385C	-
ASU_Acar_G.10555	-	-	-	-	serine threonine-protein kinase 17a-like
ASU_Acar_G.10556	100567077	LOC100567077	ENSACAG00000014038	RAPGEF5	-
ASU_Acar_G.10557	100565121	LOC100565121	ENSACAG00000023742	-	-
ASU_Acar_G.10558	-	-	-	-	-
ASU_Acar_G.10559	100562365	LOC100562365	ENSACAG00000002413	RARA	-
ASU_Acar_G.1056	100557999	LOC100557999	ENSACAG00000000767	DPY30	-
ASU_Acar_G.10560	100552270	LOC100552270	ENSACAG00000015988	-	-
ASU_Acar_G.10561	100561051	LOC100561051	ENSACAG00000013069	NPVF	-
ASU_Acar_G.10562	-	-	-	-	uhrf1-binding protein 1-like
ASU_Acar_G.10563	100559869	LOC100559869	ENSACAG00000003751	PGAP3	-
ASU_Acar_G.10564	100557504	LOC100557504	ENSACAG00000003812	PLXDC1	-
ASU_Acar_G.10565	100556519	LOC100556519	ENSACAG00000011471	-	-
ASU_Acar_G.10566	100559794	LOC100559794	-	-	-
ASU_Acar_G.10567	100559073	LOC100559073	ENSACAG00000002891	C7orf41	-
ASU_Acar_G.10568	-	-	-	-	PREDICTED: hypothetical protein LOC100485130
ASU_Acar_G.10569	100562160	LOC100562160	ENSACAG00000013040	C1GALT1	-
ASU_Acar_G.1057	100560021	LOC100560021	-	-	-
ASU_Acar_G.10570	100563541	LOC100563541	ENSACAG00000005775	FAM188B	-
ASU_Acar_G.10571	-	-	-	-	-
ASU_Acar_G.10572	-	-	-	-	PREDICTED: hypothetical protein LOC100560777
ASU_Acar_G.10573	100559991	LOC100559991	ENSACAG00000013301	COL1A2	-
ASU_Acar_G.10574	100560385	LOC100560385	-	-	-
ASU_Acar_G.10575	100562366	LOC100562366	ENSACAG00000016984	CNP	-
ASU_Acar_G.10576	-	-	-	-	-
ASU_Acar_G.10577	100562232	LOC100562232	-	-	-
ASU_Acar_G.10578	100566108	LOC100566108	ENSACAG00000008102	TNS3	-
ASU_Acar_G.10579	100551879	LOC100551879	-	-	-
ASU_Acar_G.1058	-	-	-	-	tripartite motif-containing protein 69-like
ASU_Acar_G.10580	100551611	nebl	ENSACAG00000009235	NEBL	-
ASU_Acar_G.10581	100565513	stard3	ENSACAG00000003820	-	-
ASU_Acar_G.10582	-	-	ENSACAG00000017919	-	-
ASU_Acar_G.10583	-	-	ENSACAG00000013649	-	-
ASU_Acar_G.10584	100564454	LOC100564454	ENSACAG00000015915	-	-
ASU_Acar_G.10585	100555611	mlh1	ENSACAG00000010048	MLH1	-
ASU_Acar_G.10586	100554687	LOC100554687	ENSACAG00000010997	INSIG1	-
ASU_Acar_G.10587	-	-	-	-	-
ASU_Acar_G.10588	100562559	LOC100562559	ENSACAG00000005539	CTDSPL	-
ASU_Acar_G.10589	100563157	LOC100563157	-	-	-
ASU_Acar_G.1059	100558125	LOC100558125	ENSACAG00000010774	ADCY5	-
ASU_Acar_G.10590	100567725	LOC100567725	ENSACAG00000009421	TPPP	-
ASU_Acar_G.10591	-	-	ENSACAG00000023986	C17orf57	-
ASU_Acar_G.10592	100554169	LOC100554169	ENSACAG00000007784	RFTN1	-
ASU_Acar_G.10593	100567468	LOC100567468	ENSACAG00000013955	RRAS	-
ASU_Acar_G.10594	100559272	LOC100559272	ENSACAG00000013855	CCR10	-
ASU_Acar_G.10595	100554628	LOC100554628	ENSACAG00000017907	-	-
ASU_Acar_G.10596	100557629	LOC100557629	ENSACAG00000012130	GRN	-
ASU_Acar_G.10597	100556910	LOC100556910	ENSACAG00000003901	-	-
ASU_Acar_G.10598	100563933	LOC100563933	ENSACAG00000008193	GAD2	-
ASU_Acar_G.10599	100565319	LOC100565319	ENSACAG00000012814	TRPM4	-
ASU_Acar_G.106	100562131	LOC100562131	ENSACAG00000014564	ABHD13	-
ASU_Acar_G.1060	100565281	LOC100565281	-	-	-
ASU_Acar_G.10600	100554884	LOC100554884	-	-	-
ASU_Acar_G.10601	100561890	LOC100561890	ENSACAG00000001121	GJD4	-
ASU_Acar_G.10602	100554688	LOC100554688	ENSACAG00000013407	TMEM106B	-
ASU_Acar_G.10603	100557898	LOC100557898	ENSACAG00000012228	C19orf81	-
ASU_Acar_G.10604	100562367	LOC100562367	ENSACAG00000011641	-	-
ASU_Acar_G.10605	100564198	LOC100564198	-	-	-
ASU_Acar_G.10606	100566499	LOC100566499	ENSACAG00000028153	-	-
ASU_Acar_G.10607	100562824	LOC100562824	ENSACAG00000013647	CNTNAP2	-
ASU_Acar_G.10608	100555999	golga4	ENSACAG00000009896	GOLGA4	-
ASU_Acar_G.10609	100565048	LOC100565048	ENSACAG00000015854	GTPBP10	-
ASU_Acar_G.1061	100563713	LOC100563713	ENSACAG00000003589	CCDC104	-
ASU_Acar_G.10610	100565835	myo3a	ENSACAG00000008363	MYO3A	-
ASU_Acar_G.10611	100557564	LOC100557564	ENSACAG00000012579	AGR3	-
ASU_Acar_G.10612	100556714	LOC100556714	ENSACAG00000011691	REEP1	-
ASU_Acar_G.10613	-	-	-	-	reversion-inducing cysteine-rich protein with kazal motifs-like
ASU_Acar_G.10614	100552594	LOC100552594	ENSACAG00000005593	CACNB2	-
ASU_Acar_G.10615	100566369	krit1	ENSACAG00000015550	KRIT1	-
ASU_Acar_G.10616	100552992	LOC100552992	ENSACAG00000012961	ASNS	-
ASU_Acar_G.10617	100553577	LOC100553577	ENSACAG00000002337	PRKAG2	-
ASU_Acar_G.10618	-	-	-	-	PREDICTED: hypothetical protein LOC100430013
ASU_Acar_G.10619	100565908	LOC100565908	ENSACAG00000027821	-	-
ASU_Acar_G.1062	100563770	eml5	ENSACAG00000024167	-	-
ASU_Acar_G.10620	100559989	LOC100559989	ENSACAG00000023598	SCN11A	-
ASU_Acar_G.10621	100563935	LOC100563935	ENSACAG00000006108	PHOSPHO1	-
ASU_Acar_G.10622	100566429	LOC100566429	ENSACAG00000008581	PRTFDC1	-
ASU_Acar_G.10623	100553648	LOC100553648	ENSACAG00000006830	C18orf21	-
ASU_Acar_G.10624	100553518	LOC100553518	ENSACAG00000013472	VAT1	-
ASU_Acar_G.10625	100561450	LOC100561450	ENSACAG00000013524	RPL27	-
ASU_Acar_G.10626	100560782	LOC100560782	ENSACAG00000013993	ASB4	-
ASU_Acar_G.10627	100557430	nom1	ENSACAG00000011192	NOM1	-
ASU_Acar_G.10628	100560660	LOC100560660	-	-	-
ASU_Acar_G.10629	100566497	LOC100566497	-	-	-
ASU_Acar_G.1063	100565351	LOC100565351	-	-	-
ASU_Acar_G.10630	100560065	LOC100560065	ENSACAG00000013246	DFNA5	-
ASU_Acar_G.10631	-	-	-	-	signal transducer and activator of transcription 3 isoform 1
ASU_Acar_G.10632	-	-	-	-	-
ASU_Acar_G.10633	100561374	LOC100561374	ENSACAG00000014705	DLX6	-
ASU_Acar_G.10634	-	-	-	-	PREDICTED: hypothetical protein
ASU_Acar_G.10635	100564927	LOC100564927	ENSACAG00000005130	DLX3	-
ASU_Acar_G.10636	100564329	LOC100564329	ENSACAG00000004797	PHB	-
ASU_Acar_G.10637	-	-	-	-	PREDICTED: hypothetical protein LOC100556889
ASU_Acar_G.10638	-	-	-	-	retrotransposable element tf2 155 kda protein type 1-like
ASU_Acar_G.10639	100560188	casd1	ENSACAG00000013610	CASD1	-
ASU_Acar_G.1064	100565484	LOC100565484	ENSACAG00000011793	WISP3	-
ASU_Acar_G.10640	100554691	LOC100554691	ENSACAG00000013234	PCGF2	-
ASU_Acar_G.10641	100561571	LOC100561571	ENSACAG00000014717	DLX5	-
ASU_Acar_G.10642	100565314	LOC100565314	ENSACAG00000012199	SNX13	-
ASU_Acar_G.10643	100563736	LOC100563736	ENSACAG00000017306	SLC25A39	-
ASU_Acar_G.10644	100559470	LOC100559470	ENSACAG00000002806	METTL6	-
ASU_Acar_G.10645	-	-	-	-	b-cell antigen receptor complex-associated protein beta chain isoform 1
ASU_Acar_G.10646	-	-	ENSACAG00000001230	ASCC2	-
ASU_Acar_G.10647	100566620	LOC100566620	ENSACAG00000008656	-	-
ASU_Acar_G.10648	-	-	-	-	zinc finger protein 135-like
ASU_Acar_G.10649	100564257	arhgap12	ENSACAG00000007253	ARHGAP12	-
ASU_Acar_G.1065	100558840	LOC100558840	ENSACAG00000014404	MDN1	-
ASU_Acar_G.10650	100554431	kbtbd2	ENSACAG00000009449	KBTBD2	-
ASU_Acar_G.10651	100566308	LOC100566308	ENSACAG00000008129	-	-
ASU_Acar_G.10652	-	-	-	-	-
ASU_Acar_G.10653	100556909	LOC100556909	ENSACAG00000025298	MRPL35	-
ASU_Acar_G.10654	100566112	LOC100566112	ENSACAG00000013327	-	-
ASU_Acar_G.10655	100564524	LOC100564524	ENSACAG00000006705	ZBTB47	-
ASU_Acar_G.10656	100562825	LOC100562825	ENSACAG00000011597	-	-
ASU_Acar_G.10657	100552074	LOC100552074	ENSACAG00000009059	SEC61B	-
ASU_Acar_G.10658	100556198	LOC100556198	ENSACAG00000016823	-	-
ASU_Acar_G.10659	100557824	LOC100557824	ENSACAG00000015498	GATAD1	-
ASU_Acar_G.1066	100559905	ddx18	ENSACAG00000002045	DDX18	-
ASU_Acar_G.10660	100556393	LOC100556393	ENSACAG00000012882	MEOX2	-
ASU_Acar_G.10661	100562955	fkbp10	ENSACAG00000017140	FKBP10	-
ASU_Acar_G.10662	-	-	-	-	PREDICTED: hypothetical protein LOC100430013
ASU_Acar_G.10663	100555804	lrrfip2	ENSACAG00000009967	LRRFIP2	-
ASU_Acar_G.10664	100556840	LOC100556840	ENSACAG00000016936	NKIRAS2	-
ASU_Acar_G.10665	-	-	-	-	probable acyl coa dehydrogenase 6-like
ASU_Acar_G.10666	-	-	ENSACAG00000000016	PP2D1	-
ASU_Acar_G.10667	100559865	LOC100559865	ENSACAG00000013388	NPY	-
ASU_Acar_G.10668	-	-	-	-	-
ASU_Acar_G.10669	100555019	smarcd2	ENSACAG00000017920	SMARCD2	-
ASU_Acar_G.1067	100566143	LOC100566143	ENSACAG00000008477	SMAP1	-
ASU_Acar_G.10670	-	-	-	-	-
ASU_Acar_G.10671	100552665	LOC100552665	-	-	-
ASU_Acar_G.10672	100555414	znf385d	ENSACAG00000000013	ZNF385D	-
ASU_Acar_G.10673	100560187	LOC100560187	ENSACAG00000009381	SCN10A	-
ASU_Acar_G.10674	100561053	LOC100561053	ENSACAG00000017508	MRPL32	-
ASU_Acar_G.10675	100564259	dhx8	ENSACAG00000013509	DHX8	-
ASU_Acar_G.10676	100560460	osbpl3	ENSACAG00000013080	OSBPL3	-
ASU_Acar_G.10677	100558092	LOC100558092	ENSACAG00000013067	ACE	-
ASU_Acar_G.10678	100556126	LOC100556126	ENSACAG00000004639	-	-
ASU_Acar_G.10679	100554044	LOC100554044	ENSACAG00000007307	KIAA0895	-
ASU_Acar_G.1068	-	-	-	-	spermatogenesis-associated protein 7 isoform 3
ASU_Acar_G.10680	-	-	-	-	run domain beclin-1 interacting and cystein-rich containing
ASU_Acar_G.10681	100558347	LOC100558347	ENSACAG00000003049	RPL14	-
ASU_Acar_G.10682	100562085	LOC100562085	ENSACAG00000005634	ARL5B	-
ASU_Acar_G.10683	100565705	LOC100565705	-	-	-
ASU_Acar_G.10684	100561699	smyd1	ENSACAG00000008484	SMYD1	-
ASU_Acar_G.10685	100559793	LOC100559793	ENSACAG00000001075	CCNY	-
ASU_Acar_G.10686	-	-	-	-	-
ASU_Acar_G.10687	100565709	accn1	ENSACAG00000017932	ASIC2	-
ASU_Acar_G.10688	100559795	LOC100559795	ENSACAG00000016321	HEXIM1	-
ASU_Acar_G.10689	100560267	LOC100560267	ENSACAG00000013575	TSKS	-
ASU_Acar_G.1069	100565029	LOC100565029	ENSACAG00000003418	-	-
ASU_Acar_G.10690	-	-	-	-	-
ASU_Acar_G.10691	100567467	rapgefl1	ENSACAG00000002541	RAPGEFL1	-
ASU_Acar_G.10692	100562363	LOC100562363	ENSACAG00000005201	DLEC1	-
ASU_Acar_G.10693	100564455	LOC100564455	-	-	-
ASU_Acar_G.10694	100563470	kif5b	ENSACAG00000007071	KIF5B	-
ASU_Acar_G.10695	100555862	LOC100555862	-	-	-
ASU_Acar_G.10696	-	-	-	-	-
ASU_Acar_G.10697	100558877	LOC100558877	ENSACAG00000002896	ZNRF2	-
ASU_Acar_G.10698	100560857	LOC100560857	ENSACAG00000006594	CBX1	-
ASU_Acar_G.10699	-	-	-	-	PREDICTED: hypothetical protein LOC100561501
ASU_Acar_G.107	100551650	LOC100551650	ENSACAG00000002824	RNF25	-
ASU_Acar_G.1070	-	-	-	-	-
ASU_Acar_G.10700	100561375	LOC100561375	-	-	-
ASU_Acar_G.10701	100561376	LOC100561376	ENSACAG00000014027	IRF3	-
ASU_Acar_G.10702	-	-	-	-	PREDICTED: similar to hCG2019360
ASU_Acar_G.10703	-	-	-	-	-
ASU_Acar_G.10704	100558481	LOC100558481	ENSACAG00000007436	HERPUD2	-
ASU_Acar_G.10705	-	-	-	-	-
ASU_Acar_G.10706	100557956	LOC100557956	ENSACAG00000003118	C3orf39	-
ASU_Acar_G.10707	100560465	LOC100560465	ENSACAG00000013620	-	-
ASU_Acar_G.10708	100551879	LOC100551879	-	-	-
ASU_Acar_G.10709	100565771	cdk14	ENSACAG00000015785	CDK14	-
ASU_Acar_G.1071	-	-	-	-	-
ASU_Acar_G.10710	100562627	rmnd5a	ENSACAG00000011511	RMND5A	-
ASU_Acar_G.10711	100556322	LOC100556322	-	-	-
ASU_Acar_G.10712	100561176	LOC100561176	ENSACAG00000009777	-	-
ASU_Acar_G.10713	100552928	LOC100552928	ENSACAG00000013559	AARSD1	-
ASU_Acar_G.10714	100557432	LOC100557432	ENSACAG00000012203	FAM171A2	-
ASU_Acar_G.10715	100560659	LOC100560659	ENSACAG00000006615	NFE2L1	-
ASU_Acar_G.10716	100558021	pex1	ENSACAG00000015394	PEX1	-
ASU_Acar_G.10717	100566878	LOC100566878	ENSACAG00000006935	H2FG51_ANOCA	-
ASU_Acar_G.10718	-	-	-	-	-
ASU_Acar_G.10719	100552005	LOC100552005	ENSACAG00000006518	NRP1	-
ASU_Acar_G.1072	100554927	LOC100554927	ENSACAG00000003466	PIGM	-
ASU_Acar_G.10720	100566430	LOC100566430	ENSACAG00000004967	PYY	-
ASU_Acar_G.10721	100566370	LOC100566370	ENSACAG00000008917	ERP44	-
ASU_Acar_G.10722	100556783	LOC100556783	ENSACAG00000012769	ANKMY2	-
ASU_Acar_G.10723	100554111	ica1	ENSACAG00000013214	ICA1	-
ASU_Acar_G.10724	100565772	LOC100565772	ENSACAG00000008774	TEX10	-
ASU_Acar_G.10725	100567985	LOC100567985	ENSACAG00000009100	MLLT10	-
ASU_Acar_G.10726	100551742	LOC100551742	ENSACAG00000006764	PNPO	-
ASU_Acar_G.10727	100567400	armc3	ENSACAG00000008722	ARMC3	-
ASU_Acar_G.10728	100556592	LOC100556592	-	-	-
ASU_Acar_G.10729	100561501	LOC100561501	-	-	-
ASU_Acar_G.1073	100555122	LOC100555122	ENSACAG00000001495	KCNH1	-
ASU_Acar_G.10730	100563867	LOC100563867	ENSACAG00000012593	LIMD2	-
ASU_Acar_G.10731	-	-	-	-	-
ASU_Acar_G.10732	100566881	LOC100566881	ENSACAG00000009238	SLC20A2	-
ASU_Acar_G.10733	100567924	LOC100567924	ENSACAG00000006889	MRPL10	-
ASU_Acar_G.10734	100563348	LOC100563348	ENSACAG00000013101	TMEM98	-
ASU_Acar_G.10735	100558153	LOC100558153	ENSACAG00000007044	-	-
ASU_Acar_G.10736	100563155	LOC100563155	ENSACAG00000013446	-	-
ASU_Acar_G.10737	100553062	LOC100553062	-	-	-
ASU_Acar_G.10738	100563934	LOC100563934	ENSACAG00000017319	MAPT	-
ASU_Acar_G.10739	100563542	LOC100563542	ENSACAG00000013469	SCIN	-
ASU_Acar_G.1074	100337539	siat8e	ENSACAG00000012397	A5I881_ANOCA	-
ASU_Acar_G.10740	100558091	LOC100558091	ENSACAG00000007504	NPSR1	-
ASU_Acar_G.10741	100557301	LOC100557301	ENSACAG00000012141	POLR1A	-
ASU_Acar_G.10742	-	-	-	-	protein fam171a2-like
ASU_Acar_G.10743	100566307	macc1	ENSACAG00000011775	MACC1	-
ASU_Acar_G.10744	-	-	-	-	-
ASU_Acar_G.10745	100553185	LOC100553185	ENSACAG00000004878	NXPH3	-
ASU_Acar_G.10746	100559269	LOC100559269	ENSACAG00000013538	IGF2BP3	-
ASU_Acar_G.10747	100555472	LOC100555472	ENSACAG00000002245	WDR86	-
ASU_Acar_G.10748	100555806	LOC100555806	ENSACAG00000017956	HCRT	-
ASU_Acar_G.10749	-	-	-	-	rna-directed dna polymerase from mobile element jockey-like
ASU_Acar_G.1075	100558643	LOC100558643	ENSACAG00000015842	-	-
ASU_Acar_G.10750	100565315	LOC100565315	ENSACAG00000013023	CENPC1	-
ASU_Acar_G.10751	100562625	cpne4	ENSACAG00000001407	CPNE4	-
ASU_Acar_G.10752	100552993	LOC100552993	ENSACAG00000007861	YME1L1	-
ASU_Acar_G.10753	100562885	LOC100562885	ENSACAG00000006341	-	-
ASU_Acar_G.10754	100560264	LOC100560264	ENSACAG00000017609	YAE1D1	-
ASU_Acar_G.10755	100562562	LOC100562562	ENSACAG00000011889	-	-
ASU_Acar_G.10756	100551878	nr4a3	ENSACAG00000008988	NR4A3	-
ASU_Acar_G.10757	100568049	LOC100568049	ENSACAG00000006683	NKTR	-
ASU_Acar_G.10758	100567726	LOC100567726	ENSACAG00000007242	-	-
ASU_Acar_G.10759	100560265	LOC100560265	ENSACAG00000003283	LRRC3C	-
ASU_Acar_G.1076	100562920	LOC100562920	ENSACAG00000004070	SERPINA10	-
ASU_Acar_G.10760	100562163	LOC100562163	ENSACAG00000022906	-	-
ASU_Acar_G.10761	-	-	-	-	general transcription factor ii-i repeat domain-containing protein 2-like
ASU_Acar_G.10762	100565669	smchd1	ENSACAG00000008850	-	-
ASU_Acar_G.10763	100337527	nlgn2	ENSACAG00000005579	D2X2H8_ANOCA	-
ASU_Acar_G.10764	100556285	LOC100556285	ENSACAG00000001642	-	-
ASU_Acar_G.10765	100560413	LOC100560413	ENSACAG00000013978	-	-
ASU_Acar_G.10766	100561004	sclt1	ENSACAG00000006290	SCLT1	-
ASU_Acar_G.10767	100561205	LOC100561205	ENSACAG00000006278	C4orf33	-
ASU_Acar_G.10768	100565670	LOC100565670	ENSACAG00000003061	-	-
ASU_Acar_G.10769	-	-	ENSACAG00000003152	-	-
ASU_Acar_G.1077	100558590	LOC100558590	ENSACAG00000008113	PPP1CA	-
ASU_Acar_G.10770	100566458	LOC100566458	ENSACAG00000007570	KIFC3	-
ASU_Acar_G.10771	100559699	LOC100559699	-	-	-
ASU_Acar_G.10772	100559900	LOC100559900	ENSACAG00000010943	-	-
ASU_Acar_G.10773	100564823	LOC100564823	ENSACAG00000009784	IDH2	-
ASU_Acar_G.10774	-	-	-	-	-
ASU_Acar_G.10775	100565019	LOC100565019	ENSACAG00000009870	ZNF710	-
ASU_Acar_G.10776	100565609	LOC100565609	ENSACAG00000014365	WNT6	-
ASU_Acar_G.10777	-	-	-	-	kin of irre-like protein 3
ASU_Acar_G.10778	-	-	ENSACAG00000015440	DIXDC1	-
ASU_Acar_G.10779	-	-	-	-	leucine-rich repeat-containing protein 9-like
ASU_Acar_G.1078	-	-	-	-	-
ASU_Acar_G.10780	100563115	LOC100563115	-	-	-
ASU_Acar_G.10781	100563309	LOC100563309	ENSACAG00000007675	GTF3C2	-
ASU_Acar_G.10782	100563502	LOC100563502	ENSACAG00000007753	SLC30A3	-
ASU_Acar_G.10783	100565276	abcb11	ENSACAG00000001058	ABCB11	-
ASU_Acar_G.10784	-	-	-	-	-
ASU_Acar_G.10785	100553546	LOC100553546	ENSACAG00000008817	-	-
ASU_Acar_G.10786	100553747	LOC100553747	ENSACAG00000014489	-	-
ASU_Acar_G.10787	-	-	ENSACAG00000025361	-	-
ASU_Acar_G.10788	100557402	LOC100557402	-	-	-
ASU_Acar_G.10789	100557992	LOC100557992	ENSACAG00000011961	-	-
ASU_Acar_G.1079	100551711	LOC100551711	-	-	-
ASU_Acar_G.10790	-	-	ENSACAG00000022811	-	-
ASU_Acar_G.10791	100560162	LOC100560162	ENSACAG00000013084	LMF2	-
ASU_Acar_G.10792	100559963	LOC100559963	-	-	-
ASU_Acar_G.10793	100560751	LOC100560751	-	-	-
ASU_Acar_G.10794	100563503	LOC100563503	ENSACAG00000011382	IL8	-
ASU_Acar_G.10795	100565672	LOC100565672	ENSACAG00000002793	KCNAB2	-
ASU_Acar_G.10796	100565869	LOC100565869	ENSACAG00000023594	-	-
ASU_Acar_G.10797	100566071	LOC100566071	ENSACAG00000025309	-	-
ASU_Acar_G.10798	100566270	LOC100566270	ENSACAG00000002745	RNF207	-
ASU_Acar_G.10799	100552234	LOC100552234	ENSACAG00000024512	-	-
ASU_Acar_G.108	100565353	LOC100565353	-	-	-
ASU_Acar_G.1080	100563705	LOC100563705	ENSACAG00000003896	-	-
ASU_Acar_G.10800	100552627	LOC100552627	-	-	-
ASU_Acar_G.10801	100554200	abca3	ENSACAG00000001236	-	-
ASU_Acar_G.10802	100554395	ppip5k1	ENSACAG00000005024	PPIP5K1	-
ASU_Acar_G.10803	100554787	slc4a8	ENSACAG00000000884	-	-
ASU_Acar_G.10804	100556747	LOC100556747	-	-	-
ASU_Acar_G.10805	100557725	LOC100557725	ENSACAG00000027822	TRMT112	-
ASU_Acar_G.10806	100558050	LOC100558050	ENSACAG00000007834	ESRRA	-
ASU_Acar_G.10807	100558243	LOC100558243	ENSACAG00000006402	PRDX5	-
ASU_Acar_G.10808	100559227	LOC100559227	ENSACAG00000007451	RTN2	-
ASU_Acar_G.10809	100559427	LOC100559427	ENSACAG00000007426	FOSB	-
ASU_Acar_G.1081	100555972	LOC100555972	-	-	-
ASU_Acar_G.10810	-	-	-	-	arf-gap with rho-gap ank repeat and ph domain-containing protein 1
ASU_Acar_G.10811	-	-	ENSACAG00000025585	-	-
ASU_Acar_G.10812	100561994	LOC100561994	ENSACAG00000015572	SLC45A1	-
ASU_Acar_G.10813	100562396	LOC100562396	ENSACAG00000015619	-	-
ASU_Acar_G.10814	100562193	LOC100562193	ENSACAG00000015601	-	-
ASU_Acar_G.10815	100562985	LOC100562985	ENSACAG00000009448	-	-
ASU_Acar_G.10816	100563377	LOC100563377	-	-	-
ASU_Acar_G.10817	100563185	LOC100563185	-	-	-
ASU_Acar_G.10818	-	-	ENSACAG00000007152	-	-
ASU_Acar_G.10819	100565347	LOC100565347	ENSACAG00000005094	-	-
ASU_Acar_G.1082	100566593	LOC100566593	ENSACAG00000015625	DBX1	-
ASU_Acar_G.10820	-	-	-	-	PREDICTED: otoferlin
ASU_Acar_G.10821	-	-	ENSACAG00000003946	-	-
ASU_Acar_G.10822	-	-	ENSACAG00000027909	-	-
ASU_Acar_G.10823	100568214	LOC100568214	-	-	-
ASU_Acar_G.10824	-	-	-	-	cgmp-dependent protein kinase 1
ASU_Acar_G.10825	100553414	LOC100553414	ENSACAG00000008285	RAB14	-
ASU_Acar_G.10826	-	-	-	-	PREDICTED: centriolin
ASU_Acar_G.10827	100554595	eif2c4	ENSACAG00000017275	EIF2C4	-
ASU_Acar_G.10828	-	-	-	-	-
ASU_Acar_G.10829	-	-	-	-	-
ASU_Acar_G.1083	100551648	LOC100551648	ENSACAG00000015459	CD151	-
ASU_Acar_G.10830	-	-	-	-	leucine-rich repeat and guanylate kinase domain-containing
ASU_Acar_G.10831	-	-	-	-	-
ASU_Acar_G.10832	100554984	LOC100554984	ENSACAG00000011132	NOTCH1	-
ASU_Acar_G.10833	100555575	LOC100555575	ENSACAG00000014549	-	-
ASU_Acar_G.10834	100555767	LOC100555767	ENSACAG00000024718	-	-
ASU_Acar_G.10835	-	-	-	-	neural proliferation differentiation and control protein 1 precursor
ASU_Acar_G.10836	100556554	LOC100556554	ENSACAG00000026170	NDST1	-
ASU_Acar_G.10837	100556748	LOC100556748	-	-	-
ASU_Acar_G.10838	100557726	LOC100557726	ENSACAG00000007899	FMR1	-
ASU_Acar_G.10839	-	-	-	-	nucleoporin 214kda
ASU_Acar_G.1084	100564900	kif6	ENSACAG00000002125	KIF6	-
ASU_Acar_G.10840	100557924	LOC100557924	ENSACAG00000001526	AIF1L	-
ASU_Acar_G.10841	100558314	LOC100558314	ENSACAG00000001770	-	-
ASU_Acar_G.10842	100559700	tbc1d13	ENSACAG00000000011	TBC1D13	-
ASU_Acar_G.10843	100559901	LOC100559901	ENSACAG00000000010	C9orf114	-
ASU_Acar_G.10844	-	-	-	-	PREDICTED: uncharacterized protein C9orf114-like
ASU_Acar_G.10845	100561087	LOC100561087	ENSACAG00000001994	ANAPC2	-
ASU_Acar_G.10846	-	-	-	-	delta-aminolevulinic acid dehydratase-like
ASU_Acar_G.10847	100560889	LOC100560889	ENSACAG00000001838	ALAD	-
ASU_Acar_G.10848	-	-	-	-	low quality protein: at-hook-containing transcription factor-like
ASU_Acar_G.10849	100562260	LOC100562260	ENSACAG00000008704	NDUFS8	-
ASU_Acar_G.1085	100565806	LOC100565806	ENSACAG00000015826	DHCR7	-
ASU_Acar_G.10850	-	-	-	-	exosome complex exonuclease rrp4-like
ASU_Acar_G.10851	100562463	LOC100562463	ENSACAG00000002706	EXOSC2	-
ASU_Acar_G.10852	100562856	LOC100562856	ENSACAG00000003649	FGF11	-
ASU_Acar_G.10853	-	-	ENSACAG00000026254	CUZD1	-
ASU_Acar_G.10854	100564424	LOC100564424	ENSACAG00000001559	-	-
ASU_Acar_G.10855	100564824	LOC100564824	ENSACAG00000017289	VARS	-
ASU_Acar_G.10856	100565610	LOC100565610	ENSACAG00000016375	PPP1R16A	-
ASU_Acar_G.10857	-	-	ENSACAG00000022557	-	-
ASU_Acar_G.10858	-	-	ENSACAG00000023713	-	-
ASU_Acar_G.10859	100566401	LOC100566401	ENSACAG00000023202	-	-
ASU_Acar_G.1086	100557011	LOC100557011	ENSACAG00000023072	-	-
ASU_Acar_G.10860	-	-	ENSACAG00000022604	C19orf44	-
ASU_Acar_G.10861	100566588	LOC100566588	ENSACAG00000011583	CHERP	-
ASU_Acar_G.10862	-	-	-	-	potassium voltage-gated channel subfamily h member 1-like
ASU_Acar_G.10863	-	-	-	-	-
ASU_Acar_G.10864	100567174	LOC100567174	ENSACAG00000003746	SNX21	-
ASU_Acar_G.10865	100567368	LOC100567368	-	-	-
ASU_Acar_G.10866	-	-	ENSACAG00000026733	-	-
ASU_Acar_G.10867	100567953	LOC100567953	ENSACAG00000008627	TAS1R2	-
ASU_Acar_G.10868	-	-	-	-	accs protein
ASU_Acar_G.10869	100551976	LOC100551976	ENSACAG00000010865	ATL1	-
ASU_Acar_G.1087	100562405	LOC100562405	ENSACAG00000002531	PDCD2	-
ASU_Acar_G.10870	100552170	LOC100552170	ENSACAG00000013171	CCT3	-
ASU_Acar_G.10871	-	-	-	-	-
ASU_Acar_G.10872	100552497	LOC100552497	ENSACAG00000006716	CKAP5	-
ASU_Acar_G.10873	100553683	LOC100553683	ENSACAG00000015042	AKR1A1	-
ASU_Acar_G.10874	-	-	ENSACAG00000000002	-	-
ASU_Acar_G.10875	100555043	LOC100555043	ENSACAG00000008922	-	-
ASU_Acar_G.10876	100555638	ncor1	ENSACAG00000014751	NCOR1	-
ASU_Acar_G.10877	100555831	LOC100555831	ENSACAG00000014927	TTC19	-
ASU_Acar_G.10878	100556028	LOC100556028	ENSACAG00000003636	-	-
ASU_Acar_G.10879	100556424	LOC100556424	ENSACAG00000025106	-	-
ASU_Acar_G.1088	100559237	sos1	ENSACAG00000006237	SOS1	-
ASU_Acar_G.10880	100556814	LOC100556814	ENSACAG00000001580	NPR3	-
ASU_Acar_G.10881	-	-	ENSACAG00000023705	TTC31	-
ASU_Acar_G.10882	-	-	-	-	slam family member 5 isoform 1 precursor
ASU_Acar_G.10883	-	-	-	-	map kinase-interacting serine threonine-protein kinase 2-like
ASU_Acar_G.10884	100557602	LOC100557602	ENSACAG00000000281	MKNK2	-
ASU_Acar_G.10885	100557797	LOC100557797	ENSACAG00000001601	FEZ2	-
ASU_Acar_G.10886	-	-	-	-	-
ASU_Acar_G.10887	100558189	LOC100558189	-	-	-
ASU_Acar_G.10888	-	-	ENSACAG00000011849	RAB8B	-
ASU_Acar_G.10889	100559172	wdr72	ENSACAG00000012021	WDR72	-
ASU_Acar_G.1089	-	-	-	-	protein fam105a-like
ASU_Acar_G.10890	-	-	-	-	zinc finger protein 91-like
ASU_Acar_G.10891	100560163	LOC100560163	ENSACAG00000001325	TSKU	-
ASU_Acar_G.10892	100560752	LOC100560752	ENSACAG00000003590	-	-
ASU_Acar_G.10893	100560949	LOC100560949	ENSACAG00000000385	PCNA	-
ASU_Acar_G.10894	-	-	ENSACAG00000026084	NCAPH2	-
ASU_Acar_G.10895	100561928	LOC100561928	ENSACAG00000007165	CRYM	-
ASU_Acar_G.10896	100561734	LOC100561734	ENSACAG00000007130	-	-
ASU_Acar_G.10897	100562123	LOC100562123	ENSACAG00000006916	RSL24D1	-
ASU_Acar_G.10898	100562326	LOC100562326	ENSACAG00000006873	RAB27A	-
ASU_Acar_G.10899	-	-	ENSACAG00000025777	-	-
ASU_Acar_G.109	100559769	LOC100559769	-	-	-
ASU_Acar_G.1090	100555248	LOC100555248	-	-	-
ASU_Acar_G.10900	100562523	LOC100562523	ENSACAG00000005159	MAP1A	-
ASU_Acar_G.10901	100562720	LOC100562720	ENSACAG00000011479	-	-
ASU_Acar_G.10902	100563117	LOC100563117	ENSACAG00000015568	C7orf26	-
ASU_Acar_G.10903	100563504	LOC100563504	ENSACAG00000013108	-	-
ASU_Acar_G.10904	-	-	-	-	PREDICTED: hypothetical protein LOC100430013
ASU_Acar_G.10905	-	-	-	-	b-cell lymphoma 3 protein
ASU_Acar_G.10906	100563897	LOC100563897	ENSACAG00000027602	-	-
ASU_Acar_G.10907	100563699	LOC100563699	ENSACAG00000017747	MRPL54	-
ASU_Acar_G.10908	100563699	LOC100563699	-	-	-
ASU_Acar_G.10909	-	-	ENSACAG00000012886	-	-
ASU_Acar_G.1091	-	-	-	-	zinc finger protein 135-like
ASU_Acar_G.10910	-	-	ENSACAG00000011352	-	-
ASU_Acar_G.10911	-	-	-	-	-
ASU_Acar_G.10912	100564294	phf19	ENSACAG00000004082	-	-
ASU_Acar_G.10913	-	-	-	-	sodium channel protein type 1 subunit alpha-like
ASU_Acar_G.10914	-	-	ENSACAG00000025987	-	-
ASU_Acar_G.10915	100565084	LOC100565084	ENSACAG00000009316	-	-
ASU_Acar_G.10916	100565278	LOC100565278	-	-	-
ASU_Acar_G.10917	-	-	-	-	PREDICTED: hypothetical protein LOC100492905
ASU_Acar_G.10918	-	-	-	-	PREDICTED: hypothetical protein LOC100566577
ASU_Acar_G.10919	-	-	ENSACAG00000013507	-	-
ASU_Acar_G.1092	-	-	-	-	low quality protein: integrin beta-2-like
ASU_Acar_G.10920	-	-	-	-	solute carrier family sodium borate member 11
ASU_Acar_G.10921	100566271	dab2ip	ENSACAG00000000944	DAB2IP	-
ASU_Acar_G.10922	100567234	LOC100567234	ENSACAG00000011727	CAPN12	-
ASU_Acar_G.10923	-	-	-	-	PREDICTED: calpain-3-like
ASU_Acar_G.10924	-	-	-	-	uncharacterized protein LOC100127794
ASU_Acar_G.10925	-	-	ENSACAG00000010674	GPR144	-
ASU_Acar_G.10926	-	-	-	-	probable g-protein coupled receptor 144-like
ASU_Acar_G.10927	100551644	LOC100551644	ENSACAG00000023741	CHGB	-
ASU_Acar_G.10928	-	-	-	-	-
ASU_Acar_G.10929	100552629	LOC100552629	ENSACAG00000006447	C1orf158	-
ASU_Acar_G.1093	100559824	LOC100559824	ENSACAG00000010763	ZFYVE21	-
ASU_Acar_G.10930	-	-	-	-	leucine-rich repeat-containing protein 38
ASU_Acar_G.10931	-	-	-	-	PREDICTED: hypothetical protein LOC100489413
ASU_Acar_G.10932	100553217	LOC100553217	ENSACAG00000009311	EFEMP2	-
ASU_Acar_G.10933	100553415	LOC100553415	ENSACAG00000022393	-	-
ASU_Acar_G.10934	100553612	LOC100553612	-	-	-
ASU_Acar_G.10935	100553812	LOC100553812	ENSACAG00000014064	NEURL2	-
ASU_Acar_G.10936	-	-	ENSACAG00000009030	-	-
ASU_Acar_G.10937	-	-	-	-	-
ASU_Acar_G.10938	-	-	ENSACAG00000027388	-	-
ASU_Acar_G.10939	100554596	LOC100554596	ENSACAG00000011954	-	-
ASU_Acar_G.1094	-	-	-	-	coiled-coil domain-containing protein 45-like
ASU_Acar_G.10940	100555381	LOC100555381	-	-	-
ASU_Acar_G.10941	100555576	LOC100555576	-	-	-
ASU_Acar_G.10942	100556161	LOC100556161	ENSACAG00000025246	-	-
ASU_Acar_G.10943	-	-	-	-	homeobox protein meis3-b
ASU_Acar_G.10944	100556749	LOC100556749	ENSACAG00000002247	DLG1	-
ASU_Acar_G.10945	-	-	-	-	-
ASU_Acar_G.10946	100557533	LOC100557533	ENSACAG00000012717	WFIKKN1	-
ASU_Acar_G.10947	100557334	LOC100557334	ENSACAG00000012728	C16orf13	-
ASU_Acar_G.10948	100557925	LOC100557925	ENSACAG00000004956	AKT1S1	-
ASU_Acar_G.10949	100557727	LOC100557727	ENSACAG00000004926	-	-
ASU_Acar_G.1095	100566342	LOC100566342	ENSACAG00000012290	FGD1	-
ASU_Acar_G.10950	-	-	ENSACAG00000014011	SYNE2	-
ASU_Acar_G.10951	100558909	LOC100558909	ENSACAG00000011164	-	-
ASU_Acar_G.10952	-	-	-	-	5 -nucleotidase domain-containing protein 1-like
ASU_Acar_G.10953	-	-	ENSACAG00000021945	-	-
ASU_Acar_G.10954	-	-	ENSACAG00000021945	-	-
ASU_Acar_G.10955	-	-	ENSACAG00000026445	-	-
ASU_Acar_G.10956	-	-	ENSACAG00000002166	SAPCD2	-
ASU_Acar_G.10957	-	-	ENSACAG00000014735	-	-
ASU_Acar_G.10958	100560890	LOC100560890	ENSACAG00000004353	-	-
ASU_Acar_G.10959	100561088	LOC100561088	ENSACAG00000007457	TDRKH	-
ASU_Acar_G.1096	100564831	LOC100564831	-	-	-
ASU_Acar_G.10960	100561285	LOC100561285	ENSACAG00000017753	AK1	-
ASU_Acar_G.10961	100561479	LOC100561479	ENSACAG00000000246	SEMA7A	-
ASU_Acar_G.10962	100561676	LOC100561676	ENSACAG00000001879	LMX1B	-
ASU_Acar_G.10963	-	-	-	-	-
ASU_Acar_G.10964	-	-	-	-	loc100037045 protein
ASU_Acar_G.10965	100562060	LOC100562060	ENSACAG00000003739	MEX3A	-
ASU_Acar_G.10966	100562464	LOC100562464	ENSACAG00000008826	GTF2I	-
ASU_Acar_G.10967	100562857	LOC100562857	ENSACAG00000008217	FOXC2	-
ASU_Acar_G.10968	100563057	LOC100563057	ENSACAG00000014503	-	-
ASU_Acar_G.10969	100563445	LOC100563445	ENSACAG00000009853	GMCL1	-
ASU_Acar_G.1097	100556946	LOC100556946	ENSACAG00000003195	C11orf91	-
ASU_Acar_G.10970	-	-	ENSACAG00000023772	-	-
ASU_Acar_G.10971	100563839	LOC100563839	ENSACAG00000017901	-	-
ASU_Acar_G.10972	-	-	ENSACAG00000024984	ZBTB7A	-
ASU_Acar_G.10973	100564425	LOC100564425	ENSACAG00000001647	-	-
ASU_Acar_G.10974	100565021	LOC100565021	ENSACAG00000016896	FIBCD1	-
ASU_Acar_G.10975	100565214	LOC100565214	ENSACAG00000026157	-	-
ASU_Acar_G.10976	100566402	LOC100566402	-	-	-
ASU_Acar_G.10977	100566589	LOC100566589	ENSACAG00000009027	EFNB1	-
ASU_Acar_G.10978	-	-	-	-	PREDICTED: similar to KIAA0311
ASU_Acar_G.10979	100566783	LOC100566783	ENSACAG00000004876	BCAN	-
ASU_Acar_G.1098	100564963	mllt4	ENSACAG00000008269	MLLT4	-
ASU_Acar_G.10980	100566783	LOC100566783	ENSACAG00000004876	BCAN	-
ASU_Acar_G.10981	-	-	-	-	ran-binding protein 17
ASU_Acar_G.10982	-	-	ENSACAG00000000487	RAB26	-
ASU_Acar_G.10983	-	-	-	-	-
ASU_Acar_G.10984	-	-	-	-	protein scai-like
ASU_Acar_G.10985	-	-	ENSACAG00000024210	-	-
ASU_Acar_G.10986	-	-	ENSACAG00000027328	-	-
ASU_Acar_G.10987	-	-	-	-	beta 1
ASU_Acar_G.10988	-	-	-	-	PREDICTED: hypothetical protein LOC100558303
ASU_Acar_G.10989	-	-	ENSACAG00000023067	-	-
ASU_Acar_G.1099	100563122	LOC100563122	ENSACAG00000009596	-	-
ASU_Acar_G.10990	100567757	LOC100567757	-	-	-
ASU_Acar_G.10991	100567954	LOC100567954	-	-	-
ASU_Acar_G.10992	-	-	ENSACAG00000014448	EXD3	-
ASU_Acar_G.10993	-	-	ENSACAG00000014448	EXD3	-
ASU_Acar_G.10994	100551581	LOC100551581	-	-	-
ASU_Acar_G.10995	100551977	LOC100551977	ENSACAG00000000399	-	-
ASU_Acar_G.10996	100552368	LOC100552368	ENSACAG00000016180	NRBP2	-
ASU_Acar_G.10997	100552564	LOC100552564	-	-	-
ASU_Acar_G.10998	-	-	-	-	PREDICTED: hypothetical protein LOC100430013
ASU_Acar_G.10999	-	-	-	-	-
ASU_Acar_G.11	100565551	kdm5c	ENSACAG00000004854	-	-
ASU_Acar_G.110	100561348	LOC100561348	-	-	-
ASU_Acar_G.1100	100554854	tfap2d	ENSACAG00000005336	TFAP2D	-
ASU_Acar_G.11000	100552759	LOC100552759	ENSACAG00000013782	PIAS3	-
ASU_Acar_G.11001	100553547	LOC100553547	ENSACAG00000005393	ECE1	-
ASU_Acar_G.11002	100553748	LOC100553748	ENSACAG00000004015	-	-
ASU_Acar_G.11003	-	-	ENSACAG00000009377	-	-
ASU_Acar_G.11004	100553946	LOC100553946	ENSACAG00000024213	-	-
ASU_Acar_G.11005	-	-	-	-	interleukin-12 p40c subunit
ASU_Acar_G.11006	-	-	ENSACAG00000025738	-	-
ASU_Acar_G.11007	100554527	LOC100554527	ENSACAG00000005730	-	-
ASU_Acar_G.11008	100554721	LOC100554721	ENSACAG00000025893	-	-
ASU_Acar_G.11009	100555509	LOC100555509	-	-	-
ASU_Acar_G.1101	100565549	LOC100565549	-	-	-
ASU_Acar_G.11010	-	-	-	-	-
ASU_Acar_G.11011	100555704	LOC100555704	ENSACAG00000005519	VEZF1	-
ASU_Acar_G.11012	100556090	LOC100556090	ENSACAG00000000569	-	-
ASU_Acar_G.11013	100556287	LOC100556287	ENSACAG00000000231	RHBDL1	-
ASU_Acar_G.11014	-	-	ENSACAG00000012266	-	-
ASU_Acar_G.11015	-	-	ENSACAG00000026262	-	-
ASU_Acar_G.11016	-	-	-	-	PREDICTED: testis-expressed protein 14
ASU_Acar_G.11017	-	-	ENSACAG00000010609	FBXL6	-
ASU_Acar_G.11018	100556872	LOC100556872	ENSACAG00000005344	-	-
ASU_Acar_G.11019	100557065	LOC100557065	ENSACAG00000007952	MFN2	-
ASU_Acar_G.1102	100552438	LOC100552438	ENSACAG00000025687	-	-
ASU_Acar_G.11020	100557264	LOC100557264	ENSACAG00000014329	SAV1	-
ASU_Acar_G.11021	100557461	LOC100557461	ENSACAG00000003268	WRAP53	-
ASU_Acar_G.11022	-	-	-	-	-
ASU_Acar_G.11023	100557656	ap3d1	ENSACAG00000010870	AP3D1	-
ASU_Acar_G.11024	-	-	ENSACAG00000015547	-	-
ASU_Acar_G.11025	-	-	ENSACAG00000010894	SFTPB	-
ASU_Acar_G.11026	-	-	ENSACAG00000000004	GTF3C5	-
ASU_Acar_G.11027	-	-	-	-	-
ASU_Acar_G.11028	-	-	-	-	PREDICTED: copia protein-like
ASU_Acar_G.11029	100558051	LOC100558051	ENSACAG00000009265	ZBTB16	-
ASU_Acar_G.1103	100551847	LOC100551847	ENSACAG00000015353	PNPLA2	-
ASU_Acar_G.11030	100558244	LOC100558244	ENSACAG00000027560	-	-
ASU_Acar_G.11031	100558441	LOC100558441	-	-	-
ASU_Acar_G.11032	-	-	ENSACAG00000027570	-	-
ASU_Acar_G.11033	-	-	ENSACAG00000025553	TAF1C	-
ASU_Acar_G.11034	100558640	LOC100558640	ENSACAG00000008140	-	-
ASU_Acar_G.11035	-	-	-	-	c-type lectin domain family 2 member d-like
ASU_Acar_G.11036	-	-	-	-	pleckstrin homology domain-containing family b member 1
ASU_Acar_G.11037	100559228	LOC100559228	ENSACAG00000006826	CCPG1	-
ASU_Acar_G.11038	-	-	ENSACAG00000006869	PIGB	-
ASU_Acar_G.11039	-	-	-	-	calcium voltage- gamma subunit 6
ASU_Acar_G.1104	100558318	ctage5	ENSACAG00000015954	-	-
ASU_Acar_G.11040	100560018	LOC100560018	ENSACAG00000023123	-	-
ASU_Acar_G.11041	-	-	ENSACAG00000025709	-	-
ASU_Acar_G.11042	100560215	LOC100560215	ENSACAG00000001404	SH3GL1	-
ASU_Acar_G.11043	100560611	LOC100560611	ENSACAG00000004650	PADI2	-
ASU_Acar_G.11044	-	-	-	-	coiled-coil domain-containing protein 45-like
ASU_Acar_G.11045	100561605	LOC100561605	-	-	-
ASU_Acar_G.11046	-	-	-	-	solute carrier family 22 member 6-a-like
ASU_Acar_G.11047	100562194	LOC100562194	ENSACAG00000006380	-	-
ASU_Acar_G.11048	100562397	LOC100562397	ENSACAG00000014756	RAB8A	-
ASU_Acar_G.11049	-	-	ENSACAG00000027717	-	-
ASU_Acar_G.1105	100552107	LOC100552107	ENSACAG00000001260	HSF2	-
ASU_Acar_G.11050	100562986	LOC100562986	ENSACAG00000014371	NADK	-
ASU_Acar_G.11051	-	-	ENSACAG00000013712	RUSC2	-
ASU_Acar_G.11052	100563186	LOC100563186	ENSACAG00000008523	IFI30	-
ASU_Acar_G.11053	100563378	LOC100563378	ENSACAG00000008544	-	-
ASU_Acar_G.11054	100563577	LOC100563577	ENSACAG00000009318	BRS3	-
ASU_Acar_G.11055	100563966	LOC100563966	ENSACAG00000007888	PCYOX1	-
ASU_Acar_G.11056	100563768	LOC100563768	ENSACAG00000007878	-	-
ASU_Acar_G.11057	100564163	LOC100564163	ENSACAG00000023682	-	-
ASU_Acar_G.11058	100564361	LOC100564361	ENSACAG00000026375	-	-
ASU_Acar_G.11059	100564759	LOC100564759	ENSACAG00000010961	GRIN3B	-
ASU_Acar_G.1106	100551715	LOC100551715	-	-	-
ASU_Acar_G.11060	100564956	LOC100564956	ENSACAG00000015069	-	-
ASU_Acar_G.11061	-	-	-	-	-
ASU_Acar_G.11062	-	-	ENSACAG00000023953	-	-
ASU_Acar_G.11063	-	-	ENSACAG00000023901	-	-
ASU_Acar_G.11064	-	-	-	-	ubiquitin-conjugating enzyme e2 c-like
ASU_Acar_G.11065	100565544	lrrc8a	ENSACAG00000003742	LRRC8A	-
ASU_Acar_G.11066	100565740	LOC100565740	ENSACAG00000003088	-	-
ASU_Acar_G.11067	-	-	-	-	alpha-enolase isoform 2
ASU_Acar_G.11068	100565940	LOC100565940	ENSACAG00000015639	LHX3	-
ASU_Acar_G.11069	100566338	LOC100566338	ENSACAG00000015414	TBX21	-
ASU_Acar_G.1107	100561610	LOC100561610	ENSACAG00000005109	ARHGEF10	-
ASU_Acar_G.11070	-	-	ENSACAG00000022959	-	-
ASU_Acar_G.11071	-	-	-	-	-
ASU_Acar_G.11072	100566527	LOC100566527	ENSACAG00000005392	GAMT	-
ASU_Acar_G.11073	-	-	ENSACAG00000007058	NFIC	-
ASU_Acar_G.11074	100566720	LOC100566720	ENSACAG00000013600	SMG8	-
ASU_Acar_G.11075	100566913	LOC100566913	ENSACAG00000000524	NAGK	-
ASU_Acar_G.11076	-	-	-	-	calcium-binding mitochondrial carrier protein s -1- partial
ASU_Acar_G.11077	100567300	LOC100567300	ENSACAG00000010818	TMEM102	-
ASU_Acar_G.11078	-	-	-	-	tripartite motif-containing protein 10-like
ASU_Acar_G.11079	100567689	LOC100567689	ENSACAG00000012513	WNT4	-
ASU_Acar_G.1108	100553424	LOC100553424	ENSACAG00000005960	UGP2	-
ASU_Acar_G.11080	100567887	LOC100567887	ENSACAG00000012018	CA12	-
ASU_Acar_G.11081	100568278	LOC100568278	ENSACAG00000016856	FAM45A	-
ASU_Acar_G.11082	-	-	ENSACAG00000000515	POLRMT	-
ASU_Acar_G.11083	-	-	ENSACAG00000000126	LCMT2	-
ASU_Acar_G.11084	-	-	-	-	-
ASU_Acar_G.11085	100552102	LOC100552102	ENSACAG00000009161	CBLC	-
ASU_Acar_G.11086	-	-	ENSACAG00000002602	-	-
ASU_Acar_G.11087	-	-	ENSACAG00000008344	RGSL1	-
ASU_Acar_G.11088	100552498	LOC100552498	ENSACAG00000006370	-	-
ASU_Acar_G.11089	-	-	-	-	bone morphogenetic protein 1a precursor
ASU_Acar_G.1109	100560562	LOC100560562	ENSACAG00000010071	SH3BP4	-
ASU_Acar_G.11090	-	-	-	-	zinc finger protein 658-like
ASU_Acar_G.11091	100552894	LOC100552894	ENSACAG00000015222	FKBP15	-
ASU_Acar_G.11092	100553094	LOC100553094	ENSACAG00000013019	-	-
ASU_Acar_G.11093	100553284	LOC100553284	ENSACAG00000013230	-	-
ASU_Acar_G.11094	-	-	-	-	-
ASU_Acar_G.11095	100553482	LOC100553482	ENSACAG00000017811	MARK4	-
ASU_Acar_G.11096	100553684	LOC100553684	ENSACAG00000024130	-	-
ASU_Acar_G.11097	-	-	-	-	PREDICTED: uncharacterized protein LOC100859440
ASU_Acar_G.11098	100554267	LOC100554267	ENSACAG00000017430	-	-
ASU_Acar_G.11099	100554463	LOC100554463	ENSACAG00000011181	-	-
ASU_Acar_G.111	-	-	-	-	-
ASU_Acar_G.1110	100551647	LOC100551647	ENSACAG00000014082	RIT2	-
ASU_Acar_G.11100	100554655	LOC100554655	-	-	-
ASU_Acar_G.11101	100554849	LOC100554849	ENSACAG00000017949	TMEM201	-
ASU_Acar_G.11102	-	-	-	-	PREDICTED: hypothetical protein LOC100562389
ASU_Acar_G.11103	-	-	ENSACAG00000004402	UNC13A	-
ASU_Acar_G.11104	100555044	LOC100555044	ENSACAG00000009545	-	-
ASU_Acar_G.11105	-	-	ENSACAG00000014768	-	-
ASU_Acar_G.11106	-	-	-	-	-
ASU_Acar_G.11107	-	-	-	-	PREDICTED: myosin-XVIIIb-like
ASU_Acar_G.11108	-	-	-	-	PREDICTED: myosin-XVIIIb-like
ASU_Acar_G.11109	-	-	ENSACAG00000003950	-	-
ASU_Acar_G.1111	-	-	-	-	-
ASU_Acar_G.11110	-	-	ENSACAG00000025630	-	-
ASU_Acar_G.11111	100555241	LOC100555241	ENSACAG00000009395	EFNA2	-
ASU_Acar_G.11112	-	-	-	-	dna (cytosine-5)-methyltransferase 3b
ASU_Acar_G.11113	100555639	LOC100555639	ENSACAG00000015160	-	-
ASU_Acar_G.11114	-	-	-	-	PREDICTED: hypothetical protein
ASU_Acar_G.11115	100555832	LOC100555832	ENSACAG00000000356	-	-
ASU_Acar_G.11116	100556029	LOC100556029	ENSACAG00000002198	-	-
ASU_Acar_G.11117	-	-	-	-	pericentriolar material 1 protein isoform 2
ASU_Acar_G.11118	100556228	LOC100556228	ENSACAG00000012836	-	-
ASU_Acar_G.11119	-	-	-	-	peripheral-type benzodiazepine receptor-associated protein 1
ASU_Acar_G.1112	100555839	LOC100555839	ENSACAG00000004253	TCP1	-
ASU_Acar_G.11120	100556425	LOC100556425	ENSACAG00000004746	-	-
ASU_Acar_G.11121	100556620	LOC100556620	ENSACAG00000010658	HBM	-
ASU_Acar_G.11122	100557008	LOC100557008	ENSACAG00000010719	MPG	-
ASU_Acar_G.11123	-	-	ENSACAG00000027586	-	-
ASU_Acar_G.11124	100556815	LOC100556815	ENSACAG00000010670	NPRL3	-
ASU_Acar_G.11125	-	-	-	-	-
ASU_Acar_G.11126	100557209	LOC100557209	ENSACAG00000004141	-	-
ASU_Acar_G.11127	100557404	LOC100557404	-	-	-
ASU_Acar_G.11128	100557603	LOC100557603	ENSACAG00000002264	-	-
ASU_Acar_G.11129	100557798	LOC100557798	ENSACAG00000002258	GNAZ	-
ASU_Acar_G.1113	-	-	-	-	-
ASU_Acar_G.11130	100558388	LOC100558388	ENSACAG00000013603	-	-
ASU_Acar_G.11131	-	-	ENSACAG00000013267	-	-
ASU_Acar_G.11132	-	-	ENSACAG00000012820	-	-
ASU_Acar_G.11133	-	-	ENSACAG00000027996	-	-
ASU_Acar_G.11134	100558782	LOC100558782	ENSACAG00000004012	RABEPK	-
ASU_Acar_G.11135	100558585	LOC100558585	ENSACAG00000004072	-	-
ASU_Acar_G.11136	100558981	LOC100558981	ENSACAG00000007392	TTLL11	-
ASU_Acar_G.11137	100559569	LOC100559569	ENSACAG00000000090	-	-
ASU_Acar_G.11138	100559765	LOC100559765	ENSACAG00000000738	-	-
ASU_Acar_G.11139	100559965	LOC100559965	ENSACAG00000027554	-	-
ASU_Acar_G.1114	100557660	LOC100557660	ENSACAG00000000510	-	-
ASU_Acar_G.11140	100560164	LOC100560164	-	-	-
ASU_Acar_G.11141	100560362	LOC100560362	ENSACAG00000010196	-	-
ASU_Acar_G.11142	100560558	LOC100560558	-	-	-
ASU_Acar_G.11143	-	-	-	-	neural proliferation differentiation and control protein 1
ASU_Acar_G.11144	100561344	LOC100561344	ENSACAG00000000504	-	-
ASU_Acar_G.11145	-	-	ENSACAG00000022662	-	-
ASU_Acar_G.11146	100561537	LOC100561537	-	-	-
ASU_Acar_G.11147	100561735	LOC100561735	ENSACAG00000010780	CHMP4A	-
ASU_Acar_G.11148	-	-	ENSACAG00000024739	-	-
ASU_Acar_G.11149	100562918	LOC100562918	ENSACAG00000004010	GABPB2	-
ASU_Acar_G.1115	100559230	LOC100559230	ENSACAG00000024024	-	-
ASU_Acar_G.11150	100563118	LOC100563118	ENSACAG00000022454	CPLX3	-
ASU_Acar_G.11151	-	-	-	-	-
ASU_Acar_G.11152	100563312	LOC100563312	ENSACAG00000009082	-	-
ASU_Acar_G.11153	-	-	ENSACAG00000000342	-	-
ASU_Acar_G.11154	-	-	-	-	leucine-rich repeat lgi family member 3-like isoform 1
ASU_Acar_G.11155	-	-	-	-	interleukin-28 receptor subunit alpha
ASU_Acar_G.11156	-	-	ENSACAG00000027384	-	-
ASU_Acar_G.11157	-	-	-	-	transmembrane 9 superfamily protein member 4 precursor
ASU_Acar_G.11158	100564889	LOC100564889	-	-	-
ASU_Acar_G.11159	-	-	-	-	PREDICTED: hypothetical protein LOC100075279
ASU_Acar_G.1116	-	-	-	-	-
ASU_Acar_G.11160	100565279	LOC100565279	ENSACAG00000024575	-	-
ASU_Acar_G.11161	100565474	LOC100565474	ENSACAG00000000859	-	-
ASU_Acar_G.11162	-	-	-	-	-
ASU_Acar_G.11163	-	-	-	-	rna-directed dna polymerase from mobile element jockey-like
ASU_Acar_G.11164	-	-	-	-	ankyrin repeat and sterile alpha motif domain-containing protein 1b
ASU_Acar_G.11165	-	-	-	-	transmembrane protein 8b
ASU_Acar_G.11166	100565674	LOC100565674	ENSACAG00000009075	C2CD4C	-
ASU_Acar_G.11167	100565871	LOC100565871	ENSACAG00000014149	-	-
ASU_Acar_G.11168	100566073	LOC100566073	ENSACAG00000024631	-	-
ASU_Acar_G.11169	100566272	LOC100566272	ENSACAG00000011921	-	-
ASU_Acar_G.1117	100564495	LOC100564495	ENSACAG00000005053	SEMA5B	-
ASU_Acar_G.11170	-	-	ENSACAG00000012146	RC3H2	-
ASU_Acar_G.11171	100566462	LOC100566462	ENSACAG00000007179	TTLL13	-
ASU_Acar_G.11172	-	-	ENSACAG00000013592	SLC27A3	-
ASU_Acar_G.11173	100566845	LOC100566845	ENSACAG00000004316	GKN1	-
ASU_Acar_G.11174	-	-	ENSACAG00000022466	EPS15L1	-
ASU_Acar_G.11175	100567040	myo1f	ENSACAG00000016910	MYO1F	-
ASU_Acar_G.11176	-	-	-	-	tyrosine non- 2
ASU_Acar_G.11177	-	-	ENSACAG00000014060	-	-
ASU_Acar_G.11178	100567433	LOC100567433	ENSACAG00000003921	-	-
ASU_Acar_G.11179	-	-	ENSACAG00000024682	DNAJC11	-
ASU_Acar_G.1118	100567373	ano5	ENSACAG00000015205	ANO5	-
ASU_Acar_G.11180	100568020	LOC100568020	-	-	-
ASU_Acar_G.11181	100568020	LOC100568020	ENSACAG00000023109	PHYHD1	-
ASU_Acar_G.11182	100567828	LOC100567828	ENSACAG00000012177	DOLK	-
ASU_Acar_G.11183	100568216	fbxo46	ENSACAG00000016611	FBXO46	-
ASU_Acar_G.11184	100551645	LOC100551645	ENSACAG00000000460	-	-
ASU_Acar_G.11185	-	-	-	-	-
ASU_Acar_G.11186	-	-	ENSACAG00000007826	-	-
ASU_Acar_G.11187	100551845	LOC100551845	ENSACAG00000005982	GINS3	-
ASU_Acar_G.11188	-	-	-	-	tripeptidyl peptidase i precursor
ASU_Acar_G.11189	100552237	LOC100552237	ENSACAG00000008368	TAF10	-
ASU_Acar_G.1119	-	-	-	-	-
ASU_Acar_G.11190	-	-	ENSACAG00000024624	-	-
ASU_Acar_G.11191	100552433	LOC100552433	ENSACAG00000002585	-	-
ASU_Acar_G.11192	-	-	ENSACAG00000014799	-	-
ASU_Acar_G.11193	-	-	-	-	rho guanine nucleotide exchange factor 1
ASU_Acar_G.11194	-	-	-	-	-
ASU_Acar_G.11195	-	-	ENSACAG00000023451	PHF19	-
ASU_Acar_G.11196	-	-	ENSACAG00000012619	HSPG2	-
ASU_Acar_G.11197	100552826	LOC100552826	ENSACAG00000005253	FAM132A	-
ASU_Acar_G.11198	-	-	-	-	e3 ubiquitin-protein ligase ubr4-like
ASU_Acar_G.11199	-	-	-	-	-
ASU_Acar_G.112	-	-	-	-	-
ASU_Acar_G.1120	100552045	athl1	ENSACAG00000017476	ATHL1	-
ASU_Acar_G.11200	100553613	LOC100553613	ENSACAG00000011887	TXNL4B	-
ASU_Acar_G.11201	100553416	LOC100553416	ENSACAG00000011883	-	-
ASU_Acar_G.11202	-	-	ENSACAG00000005892	PIGK	-
ASU_Acar_G.11203	-	-	ENSACAG00000017599	PLEKHO1	-
ASU_Acar_G.11204	-	-	-	-	PREDICTED: hypothetical protein LOC100537211
ASU_Acar_G.11205	-	-	ENSACAG00000000027	PLEKHJ1	-
ASU_Acar_G.11206	-	-	-	-	e3 ubiquitin-protein ligase ubr4- partial
ASU_Acar_G.11207	-	-	ENSACAG00000002774	-	-
ASU_Acar_G.11208	100554398	LOC100554398	ENSACAG00000016826	-	-
ASU_Acar_G.11209	100554597	adamts10	ENSACAG00000001314	ADAMTS10	-
ASU_Acar_G.1121	100556171	LOC100556171	-	-	-
ASU_Acar_G.11210	100554790	LOC100554790	ENSACAG00000004314	PPM1G	-
ASU_Acar_G.11211	100554986	LOC100554986	ENSACAG00000012185	KIAA2013	-
ASU_Acar_G.11212	100555181	LOC100555181	ENSACAG00000016109	SCRT2	-
ASU_Acar_G.11213	-	-	-	-	fumarylacetoacetate hydrolase domain-containing protein 2- partial
ASU_Acar_G.11214	-	-	-	-	glycerol-3-phosphate acyltransferase mitochondrial
ASU_Acar_G.11215	100555769	LOC100555769	ENSACAG00000002511	-	-
ASU_Acar_G.11216	-	-	-	-	transmembrane serine 6
ASU_Acar_G.11217	-	-	ENSACAG00000013708	GGA2	-
ASU_Acar_G.11218	100555965	LOC100555965	ENSACAG00000008925	AP1M1	-
ASU_Acar_G.11219	100556359	LOC100556359	ENSACAG00000009039	PTGES	-
ASU_Acar_G.1122	100567183	nrxn1	ENSACAG00000016244	-	-
ASU_Acar_G.11220	100556556	rnf31	ENSACAG00000003867	-	-
ASU_Acar_G.11221	100556750	LOC100556750	ENSACAG00000006144	-	-
ASU_Acar_G.11222	-	-	ENSACAG00000006864	IRGM	-
ASU_Acar_G.11223	-	-	ENSACAG00000008934	-	-
ASU_Acar_G.11224	-	-	-	-	-
ASU_Acar_G.11225	-	-	-	-	-
ASU_Acar_G.11226	-	-	ENSACAG00000025470	FERMT2	-
ASU_Acar_G.11227	100557335	LOC100557335	ENSACAG00000015373	DAO	-
ASU_Acar_G.11228	100557534	LOC100557534	-	-	-
ASU_Acar_G.11229	-	-	ENSACAG00000010860	-	-
ASU_Acar_G.1123	100552305	LOC100552305	ENSACAG00000007944	STX11	-
ASU_Acar_G.11230	-	-	-	-	coagulation factor xiii a chain-like
ASU_Acar_G.11231	-	-	-	-	sh3-domain grb2-like 3
ASU_Acar_G.11232	-	-	-	-	low quality protein: agrin-like
ASU_Acar_G.11233	-	-	-	-	ral guanine nucleotide dissociation stimulator-like 2-like
ASU_Acar_G.11234	100557926	LOC100557926	ENSACAG00000009236	LGSN	-
ASU_Acar_G.11235	-	-	-	-	N-chimaerin
ASU_Acar_G.11236	-	-	ENSACAG00000003223	-	-
ASU_Acar_G.11237	100558316	LOC100558316	ENSACAG00000025654	-	-
ASU_Acar_G.11238	100558512	LOC100558512	ENSACAG00000016959	CELF5	-
ASU_Acar_G.11239	-	-	-	-	-
ASU_Acar_G.1124	100554535	syt14	ENSACAG00000001401	SYT14	-
ASU_Acar_G.11240	-	-	ENSACAG00000003894	-	-
ASU_Acar_G.11241	-	-	-	-	tyrosine-protein kinase baz1b
ASU_Acar_G.11242	100558713	LOC100558713	ENSACAG00000007686	ACVR1C	-
ASU_Acar_G.11243	100558713	LOC100558713	ENSACAG00000007686	ACVR1C	-
ASU_Acar_G.11244	-	-	ENSACAG00000015592	NLRC5	-
ASU_Acar_G.11245	100559106	LOC100559106	ENSACAG00000009293	DAZAP1	-
ASU_Acar_G.11246	100559305	LOC100559305	ENSACAG00000017383	RECQL	-
ASU_Acar_G.11247	-	-	-	-	-
ASU_Acar_G.11248	100559505	LOC100559505	ENSACAG00000011609	SLC35E2B	-
ASU_Acar_G.11249	100559702	LOC100559702	ENSACAG00000025440	-	-
ASU_Acar_G.1125	100556880	gpr137b	ENSACAG00000002344	GPR137B	-
ASU_Acar_G.11250	-	-	ENSACAG00000011622	GTF2IRD1	-
ASU_Acar_G.11251	-	-	-	-	laminin subunit alpha-5-like
ASU_Acar_G.11252	-	-	-	-	PREDICTED: hypothetical protein LOC100551521
ASU_Acar_G.11253	-	-	-	-	-
ASU_Acar_G.11254	-	-	-	-	endonuclease flj39025-like
ASU_Acar_G.11255	100560298	LOC100560298	ENSACAG00000014804	-	-
ASU_Acar_G.11256	-	-	ENSACAG00000022200	-	-
ASU_Acar_G.11257	100560496	LOC100560496	ENSACAG00000023898	-	-
ASU_Acar_G.11258	100560693	LOC100560693	ENSACAG00000012463	-	-
ASU_Acar_G.11259	100560891	LOC100560891	ENSACAG00000014599	SOCS1	-
ASU_Acar_G.1126	100564105	LOC100564105	ENSACAG00000001615	IAH1	-
ASU_Acar_G.11260	100561089	LOC100561089	ENSACAG00000009901	-	-
ASU_Acar_G.11261	-	-	ENSACAG00000009837	-	-
ASU_Acar_G.11262	100561286	LOC100561286	ENSACAG00000009754	ANXA4	-
ASU_Acar_G.11263	100561866	LOC100561866	ENSACAG00000022986	ZBTB7B	-
ASU_Acar_G.11264	100562061	LOC100562061	ENSACAG00000001651	TRPV3	-
ASU_Acar_G.11265	100562262	LOC100562262	ENSACAG00000003543	GNB2	-
ASU_Acar_G.11266	-	-	ENSACAG00000023832	-	-
ASU_Acar_G.11267	100562465	LOC100562465	ENSACAG00000022291	-	-
ASU_Acar_G.11268	-	-	ENSACAG00000024973	-	-
ASU_Acar_G.11269	100562661	LOC100562661	ENSACAG00000004000	ACTR1A	-
ASU_Acar_G.1127	100567694	LOC100567694	ENSACAG00000001694	RNF217	-
ASU_Acar_G.11270	-	-	ENSACAG00000022320	-	-
ASU_Acar_G.11271	100562858	LOC100562858	ENSACAG00000008727	CIB1	-
ASU_Acar_G.11272	-	-	ENSACAG00000008520	-	-
ASU_Acar_G.11273	-	-	ENSACAG00000004312	-	-
ASU_Acar_G.11274	100563058	LOC100563058	ENSACAG00000007943	-	-
ASU_Acar_G.11275	100563446	trim3	ENSACAG00000015325	TRIM3	-
ASU_Acar_G.11276	100563644	LOC100563644	ENSACAG00000025273	-	-
ASU_Acar_G.11277	100563840	LOC100563840	ENSACAG00000027955	-	-
ASU_Acar_G.11278	-	-	ENSACAG00000024525	KIAA0430	-
ASU_Acar_G.11279	-	-	ENSACAG00000005958	VASP	-
ASU_Acar_G.1128	100560619	LOC100560619	ENSACAG00000006656	RAB23	-
ASU_Acar_G.11280	100564231	LOC100564231	ENSACAG00000006983	-	-
ASU_Acar_G.11281	-	-	ENSACAG00000014175	EML3	-
ASU_Acar_G.11282	100564426	LOC100564426	ENSACAG00000023388	-	-
ASU_Acar_G.11283	100564625	LOC100564625	ENSACAG00000013812	EDA2R	-
ASU_Acar_G.11284	100564826	LOC100564826	ENSACAG00000004881	-	-
ASU_Acar_G.11285	-	-	-	-	-
ASU_Acar_G.11286	100565022	LOC100565022	ENSACAG00000007491	VAMP8	-
ASU_Acar_G.11287	100565215	LOC100565215	ENSACAG00000008546	-	-
ASU_Acar_G.11288	-	-	ENSACAG00000027346	-	-
ASU_Acar_G.11289	-	-	ENSACAG00000006921	TTC16	-
ASU_Acar_G.1129	100563514	LOC100563514	ENSACAG00000000152	TAF1B	-
ASU_Acar_G.11290	-	-	ENSACAG00000005578	ANKRD35	-
ASU_Acar_G.11291	-	-	-	-	PREDICTED: exportin-7-like
ASU_Acar_G.11292	-	-	-	-	retrotransposable element tf2 155 kda protein type 1-like
ASU_Acar_G.11293	-	-	ENSACAG00000014793	KLC3	-
ASU_Acar_G.11294	100565612	sin3b	ENSACAG00000001811	-	-
ASU_Acar_G.11295	-	-	-	-	zinc finger protein 420-like
ASU_Acar_G.11296	-	-	ENSACAG00000028102	-	-
ASU_Acar_G.11297	-	-	-	-	a disintegrin and metalloproteinase with thrombospondin motifs 7-like
ASU_Acar_G.11298	-	-	-	-	junctional adhesion molecule a precursor
ASU_Acar_G.11299	100565804	LOC100565804	ENSACAG00000022806	IRGC	-
ASU_Acar_G.113	100564098	LOC100564098	ENSACAG00000025656	-	-
ASU_Acar_G.1130	-	-	-	-	rna-directed dna polymerase from mobile element jockey-like
ASU_Acar_G.11300	-	-	-	-	interferon-inducible gtpase 5-like
ASU_Acar_G.11301	100566004	LOC100566004	ENSACAG00000005249	-	-
ASU_Acar_G.11302	100566204	LOC100566204	ENSACAG00000001127	CDC34	-
ASU_Acar_G.11303	-	-	ENSACAG00000011158	ITGA11	-
ASU_Acar_G.11304	-	-	ENSACAG00000027631	-	-
ASU_Acar_G.11305	-	-	-	-	neuronal pas domain-containing protein 3-like
ASU_Acar_G.11306	-	-	ENSACAG00000025222	-	-
ASU_Acar_G.11307	100566403	LOC100566403	ENSACAG00000008763	CFL1	-
ASU_Acar_G.11308	-	-	-	-	cgmp-dependent protein kinase 2-like
ASU_Acar_G.11309	100566590	LOC100566590	ENSACAG00000004663	-	-
ASU_Acar_G.1131	100561615	LOC100561615	ENSACAG00000013741	ACSS1	-
ASU_Acar_G.11310	100566784	LOC100566784	ENSACAG00000004294	PPP1R2	-
ASU_Acar_G.11311	-	-	-	-	gtpase-activating rap ran-gap domain-like protein 3-like
ASU_Acar_G.11312	-	-	ENSACAG00000000829	-	-
ASU_Acar_G.11313	-	-	ENSACAG00000004533	-	-
ASU_Acar_G.11314	100566980	LOC100566980	ENSACAG00000000029	PCGF1	-
ASU_Acar_G.11315	-	-	-	-	-
ASU_Acar_G.11316	100567176	LOC100567176	ENSACAG00000000286	MAP2K2	-
ASU_Acar_G.11317	100567370	LOC100567370	ENSACAG00000006257	EBI3	-
ASU_Acar_G.11318	-	-	-	-	insulin receptor-like
ASU_Acar_G.11319	-	-	ENSACAG00000008663	-	-
ASU_Acar_G.1132	100553551	LOC100553551	ENSACAG00000000965	-	-
ASU_Acar_G.11320	-	-	-	-	erlin-1
ASU_Acar_G.11321	100567564	LOC100567564	ENSACAG00000005291	-	-
ASU_Acar_G.11322	100567758	LOC100567758	ENSACAG00000000499	HTR1D	-
ASU_Acar_G.11323	-	-	-	-	60s ribosomal protein l10-like
ASU_Acar_G.11324	-	-	-	-	-
ASU_Acar_G.11325	-	-	ENSACAG00000008526	-	-
ASU_Acar_G.11326	100568154	LOC100568154	ENSACAG00000024309	-	-
ASU_Acar_G.11327	-	-	-	-	basic helix-loop-helix member a9-like
ASU_Acar_G.11328	100551582	LOC100551582	ENSACAG00000007225	HPS3	-
ASU_Acar_G.11329	-	-	-	-	-
ASU_Acar_G.1133	-	-	-	-	-
ASU_Acar_G.11330	-	-	ENSACAG00000015326	-	-
ASU_Acar_G.11331	-	-	ENSACAG00000027087	-	-
ASU_Acar_G.11332	100551978	LOC100551978	-	-	-
ASU_Acar_G.11333	-	-	ENSACAG00000025998	NPTXR	-
ASU_Acar_G.11334	-	-	ENSACAG00000008782	C1orf187	-
ASU_Acar_G.11335	100552369	LOC100552369	ENSACAG00000009494	PPME1	-
ASU_Acar_G.11336	-	-	ENSACAG00000011113	-	-
ASU_Acar_G.11337	100552565	LOC100552565	ENSACAG00000014819	-	-
ASU_Acar_G.11338	-	-	-	-	-
ASU_Acar_G.11339	-	-	ENSACAG00000023867	RIN1	-
ASU_Acar_G.1134	100560501	ltbp1	ENSACAG00000009007	LTBP1	-
ASU_Acar_G.11340	-	-	ENSACAG00000005299	-	-
ASU_Acar_G.11341	-	-	-	-	rho guanine nucleotide exchange factor 10-like
ASU_Acar_G.11342	100552961	LOC100552961	ENSACAG00000002747	ACTL9	-
ASU_Acar_G.11343	-	-	-	-	tyrosine-protein kinase zap-70
ASU_Acar_G.11344	-	-	-	-	serine incorporator 3-like
ASU_Acar_G.11345	100553157	LOC100553157	ENSACAG00000003716	-	-
ASU_Acar_G.11346	-	-	ENSACAG00000015073	CD79A	-
ASU_Acar_G.11347	100553353	LOC100553353	ENSACAG00000010515	TRAF1	-
ASU_Acar_G.11348	100553548	LOC100553548	ENSACAG00000002408	LGALS8	-
ASU_Acar_G.11349	100553749	LOC100553749	ENSACAG00000022167	-	-
ASU_Acar_G.1135	100552633	kbtbd4	ENSACAG00000002052	KBTBD4	-
ASU_Acar_G.11350	100553947	kars	ENSACAG00000007577	KARS	-
ASU_Acar_G.11351	100554141	LOC100554141	ENSACAG00000022033	-	-
ASU_Acar_G.11352	-	-	ENSACAG00000022932	-	-
ASU_Acar_G.11353	100554330	LOC100554330	ENSACAG00000024338	-	-
ASU_Acar_G.11354	-	-	ENSACAG00000000280	-	-
ASU_Acar_G.11355	-	-	ENSACAG00000022533	-	-
ASU_Acar_G.11356	-	-	ENSACAG00000012546	-	-
ASU_Acar_G.11357	-	-	-	-	PREDICTED: whirlin-like
ASU_Acar_G.11358	100554528	LOC100554528	ENSACAG00000002661	-	-
ASU_Acar_G.11359	100554722	LOC100554722	-	-	-
ASU_Acar_G.1136	100557010	LOC100557010	ENSACAG00000016844	ACYP1	-
ASU_Acar_G.11360	-	-	-	-	PREDICTED: hypothetical protein LOC100560467
ASU_Acar_G.11361	-	-	ENSACAG00000025588	-	-
ASU_Acar_G.11362	100554921	LOC100554921	ENSACAG00000014393	UBAP2L	-
ASU_Acar_G.11363	-	-	-	-	rho rac guanine nucleotide exchange factor 18
ASU_Acar_G.11364	-	-	ENSACAG00000011956	TTC24	-
ASU_Acar_G.11365	100555312	LOC100555312	ENSACAG00000000506	-	-
ASU_Acar_G.11366	-	-	ENSACAG00000013931	-	-
ASU_Acar_G.11367	100555510	LOC100555510	ENSACAG00000003122	MAU2	-
ASU_Acar_G.11368	-	-	-	-	-
ASU_Acar_G.11369	100555705	LOC100555705	ENSACAG00000004017	EXOSC4	-
ASU_Acar_G.1137	-	-	-	-	-
ASU_Acar_G.11370	-	-	ENSACAG00000002658	PRRC2B	-
ASU_Acar_G.11371	-	-	-	-	bile salt export pump
ASU_Acar_G.11372	100556091	LOC100556091	ENSACAG00000008769	SUGP1	-
ASU_Acar_G.11373	-	-	ENSACAG00000008924	-	-
ASU_Acar_G.11374	-	-	ENSACAG00000008911	PEX11G	-
ASU_Acar_G.11375	-	-	-	-	patatin-like phospholipase domain containing 7
ASU_Acar_G.11376	100556288	LOC100556288	ENSACAG00000009466	SLITRK4	-
ASU_Acar_G.11377	-	-	ENSACAG00000026405	-	-
ASU_Acar_G.11378	100556677	LOC100556677	ENSACAG00000014939	C1QA	-
ASU_Acar_G.11379	-	-	ENSACAG00000026068	-	-
ASU_Acar_G.1138	100563971	LOC100563971	-	-	-
ASU_Acar_G.11380	100556873	LOC100556873	ENSACAG00000007425	-	-
ASU_Acar_G.11381	100557066	LOC100557066	ENSACAG00000005228	DNLZ	-
ASU_Acar_G.11382	100557265	LOC100557265	ENSACAG00000002545	EXOSC10	-
ASU_Acar_G.11383	-	-	-	-	extracellular matrix protein fras1-like
ASU_Acar_G.11384	100557462	LOC100557462	ENSACAG00000008622	DIRAS1	-
ASU_Acar_G.11385	100557657	LOC100557657	-	-	-
ASU_Acar_G.11386	-	-	-	-	sh3-domain grb2-like endophilin b2
ASU_Acar_G.11387	100557855	LOC100557855	ENSACAG00000014212	MED26	-
ASU_Acar_G.11388	-	-	-	-	elongator complex protein 1-like
ASU_Acar_G.11389	-	-	-	-	basement membrane-specific heparan sulfate proteoglycan core protein precursor
ASU_Acar_G.1139	100551584	LOC100551584	ENSACAG00000015774	-	-
ASU_Acar_G.11390	-	-	-	-	amyloid beta a4 isoform 2
ASU_Acar_G.11391	100558245	LOC100558245	ENSACAG00000024988	-	-
ASU_Acar_G.11392	-	-	ENSACAG00000001976	-	-
ASU_Acar_G.11393	-	-	ENSACAG00000001535	NR1I3	-
ASU_Acar_G.11394	-	-	-	-	1-phosphatidylinositol- -bisphosphate phosphodiesterase delta-4-like
ASU_Acar_G.11395	100558442	LOC100558442	ENSACAG00000021966	-	-
ASU_Acar_G.11396	-	-	-	-	neurobeachin-like protein 2
ASU_Acar_G.11397	100558641	LOC100558641	ENSACAG00000010793	-	-
ASU_Acar_G.11398	100558834	LOC100558834	ENSACAG00000003457	-	-
ASU_Acar_G.11399	100559031	LOC100559031	ENSACAG00000011600	-	-
ASU_Acar_G.114	100553892	sash1	ENSACAG00000007050	SASH1	-
ASU_Acar_G.1140	100552249	LOC100552249	-	-	-
ASU_Acar_G.11400	-	-	ENSACAG00000022188	-	-
ASU_Acar_G.11401	-	-	-	-	amyloid beta a4
ASU_Acar_G.11402	-	-	-	-	dedicator of cytokinesis protein 4
ASU_Acar_G.11403	-	-	ENSACAG00000023822	ASXL2	-
ASU_Acar_G.11404	-	-	ENSACAG00000022369	-	-
ASU_Acar_G.11405	-	-	-	-	protein efr3 homolog a
ASU_Acar_G.11406	100559429	LOC100559429	-	-	-
ASU_Acar_G.11407	-	-	ENSACAG00000015370	SVOP	-
ASU_Acar_G.11408	100559627	LOC100559627	ENSACAG00000015029	MED22	-
ASU_Acar_G.11409	-	-	ENSACAG00000014962	RPL7A	-
ASU_Acar_G.1141	100555904	LOC100555904	ENSACAG00000002970	MTR	-
ASU_Acar_G.11410	-	-	-	-	4f2 cell-surface antigen heavy chain-like
ASU_Acar_G.11411	100559823	LOC100559823	ENSACAG00000011586	-	-
ASU_Acar_G.11412	-	-	-	-	copine 6
ASU_Acar_G.11413	100560019	LOC100560019	ENSACAG00000011442	-	-
ASU_Acar_G.11414	100560216	LOC100560216	-	-	-
ASU_Acar_G.11415	-	-	-	-	PREDICTED: CAD protein-like
ASU_Acar_G.11416	100560416	LOC100560416	ENSACAG00000001353	BACE1	-
ASU_Acar_G.11417	100560612	LOC100560612	ENSACAG00000016456	ARHGEF2	-
ASU_Acar_G.11418	100560810	LOC100560810	ENSACAG00000004389	GATM	-
ASU_Acar_G.11419	100561006	LOC100561006	ENSACAG00000012086	KHK	-
ASU_Acar_G.1142	100554084	dcbld1	ENSACAG00000014255	DCBLD1	-
ASU_Acar_G.11420	-	-	-	-	PREDICTED: dysferlin-like
ASU_Acar_G.11421	100561407	LOC100561407	ENSACAG00000010646	USE1	-
ASU_Acar_G.11422	100561606	LOC100561606	ENSACAG00000012208	-	-
ASU_Acar_G.11423	-	-	ENSACAG00000013212	-	-
ASU_Acar_G.11424	-	-	-	-	gdnf family receptor alpha-like
ASU_Acar_G.11425	-	-	-	-	PREDICTED: uncharacterized protein LOC100857792
ASU_Acar_G.11426	100561800	LOC100561800	ENSACAG00000005621	UHMK1	-
ASU_Acar_G.11427	100561996	LOC100561996	ENSACAG00000014049	-	-
ASU_Acar_G.11428	-	-	ENSACAG00000023394	-	-
ASU_Acar_G.11429	-	-	-	-	transcription factor coe4
ASU_Acar_G.1143	100555583	enpp4	ENSACAG00000013087	ENPP4	-
ASU_Acar_G.11430	-	-	-	-	protein-tyrosine kinase 2-beta-like
ASU_Acar_G.11431	-	-	-	-	protein wnt-10a precursor
ASU_Acar_G.11432	-	-	-	-	PREDICTED: similar to mCG56863
ASU_Acar_G.11433	-	-	-	-	-
ASU_Acar_G.11434	-	-	ENSACAG00000021944	-	-
ASU_Acar_G.11435	-	-	ENSACAG00000022127	RNF167	-
ASU_Acar_G.11436	-	-	ENSACAG00000011526	GOSR1	-
ASU_Acar_G.11437	100562398	LOC100562398	ENSACAG00000022442	CEBPA	-
ASU_Acar_G.11438	-	-	-	-	low quality protein: g-protein-signaling modulator 1-like
ASU_Acar_G.11439	-	-	-	-	acetylcholine receptor subunit beta-like
ASU_Acar_G.1144	-	-	-	-	interferon-induced transmembrane protein 2-like
ASU_Acar_G.11440	-	-	ENSACAG00000025606	-	-
ASU_Acar_G.11441	-	-	ENSACAG00000009321	-	-
ASU_Acar_G.11442	-	-	ENSACAG00000026709	-	-
ASU_Acar_G.11443	100562593	LOC100562593	ENSACAG00000001785	TMEM52	-
ASU_Acar_G.11444	100562593	LOC100562593	ENSACAG00000001785	TMEM52	-
ASU_Acar_G.11445	100562790	LOC100562790	ENSACAG00000001860	NDRG4	-
ASU_Acar_G.11446	-	-	ENSACAG00000028005	-	-
ASU_Acar_G.11447	-	-	-	-	potassium subfamily member 5
ASU_Acar_G.11448	100562987	LOC100562987	ENSACAG00000025457	-	-
ASU_Acar_G.11449	-	-	ENSACAG00000000983	-	-
ASU_Acar_G.1145	100561152	LOC100561152	ENSACAG00000010490	CXCR7	-
ASU_Acar_G.11450	100563187	LOC100563187	ENSACAG00000022478	-	-
ASU_Acar_G.11451	-	-	-	-	ral guanine nucleotide dissociation stimulator-like 1-like
ASU_Acar_G.11452	-	-	-	-	zinc finger protein 629-like
ASU_Acar_G.11453	100563379	LOC100563379	ENSACAG00000003881	-	-
ASU_Acar_G.11454	-	-	ENSACAG00000025026	USP30	-
ASU_Acar_G.11455	-	-	ENSACAG00000001182	SDR42E2	-
ASU_Acar_G.11456	-	-	-	-	rho guanine nucleotide exchange factor 10-like
ASU_Acar_G.11457	-	-	-	-	unconventional myosin-ic
ASU_Acar_G.11458	-	-	ENSACAG00000001458	TM4SF5	-
ASU_Acar_G.11459	-	-	-	-	calcium voltage- alpha 1i subunit
ASU_Acar_G.1146	100564365	LOC100564365	-	-	-
ASU_Acar_G.11460	-	-	ENSACAG00000022247	-	-
ASU_Acar_G.11461	-	-	-	-	zinc finger protein 283
ASU_Acar_G.11462	100563769	LOC100563769	ENSACAG00000010088	NHLRC4	-
ASU_Acar_G.11463	-	-	-	-	low quality protein: cytochrome b-c1 complex subunit mitochondrial-like
ASU_Acar_G.11464	100563967	LOC100563967	ENSACAG00000009310	-	-
ASU_Acar_G.11465	-	-	-	-	retinoic acid receptor responder protein 3-like
ASU_Acar_G.11466	-	-	ENSACAG00000013309	-	-
ASU_Acar_G.11467	100564164	LOC100564164	ENSACAG00000007319	SCN4B	-
ASU_Acar_G.11468	100564362	LOC100564362	ENSACAG00000005311	RPL23A	-
ASU_Acar_G.11469	100564559	LOC100564559	ENSACAG00000010631	-	-
ASU_Acar_G.1147	100555969	LOC100555969	ENSACAG00000009772	LMLN	-
ASU_Acar_G.11470	-	-	ENSACAG00000001773	ECM1	-
ASU_Acar_G.11471	100564760	LOC100564760	-	-	-
ASU_Acar_G.11472	-	-	-	-	microtubule-associated serine threonine-protein kinase 3
ASU_Acar_G.11473	100564957	LOC100564957	ENSACAG00000000895	-	-
ASU_Acar_G.11474	100565151	LOC100565151	-	-	-
ASU_Acar_G.11475	100565348	LOC100565348	-	-	-
ASU_Acar_G.11476	-	-	ENSACAG00000028043	VWA1	-
ASU_Acar_G.11477	-	-	ENSACAG00000014327	-	-
ASU_Acar_G.11478	-	-	-	-	PREDICTED: semaphorin-3D-like
ASU_Acar_G.11479	-	-	ENSACAG00000026559	FSD2	-
ASU_Acar_G.1148	-	-	-	-	PREDICTED: hypothetical protein
ASU_Acar_G.11480	-	-	ENSACAG00000005989	SSC5D	-
ASU_Acar_G.11481	-	-	ENSACAG00000025081	-	-
ASU_Acar_G.11482	-	-	-	-	-
ASU_Acar_G.11483	-	-	ENSACAG00000000445	FBXO42	-
ASU_Acar_G.11484	100565545	LOC100565545	ENSACAG00000000842	-	-
ASU_Acar_G.11485	100565741	LOC100565741	-	-	-
ASU_Acar_G.11486	100566141	LOC100566141	ENSACAG00000008811	DPM3	-
ASU_Acar_G.11487	100565941	LOC100565941	ENSACAG00000025292	-	-
ASU_Acar_G.11488	-	-	ENSACAG00000002714	-	-
ASU_Acar_G.11489	-	-	-	-	dix domain containing 1
ASU_Acar_G.1149	100564694	LOC100564694	ENSACAG00000015155	TMEM80	-
ASU_Acar_G.11490	-	-	-	-	brisc and brca1-a complex member 1-like
ASU_Acar_G.11491	-	-	ENSACAG00000022295	ANKLE1	-
ASU_Acar_G.11492	-	-	ENSACAG00000022295	ANKLE1	-
ASU_Acar_G.11493	-	-	ENSACAG00000017736	-	-
ASU_Acar_G.11494	100566339	LOC100566339	-	-	-
ASU_Acar_G.11495	-	-	-	-	PREDICTED: testis-expressed protein 14
ASU_Acar_G.11496	100566528	LOC100566528	ENSACAG00000014937	WDR85	-
ASU_Acar_G.11497	-	-	-	-	ankyrin repeat domain-containing protein 57
ASU_Acar_G.11498	100566721	LOC100566721	ENSACAG00000006419	TRPV2	-
ASU_Acar_G.11499	100566914	LOC100566914	ENSACAG00000010789	CDA	-
ASU_Acar_G.115	100554988	LOC100554988	ENSACAG00000002440	SLC39A13	-
ASU_Acar_G.1150	100564042	LOC100564042	ENSACAG00000007948	SF3B5	-
ASU_Acar_G.11500	100567111	LOC100567111	-	-	-
ASU_Acar_G.11501	-	-	ENSACAG00000023972	-	-
ASU_Acar_G.11502	-	-	-	-	c-type lectin domain family 2 member d-like
ASU_Acar_G.11503	-	-	-	-	protein unc-13 homolog a
ASU_Acar_G.11504	-	-	-	-	-
ASU_Acar_G.11505	100567301	LOC100567301	ENSACAG00000023330	-	-
ASU_Acar_G.11506	100567690	LOC100567690	ENSACAG00000000190	ETFA	-
ASU_Acar_G.11507	-	-	-	-	solute carrier family 7 (cationic amino acid y+ system) member 5
ASU_Acar_G.11508	-	-	-	-	-
ASU_Acar_G.11509	-	-	-	-	enhancer of mrna-decapping protein 4-like
ASU_Acar_G.1151	-	-	-	-	PREDICTED: hypothetical protein LOC100710874
ASU_Acar_G.11510	-	-	-	-	a-kinase anchor protein 13
ASU_Acar_G.11511	100567888	LOC100567888	ENSACAG00000015989	DUSP2	-
ASU_Acar_G.11512	100568081	LOC100568081	ENSACAG00000003036	HINT2	-
ASU_Acar_G.11513	-	-	ENSACAG00000016316	-	-
ASU_Acar_G.11514	100568279	LOC100568279	ENSACAG00000002168	ATP5D	-
ASU_Acar_G.11515	100551708	LOC100551708	ENSACAG00000024081	-	-
ASU_Acar_G.11516	-	-	-	-	interleukin-13 receptor subunit alpha-1
ASU_Acar_G.11517	100551908	LOC100551908	ENSACAG00000024785	ACOT7	-
ASU_Acar_G.11518	-	-	-	-	methyltransferase ddb_g0268948 isoform 1
ASU_Acar_G.11519	100552103	LOC100552103	ENSACAG00000000486	PCSK4	-
ASU_Acar_G.1152	100566789	LOC100566789	ENSACAG00000000836	-	-
ASU_Acar_G.11520	-	-	ENSACAG00000017751	ST6GALNAC6	-
ASU_Acar_G.11521	-	-	ENSACAG00000024863	DACT3	-
ASU_Acar_G.11522	100552499	LOC100552499	ENSACAG00000015640	ADAR	-
ASU_Acar_G.11523	-	-	ENSACAG00000023520	-	-
ASU_Acar_G.11524	100552895	LOC100552895	-	-	-
ASU_Acar_G.11525	100553095	LOC100553095	ENSACAG00000014389	PEX11B	-
ASU_Acar_G.11526	100553285	LOC100553285	ENSACAG00000004395	EHD1	-
ASU_Acar_G.11527	-	-	ENSACAG00000027091	-	-
ASU_Acar_G.11528	-	-	-	-	tripartite motif-containing protein 54- partial
ASU_Acar_G.11529	-	-	-	-	natural resistance-associated macrophage protein 1-like
ASU_Acar_G.1153	100557605	LOC100557605	ENSACAG00000001481	PAX9	-
ASU_Acar_G.11530	-	-	-	-	basement membrane-specific heparan sulfate proteoglycan core
ASU_Acar_G.11531	-	-	ENSACAG00000008428	GUCA2A	-
ASU_Acar_G.11532	100553685	LOC100553685	-	-	-
ASU_Acar_G.11533	100553483	LOC100553483	-	-	-
ASU_Acar_G.11534	100553886	LOC100553886	ENSACAG00000024231	-	-
ASU_Acar_G.11535	-	-	-	-	pyruvate like
ASU_Acar_G.11536	-	-	ENSACAG00000024110	REPIN1	-
ASU_Acar_G.11537	100554081	LOC100554081	-	-	-
ASU_Acar_G.11538	-	-	-	-	PREDICTED: poly
ASU_Acar_G.11539	100554268	LOC100554268	ENSACAG00000010828	-	-
ASU_Acar_G.1154	100565026	LOC100565026	-	-	-
ASU_Acar_G.11540	-	-	ENSACAG00000009761	-	-
ASU_Acar_G.11541	100554464	LOC100554464	ENSACAG00000002633	-	-
ASU_Acar_G.11542	-	-	-	-	rho guanine nucleotide exchange factor 1-like
ASU_Acar_G.11543	-	-	-	-	PREDICTED: uncharacterized protein LOC424199
ASU_Acar_G.11544	100554656	LOC100554656	ENSACAG00000023183	PAK3	-
ASU_Acar_G.11545	100554850	LOC100554850	ENSACAG00000024229	-	-
ASU_Acar_G.11546	-	-	-	-	diamine n-acetyltransferase 2
ASU_Acar_G.11547	-	-	ENSACAG00000001193	SLC47A2	-
ASU_Acar_G.11548	100555443	LOC100555443	ENSACAG00000004241	PHC2	-
ASU_Acar_G.11549	-	-	-	-	platelet endothelial cell adhesion molecule-like
ASU_Acar_G.1155	100562926	LOC100562926	ENSACAG00000000194	C2orf50	-
ASU_Acar_G.11550	100555640	LOC100555640	ENSACAG00000001339	METTL21D	-
ASU_Acar_G.11551	-	-	-	-	-
ASU_Acar_G.11552	100555833	LOC100555833	ENSACAG00000004936	-	-
ASU_Acar_G.11553	100556030	LOC100556030	ENSACAG00000022589	-	-
ASU_Acar_G.11554	-	-	ENSACAG00000008374	C19orf29	-
ASU_Acar_G.11555	100556426	LOC100556426	ENSACAG00000008514	FGF13	-
ASU_Acar_G.11556	-	-	ENSACAG00000010887	-	-
ASU_Acar_G.11557	-	-	-	-	carbohydrate sulfotransferase 15-like
ASU_Acar_G.11558	-	-	-	-	bone morphogenetic protein 10
ASU_Acar_G.11559	-	-	ENSACAG00000023340	ZNF513	-
ASU_Acar_G.1156	-	-	-	-	c-4-sulfotransferase 2
ASU_Acar_G.11560	-	-	ENSACAG00000023343	-	-
ASU_Acar_G.11561	100556621	LOC100556621	ENSACAG00000002116	CCDC113	-
ASU_Acar_G.11562	-	-	ENSACAG00000008752	MYO1G	-
ASU_Acar_G.11563	100556816	LOC100556816	-	-	-
ASU_Acar_G.11564	-	-	-	-	-
ASU_Acar_G.11565	-	-	-	-	-
ASU_Acar_G.11566	100557210	LOC100557210	-	-	-
ASU_Acar_G.11567	-	-	ENSACAG00000024010	-	-
ASU_Acar_G.11568	100557604	LOC100557604	ENSACAG00000001019	-	-
ASU_Acar_G.11569	-	-	-	-	integrator complex subunit 3
ASU_Acar_G.1157	100563708	LOC100563708	ENSACAG00000012944	SUPT3H	-
ASU_Acar_G.11570	100557995	LOC100557995	-	-	-
ASU_Acar_G.11571	100558191	LOC100558191	ENSACAG00000023321	-	-
ASU_Acar_G.11572	-	-	-	-	-
ASU_Acar_G.11573	-	-	-	-	-
ASU_Acar_G.11574	-	-	ENSACAG00000006132	-	-
ASU_Acar_G.11575	100558389	LOC100558389	ENSACAG00000023729	-	-
ASU_Acar_G.11576	100558586	LOC100558586	ENSACAG00000001855	-	-
ASU_Acar_G.11577	100558783	LOC100558783	-	-	-
ASU_Acar_G.11578	100558982	LOC100558982	ENSACAG00000009721	MAP2K1	-
ASU_Acar_G.11579	-	-	ENSACAG00000026012	-	-
ASU_Acar_G.1158	-	-	-	-	-
ASU_Acar_G.11580	-	-	ENSACAG00000005303	-	-
ASU_Acar_G.11581	100559372	LOC100559372	-	-	-
ASU_Acar_G.11582	-	-	ENSACAG00000023487	-	-
ASU_Acar_G.11583	100559570	LOC100559570	ENSACAG00000027324	-	-
ASU_Acar_G.11584	100559766	LOC100559766	ENSACAG00000016009	HDDC3	-
ASU_Acar_G.11585	-	-	ENSACAG00000017065	DOT1L	-
ASU_Acar_G.11586	100559966	LOC100559966	ENSACAG00000012441	NDUFA8	-
ASU_Acar_G.11587	-	-	ENSACAG00000027835	-	-
ASU_Acar_G.11588	100560165	LOC100560165	ENSACAG00000004002	-	-
ASU_Acar_G.11589	100560363	LOC100560363	ENSACAG00000027238	NDE1	-
ASU_Acar_G.1159	100558720	LOC100558720	ENSACAG00000010896	DDO	-
ASU_Acar_G.11590	-	-	ENSACAG00000027210	-	-
ASU_Acar_G.11591	-	-	-	-	-
ASU_Acar_G.11592	100560559	LOC100560559	ENSACAG00000001149	-	-
ASU_Acar_G.11593	100560754	LOC100560754	ENSACAG00000003661	QPCTL	-
ASU_Acar_G.11594	-	-	ENSACAG00000024296	-	-
ASU_Acar_G.11595	100561148	LOC100561148	ENSACAG00000012223	-	-
ASU_Acar_G.11596	100560951	LOC100560951	ENSACAG00000012221	-	-
ASU_Acar_G.11597	100561345	LOC100561345	ENSACAG00000023904	-	-
ASU_Acar_G.11598	-	-	-	-	cathepsin f
ASU_Acar_G.11599	100561538	LOC100561538	ENSACAG00000001283	-	-
ASU_Acar_G.116	100566206	LOC100566206	ENSACAG00000015769	CSRP3	-
ASU_Acar_G.1160	100564431	LOC100564431	ENSACAG00000000633	OTOR	-
ASU_Acar_G.11600	-	-	-	-	probable atp-dependent rna helicase ddx31
ASU_Acar_G.11601	-	-	ENSACAG00000000094	-	-
ASU_Acar_G.11602	-	-	-	-	wd repeat-containing protein 62
ASU_Acar_G.11603	-	-	-	-	unc-13 homolog b ( elegans)
ASU_Acar_G.11604	100561736	LOC100561736	ENSACAG00000002059	SGTA	-
ASU_Acar_G.11605	-	-	ENSACAG00000022065	-	-
ASU_Acar_G.11606	-	-	-	-	tpr and ankyrin repeat-containing protein 1-like
ASU_Acar_G.11607	-	-	-	-	ephrin-a1 precursor
ASU_Acar_G.11608	-	-	ENSACAG00000002360	-	-
ASU_Acar_G.11609	100561930	LOC100561930	-	-	-
ASU_Acar_G.1161	-	-	-	-	-
ASU_Acar_G.11610	-	-	ENSACAG00000011529	MYO18B	-
ASU_Acar_G.11611	100562125	LOC100562125	ENSACAG00000000496	MRPS34	-
ASU_Acar_G.11612	-	-	ENSACAG00000000339	NPDC1	-
ASU_Acar_G.11613	100562328	LOC100562328	ENSACAG00000007478	SMARCB1	-
ASU_Acar_G.11614	100562525	LOC100562525	-	-	-
ASU_Acar_G.11615	100562722	LOC100562722	ENSACAG00000002869	-	-
ASU_Acar_G.11616	-	-	ENSACAG00000025569	-	-
ASU_Acar_G.11617	100562919	LOC100562919	ENSACAG00000000228	-	-
ASU_Acar_G.11618	-	-	-	-	low quality protein: protein unc-13 homolog a- partial
ASU_Acar_G.11619	-	-	-	-	-
ASU_Acar_G.1162	100565283	LOC100565283	ENSACAG00000015010	PHRF1	-
ASU_Acar_G.11620	100563119	LOC100563119	ENSACAG00000024695	-	-
ASU_Acar_G.11621	-	-	-	-	elongation factor tu gtp-binding domain-containing protein 1-like isoform 2
ASU_Acar_G.11622	-	-	-	-	phospholipase d1 isoform 2
ASU_Acar_G.11623	-	-	-	-	-
ASU_Acar_G.11624	100563313	LOC100563313	ENSACAG00000024776	PSMB9	-
ASU_Acar_G.11625	-	-	ENSACAG00000013006	ABHD1	-
ASU_Acar_G.11626	100563506	LOC100563506	ENSACAG00000024392	-	-
ASU_Acar_G.11627	-	-	-	-	chitinase-3-like protein 1-like
ASU_Acar_G.11628	-	-	ENSACAG00000006517	-	-
ASU_Acar_G.11629	-	-	ENSACAG00000024562	-	-
ASU_Acar_G.1163	100559829	LOC100559829	ENSACAG00000002997	AGPAT4	-
ASU_Acar_G.11630	100563899	LOC100563899	ENSACAG00000026654	-	-
ASU_Acar_G.11631	-	-	-	-	-
ASU_Acar_G.11632	-	-	-	-	membrane-associated phosphatidylinositol transfer protein 3-like
ASU_Acar_G.11633	-	-	ENSACAG00000001017	-	-
ASU_Acar_G.11634	-	-	ENSACAG00000002133	-	-
ASU_Acar_G.11635	100564097	LOC100564097	ENSACAG00000016338	-	-
ASU_Acar_G.11636	-	-	-	-	-
ASU_Acar_G.11637	-	-	-	-	-
ASU_Acar_G.11638	-	-	ENSACAG00000023849	-	-
ASU_Acar_G.11639	-	-	-	-	-
ASU_Acar_G.1164	100562128	LOC100562128	ENSACAG00000009442	-	-
ASU_Acar_G.11640	-	-	ENSACAG00000023019	-	-
ASU_Acar_G.11641	100564491	LOC100564491	ENSACAG00000026380	-	-
ASU_Acar_G.11642	100564691	LOC100564691	ENSACAG00000009209	GUSB	-
ASU_Acar_G.11643	-	-	ENSACAG00000000709	-	-
ASU_Acar_G.11644	-	-	ENSACAG00000013581	TEX14	-
ASU_Acar_G.11645	100564890	LOC100564890	ENSACAG00000004724	DNAJA3	-
ASU_Acar_G.11646	100565280	LOC100565280	ENSACAG00000008618	PIN4	-
ASU_Acar_G.11647	100565475	LOC100565475	ENSACAG00000027430	-	-
ASU_Acar_G.11648	100565675	LOC100565675	ENSACAG00000027868	-	-
ASU_Acar_G.11649	100565872	LOC100565872	ENSACAG00000011616	SLC13A5	-
ASU_Acar_G.1165	-	-	-	-	-
ASU_Acar_G.11650	-	-	-	-	-
ASU_Acar_G.11651	100566273	LOC100566273	ENSACAG00000024209	-	-
ASU_Acar_G.11652	100566463	LOC100566463	ENSACAG00000027740	-	-
ASU_Acar_G.11653	-	-	ENSACAG00000007452	PRTG	-
ASU_Acar_G.11654	100566654	LOC100566654	-	-	-
ASU_Acar_G.11655	-	-	-	-	PREDICTED: hypothetical protein LOC100710874
ASU_Acar_G.11656	-	-	-	-	-
ASU_Acar_G.11657	-	-	-	-	mpn domain containing
ASU_Acar_G.11658	100566846	LOC100566846	ENSACAG00000000352	-	-
ASU_Acar_G.11659	-	-	ENSACAG00000007883	LIPE	-
ASU_Acar_G.1166	-	-	-	-	casein kinase ii subunit alpha-like
ASU_Acar_G.11660	100567041	LOC100567041	ENSACAG00000002002	-	-
ASU_Acar_G.11661	-	-	ENSACAG00000016256	COPA	-
ASU_Acar_G.11662	-	-	-	-	zinc finger protein 585a-like
ASU_Acar_G.11663	100567236	LOC100567236	ENSACAG00000009150	MED29	-
ASU_Acar_G.11664	100567434	LOC100567434	ENSACAG00000006954	TCTEX1D2	-
ASU_Acar_G.11665	100567631	LOC100567631	ENSACAG00000015562	AMH	-
ASU_Acar_G.11666	-	-	-	-	transferrin receptor ( cd71)
ASU_Acar_G.11667	-	-	-	-	basement membrane-specific heparan sulfate proteoglycan core protein
ASU_Acar_G.11668	-	-	ENSACAG00000013813	-	-
ASU_Acar_G.11669	-	-	-	-	glucosamine--fructose-6-phosphate aminotransferase
ASU_Acar_G.1167	100554269	LOC100554269	ENSACAG00000017286	SNW1	-
ASU_Acar_G.11670	100567829	LOC100567829	ENSACAG00000023870	-	-
ASU_Acar_G.11671	-	-	-	-	amyloid beta a4 precursor protein-binding family b member 1- partial
ASU_Acar_G.11672	-	-	-	-	brachyury 2
ASU_Acar_G.11673	100568021	LOC100568021	ENSACAG00000023907	-	-
ASU_Acar_G.11674	-	-	-	-	ras guanyl-releasing protein 2
ASU_Acar_G.11675	-	-	-	-	carbonic anhydrase 14-like
ASU_Acar_G.11676	-	-	-	-	atp-binding cassette sub-family a member 12-like
ASU_Acar_G.11677	-	-	ENSACAG00000012056	-	-
ASU_Acar_G.11678	100568217	LOC100568217	ENSACAG00000010649	-	-
ASU_Acar_G.11679	100551646	LOC100551646	ENSACAG00000014932	NCOA4	-
ASU_Acar_G.1168	100564102	LOC100564102	ENSACAG00000006607	PATL1	-
ASU_Acar_G.11680	100551846	LOC100551846	ENSACAG00000002597	-	-
ASU_Acar_G.11681	100552042	LOC100552042	ENSACAG00000022661	-	-
ASU_Acar_G.11682	-	-	ENSACAG00000027143	-	-
ASU_Acar_G.11683	100552238	LOC100552238	ENSACAG00000000514	ST6GALNAC4	-
ASU_Acar_G.11684	-	-	-	-	rho guanine nucleotide exchange factor 10-like
ASU_Acar_G.11685	100552434	LOC100552434	ENSACAG00000013663	-	-
ASU_Acar_G.11686	-	-	-	-	zinc finger protein 185-like
ASU_Acar_G.11687	100552631	LOC100552631	ENSACAG00000008865	PPAP2C	-
ASU_Acar_G.11688	100552827	LOC100552827	ENSACAG00000005488	-	-
ASU_Acar_G.11689	-	-	-	-	rho guanine nucleotide exchange factor 10-like
ASU_Acar_G.1169	100553686	nrxn3	ENSACAG00000017360	-	-
ASU_Acar_G.11690	-	-	ENSACAG00000025490	ARHGEF10L	-
ASU_Acar_G.11691	-	-	-	-	zinc finger protein zfp
ASU_Acar_G.11692	100553219	LOC100553219	ENSACAG00000008328	-	-
ASU_Acar_G.11693	100553417	LOC100553417	ENSACAG00000015359	INTS5	-
ASU_Acar_G.11694	-	-	-	-	hyaluronan and proteoglycan link protein 3 isoform 2
ASU_Acar_G.11695	100553614	LOC100553614	ENSACAG00000000715	FOXL1	-
ASU_Acar_G.11696	100553814	LOC100553814	ENSACAG00000010987	RAD51C	-
ASU_Acar_G.11697	-	-	ENSACAG00000015289	MPDU1	-
ASU_Acar_G.11698	100554011	LOC100554011	ENSACAG00000007183	CAMKK1	-
ASU_Acar_G.11699	-	-	ENSACAG00000014859	-	-
ASU_Acar_G.117	100565747	LOC100565747	ENSACAG00000000731	NTPCR	-
ASU_Acar_G.1170	100558322	LOC100558322	-	-	-
ASU_Acar_G.11700	-	-	-	-	-
ASU_Acar_G.11701	-	-	ENSACAG00000022581	MUC16	-
ASU_Acar_G.11702	100554204	LOC100554204	ENSACAG00000008548	-	-
ASU_Acar_G.11703	-	-	ENSACAG00000011168	CERCAM	-
ASU_Acar_G.11704	-	-	-	-	cgmp-dependent protein kinase 2-like
ASU_Acar_G.11705	100554399	LOC100554399	ENSACAG00000025947	-	-
ASU_Acar_G.11706	-	-	-	-	cystatin-c precursor
ASU_Acar_G.11707	100554598	LOC100554598	-	-	-
ASU_Acar_G.11708	-	-	-	-	sucrase- intestinal-like
ASU_Acar_G.11709	-	-	-	-	-
ASU_Acar_G.1171	-	-	-	-	PREDICTED: hypothetical protein LOC100560411
ASU_Acar_G.11710	-	-	-	-	pre-mrna-splicing factor cwc22 homolog
ASU_Acar_G.11711	100554791	LOC100554791	-	-	-
ASU_Acar_G.11712	100554987	LOC100554987	ENSACAG00000014102	-	-
ASU_Acar_G.11713	100555182	LOC100555182	ENSACAG00000012750	-	-
ASU_Acar_G.11714	-	-	-	-	acetylcholine receptor subunit beta-like
ASU_Acar_G.11715	-	-	-	-	PREDICTED: thyroglobulin-like
ASU_Acar_G.11716	100555383	LOC100555383	-	-	-
ASU_Acar_G.11717	-	-	-	-	receptor accessory protein 3
ASU_Acar_G.11718	-	-	-	-	heat repeat-containing protein 7a
ASU_Acar_G.11719	100555577	LOC100555577	ENSACAG00000010411	SLC39A1	-
ASU_Acar_G.1172	100564632	stxbp5	ENSACAG00000007114	STXBP5	-
ASU_Acar_G.11720	100555770	LOC100555770	ENSACAG00000013925	TPM1	-
ASU_Acar_G.11721	-	-	-	-	polycystic kidney disease protein 1-like 2-like
ASU_Acar_G.11722	100555966	LOC100555966	ENSACAG00000023617	-	-
ASU_Acar_G.11723	-	-	ENSACAG00000008725	TMEM145	-
ASU_Acar_G.11724	-	-	ENSACAG00000026869	-	-
ASU_Acar_G.11725	-	-	-	-	gelsolin isoform 2
ASU_Acar_G.11726	-	-	-	-	mical-like protein 2-like
ASU_Acar_G.11727	100556163	LOC100556163	ENSACAG00000004399	RELA	-
ASU_Acar_G.11728	100556360	LOC100556360	ENSACAG00000008313	ASB6	-
ASU_Acar_G.11729	100556557	LOC100556557	ENSACAG00000026194	C19orf6	-
ASU_Acar_G.1173	100563581	LOC100563581	ENSACAG00000016039	ORAOV1	-
ASU_Acar_G.11730	-	-	-	-	-
ASU_Acar_G.11731	-	-	ENSACAG00000012598	MAN2C1	-
ASU_Acar_G.11732	-	-	-	-	-
ASU_Acar_G.11733	100556751	LOC100556751	ENSACAG00000025582	SLC35E2	-
ASU_Acar_G.11734	-	-	ENSACAG00000014997	ITGA10	-
ASU_Acar_G.11735	-	-	ENSACAG00000002087	-	-
ASU_Acar_G.11736	-	-	-	-	small g protein signaling modulator 1
ASU_Acar_G.11737	-	-	-	-	low quality protein: rap1 gtpase-activating protein 1-like
ASU_Acar_G.11738	-	-	-	-	-
ASU_Acar_G.11739	-	-	-	-	transducin-like enhancer protein 1
ASU_Acar_G.1174	-	-	-	-	retrotransposable element tf2 155 kda protein type 1-like
ASU_Acar_G.11740	100556945	LOC100556945	ENSACAG00000017803	FCHO1	-
ASU_Acar_G.11741	100557141	LOC100557141	ENSACAG00000014536	-	-
ASU_Acar_G.11742	-	-	ENSACAG00000017096	-	-
ASU_Acar_G.11743	-	-	ENSACAG00000017437	UNC45B	-
ASU_Acar_G.11744	100557336	LOC100557336	ENSACAG00000024762	TNK2	-
ASU_Acar_G.11745	-	-	ENSACAG00000014523	-	-
ASU_Acar_G.11746	-	-	ENSACAG00000025247	-	-
ASU_Acar_G.11747	-	-	ENSACAG00000025259	-	-
ASU_Acar_G.11748	-	-	-	-	neurobeachin-like protein 2
ASU_Acar_G.11749	-	-	ENSACAG00000023409	-	-
ASU_Acar_G.1175	-	-	ENSACAG00000007376	CAPN13	-
ASU_Acar_G.11750	100557535	LOC100557535	ENSACAG00000002068	-	-
ASU_Acar_G.11751	-	-	ENSACAG00000003469	-	-
ASU_Acar_G.11752	100557729	LOC100557729	ENSACAG00000004512	NACAD	-
ASU_Acar_G.11753	-	-	-	-	uridine-cytidine kinase 1-like 1
ASU_Acar_G.11754	100557927	LOC100557927	ENSACAG00000005365	-	-
ASU_Acar_G.11755	-	-	-	-	-
ASU_Acar_G.11756	100558123	LOC100558123	ENSACAG00000007991	CLDN19	-
ASU_Acar_G.11757	-	-	-	-	-
ASU_Acar_G.11758	-	-	-	-	synaptic vesicle glycoprotein 2a-like
ASU_Acar_G.11759	-	-	ENSACAG00000007549	KLHDC9	-
ASU_Acar_G.1176	-	-	-	-	-
ASU_Acar_G.11760	-	-	-	-	nadph oxidase 5-like
ASU_Acar_G.11761	-	-	-	-	nucleoporin 188
ASU_Acar_G.11762	-	-	ENSACAG00000022788	-	-
ASU_Acar_G.11763	-	-	-	-	neurexin-2-beta precursor
ASU_Acar_G.11764	-	-	ENSACAG00000027006	-	-
ASU_Acar_G.11765	-	-	ENSACAG00000024674	-	-
ASU_Acar_G.11766	100558317	LOC100558317	ENSACAG00000001241	SERPINE1	-
ASU_Acar_G.11767	-	-	-	-	insulin receptor isoform 1
ASU_Acar_G.11768	-	-	-	-	gelsolin precursor
ASU_Acar_G.11769	100558513	LOC100558513	ENSACAG00000010773	-	-
ASU_Acar_G.1177	100552174	LOC100552174	ENSACAG00000016032	WDR89	-
ASU_Acar_G.11770	-	-	ENSACAG00000002627	-	-
ASU_Acar_G.11771	-	-	ENSACAG00000026507	-	-
ASU_Acar_G.11772	-	-	-	-	sh3 domain and tetratricopeptide repeats-containing protein 1-like
ASU_Acar_G.11773	100558714	LOC100558714	ENSACAG00000012272	-	-
ASU_Acar_G.11774	-	-	ENSACAG00000001579	HPX	-
ASU_Acar_G.11775	-	-	ENSACAG00000024620	-	-
ASU_Acar_G.11776	-	-	ENSACAG00000004464	-	-
ASU_Acar_G.11777	-	-	-	-	-
ASU_Acar_G.11778	-	-	-	-	atpase family aaa domain-containing protein 3
ASU_Acar_G.11779	100558911	LOC100558911	ENSACAG00000012480	CDC42	-
ASU_Acar_G.1178	100558841	LOC100558841	ENSACAG00000005532	RGS17	-
ASU_Acar_G.11780	-	-	-	-	myotubularin-related protein 4
ASU_Acar_G.11781	-	-	ENSACAG00000027495	-	-
ASU_Acar_G.11782	-	-	-	-	-
ASU_Acar_G.11783	100559107	LOC100559107	ENSACAG00000014091	-	-
ASU_Acar_G.11784	-	-	ENSACAG00000014460	ARHGAP25	-
ASU_Acar_G.11785	-	-	ENSACAG00000011196	INTS3	-
ASU_Acar_G.11786	-	-	-	-	e3 ubiquitin-protein ligase rnf115-like
ASU_Acar_G.11787	100559306	LOC100559306	ENSACAG00000008573	ZBTB22	-
ASU_Acar_G.11788	-	-	-	-	tyrosine-protein kinase mer-like
ASU_Acar_G.11789	100559506	LOC100559506	ENSACAG00000028042	NCF1	-
ASU_Acar_G.1179	100552504	LOC100552504	ENSACAG00000014724	NFKBIE	-
ASU_Acar_G.11790	-	-	-	-	ryanodine receptor 1-like
ASU_Acar_G.11791	100559703	LOC100559703	ENSACAG00000027886	-	-
ASU_Acar_G.11792	100559904	LOC100559904	ENSACAG00000024492	-	-
ASU_Acar_G.11793	-	-	-	-	ran-binding protein 3
ASU_Acar_G.11794	-	-	-	-	slam family member 5-like
ASU_Acar_G.11795	100560103	LOC100560103	ENSACAG00000015969	CASP9	-
ASU_Acar_G.11796	-	-	-	-	pleckstrin homology-like domain family b member 2-like
ASU_Acar_G.11797	-	-	-	-	atp-binding cassette sub-family f member 2-like
[truncated: 20,963 more rows]
