# Supplementary material for: Genome reannotation of the lizard Anolis carolinensis based on 14 adult and embryonic deep transcriptomes
Source: BMC Genomics. 2013 Jan 23;14:49. doi: 10.1186/1471-2164-14-49 (PMC3561122; doi:10.1186/1471-2164-14-49)
Supplement: Additional file 4 — Table S4. Orthology assignment of unmapped transcripts by Blast2GO. [file 1471-2164-14-49-S4.txt]

ASU Unmapped Transcript ID	RefSeq Gene Description	ASU_Acar Sequence Length (bp)	Best RefSeq Hit Description	NCBI RefSeq ID	E-Value	Percent Similarity	Blast Score	Alignment Length (amino acids)	Positives Matches (amino acids)
a10009	invariant chain-like protein 14-1	449	gi|348501600|ref|XP_003438357.1|PREDICTED: hypothetical protein LOC100706178 [Oreochromis niloticus]	XP_003438357	1.20516E-59	81	229.18	149	121
a10012	complement c1q subcomponent subunit b-like	2330	gi|326932590|ref|XP_003212398.1|PREDICTED: complement C1q subcomponent subunit B-like [Meleagris gallopavo]	XP_003212398	6.24003E-65	65	250.751	241	159
a10014	low quality protein: myosin-13-like	1110	gi|326676757|ref|XP_685984.5|PREDICTED: hypothetical protein LOC557772 [Danio rerio]	XP_685984	1.0591E-28	50	129.028	399	200
a10018	fatty acid-binding heart	753	gi|348513129|ref|XP_003444095.1|PREDICTED: fatty acid-binding protein, heart-like [Oreochromis niloticus]	XP_003444095	1.1003E-48	84	194.512	133	113
a10020	hemoglobin subunit beta-like	635	gi|185134273|ref|NP_001117659.1|embryonic beta-type globin [Oncorhynchus mykiss]	NP_001117659	2.24348E-67	90	256.144	147	133
a10022	cytochrome c oxidase subunit iii	2403	gi|126215342|ref|YP_001054847.1|cytochrome c oxidase subunit III (mitochondrion) [Tropheus duboisi]	YP_001054847	1.73417E-118	95	428.713	261	249
a10025	poly	901	gi|345312198|ref|XP_003429221.1|PREDICTED: LOW QUALITY PROTEIN: poly [ADP-ribose] polymerase 10-like [Ornithorhynchus anatinus]	XP_003429221	5.35068E-14	60	79.7221	118	71
a10028	zinc finger protein 135-like	455	gi|327291914|ref|XP_003230665.1|PREDICTED: zinc finger protein 135-like [Anolis carolinensis]	XP_003230665	4.68E-46	89	184.111	101	90
a10033	cytochrome c oxidase subunit iii	1680	gi|16357002|ref|NP_443417.1|cytochrome c oxidase subunit III (mitochondrion) [Gasterosteus aculeatus]	NP_443417	6.40845E-106	95	386.341	261	249
a10038	cyclin-dependent kinase 4 inhibitor b	502	gi|226342984|ref|NP_001139741.1|cyclin-dependent kinase 4 inhibitor B [Canis lupus familiaris]	NP_001139741	5.77521E-44	100	177.563	87	87
a10039	PREDICTED: uncharacterized protein C19orf71 homolog [Sus scrofa]	690	gi|311248338|ref|XP_003123092.1|PREDICTED: uncharacterized protein C19orf71 homolog [Sus scrofa]	XP_003123092	6.55429E-42	63	171.785	190	120
a10045	natriuretic peptides b precursor	1786	gi|348533640|ref|XP_003454313.1|PREDICTED: natriuretic peptides A-like [Oreochromis niloticus]	XP_003454313	1.84875E-42	80	175.637	144	116
a100504	c-1-tetrahydrofolate cytoplasmic	497	gi|327259006|ref|XP_003214329.1|PREDICTED: c-1-tetrahydrofolate synthase, cytoplasmic-like [Anolis carolinensis]	XP_003214329	1.34242E-61	100	236.113	119	119
a10051	14-3-3 protein gamma	568	gi|348505282|ref|XP_003440190.1|PREDICTED: 14-3-3 protein gamma-B-like [Oreochromis niloticus]	XP_003440190	1.28362E-102	100	372.859	188	188
a10052	tumor-associated calcium signal transducer 2-like	696	gi|348529736|ref|XP_003452369.1|PREDICTED: tumor-associated calcium signal transducer 2-like [Oreochromis niloticus]	XP_003452369	3.44952E-91	82	335.495	214	176
a10054	creatine kinase b-type	710	gi|348520642|ref|XP_003447836.1|PREDICTED: creatine kinase, testis isozyme-like [Oreochromis niloticus]	XP_003447836	7.26083E-92	98	337.806	184	181
a10057	ornithine decarboxylase antizyme 1	961	gi|348532841|ref|XP_003453914.1|PREDICTED: LOW QUALITY PROTEIN: ornithine decarboxylase antizyme 2-like [Oreochromis niloticus]	XP_003453914	7.88254E-83	100	308.531	150	150
a10058	a-kinase anchor protein 4-like	1530	gi|41386786|ref|NP_776660.1|A-kinase anchor protein 4 [Bos taurus]	NP_776660	1.64246E-20	52	102.449	186	98
a10065	lysine-specific demethylase 6b	1089	gi|109113149|ref|XP_001110616.1|PREDICTED: lysine-specific demethylase 6B-like [Macaca mulatta]	XP_001110616	2.46591E-6	49	54.6842	67	33
a10067	osteocrin-like	678	gi|301609046|ref|XP_002934095.1|PREDICTED: osteocrin-like [Xenopus (Silurana) tropicalis]	XP_002934095	4.70738E-21	59	102.449	105	62
a10071	nascent polypeptide-associated complex subunit alpha	864	gi|348502935|ref|XP_003439022.1|PREDICTED: nascent polypeptide-associated complex subunit alpha [Oreochromis niloticus]	XP_003439022	5.11049E-75	100	282.337	215	215
a10073	golgin subfamily a member 6-like protein 1-like isoform 1	1004	gi|297715103|ref|XP_002833935.1|PREDICTED: hypothetical protein LOC100444255 [Pongo abelii]	XP_002833935	5.76778E-7	53	56.6102	176	95
a10081	tropomodulin-4	827	gi|348525612|ref|XP_003450316.1|PREDICTED: tropomodulin-4-like [Oreochromis niloticus]	XP_003450316	8.5011E-133	90	474.167	270	244
a10092	60s ribosomal protein l27a-like	508	gi|348535950|ref|XP_003455460.1|PREDICTED: 60S ribosomal protein L27a-like [Oreochromis niloticus]	XP_003455460	2.95374E-67	99	254.988	148	147
a10095	60s ribosomal protein l28	486	gi|348528009|ref|XP_003451511.1|PREDICTED: 60S ribosomal protein L28-like isoform 2 [Oreochromis niloticus]	XP_003451511	1.67866E-50	85	199.134	123	105
a100978	solute carrier family 12 member 9-like	429	gi|148224760|ref|NP_001090251.1|solute carrier family 12 member 9 [Xenopus laevis]	NP_001090251	8.15523E-17	95	86.6557	45	43
a10099	chorion-specific transcription factor gcma	1466	gi|334323998|ref|XP_001370898.2|PREDICTED: chorion-specific transcription factor GCMa-like [Monodelphis domestica]	XP_001370898	2.71453E-49	54	197.978	303	166
a10107	PREDICTED: uncharacterized protein C7orf43 homolog [Nomascus leucogenys]	771	gi|332258159|ref|XP_003278167.1|PREDICTED: uncharacterized protein C7orf43 homolog [Nomascus leucogenys]	XP_003278167	1.74013E-4	67	47.7506	34	23
a10108	upf0539 protein c7orf59 homolog	725	gi|345311254|ref|XP_001513789.2|PREDICTED: UPF0539 protein C7orf59-like [Ornithorhynchus anatinus]	XP_001513789	7.71291E-28	78	125.176	93	73
a101086	wash complex subunit fam21c	393	gi|348535776|ref|XP_003455374.1|PREDICTED: hypothetical protein LOC100701766 [Oreochromis niloticus]	XP_003455374	3.40946E-15	65	81.2629	84	55
a1011	camp-dependent protein kinase catalytic subunit alpha	677	gi|50751398|ref|XP_422379.1|PREDICTED: cAMP-dependent protein kinase catalytic subunit beta [Gallus gallus]	XP_422379	3.44282E-64	99	245.743	119	118
a10110	tyrosine-protein kinase zap-70	2150	gi|224087497|ref|XP_002191935.1|PREDICTED: zeta-chain (TCR) associated protein kinase 70kDa [Taeniopygia guttata]	XP_002191935	0.0	87	969.533	599	526
a10120	hypothetical protein BRAFLDRAFT_66916 [Branchiostoma floridae]	1356	gi|260807471|ref|XP_002598532.1|hypothetical protein BRAFLDRAFT_66916 [Branchiostoma floridae]	XP_002598532	9.12313E-4	44	46.595	118	53
a10128	myosin regulatory light chain skeletal muscle isoform type 2-like	539	gi|348542634|ref|XP_003458789.1|PREDICTED: myosin regulatory light chain 2, skeletal muscle isoform-like [Oreochromis niloticus]	XP_003458789	6.6282E-87	100	320.472	161	161
a10130	guanine nucleotide-binding protein subunit beta-2-like 1	354	gi|348535475|ref|XP_003455226.1|PREDICTED: receptor for activated protein kinase C [Oreochromis niloticus]	XP_003455226	4.22515E-66	100	250.366	118	118
a10132	uhrf1-binding protein 1-like	1105	gi|327271319|ref|XP_003220435.1|PREDICTED: UHRF1-binding protein 1-like [Anolis carolinensis]	XP_003220435	1.68487E-10	59	68.5514	62	37
a10138	transgelin	620	gi|348523728|ref|XP_003449375.1|PREDICTED: transgelin-like isoform 2 [Oreochromis niloticus]	XP_003449375	1.02345E-53	98	210.69	108	106
a10140	hemoglobin subunit beta-a-like isoform 1	680	gi|348509159|ref|XP_003442119.1|PREDICTED: hemoglobin subunit beta-A-like isoform 1 [Oreochromis niloticus]	XP_003442119	7.9741E-77	96	287.73	148	143
a101400	sterol regulatory element-binding protein cleavage-activating protein	343	gi|363729720|ref|XP_001231540.2|PREDICTED: LOW QUALITY PROTEIN: sterol regulatory element-binding protein cleavage-activating protein [Gallus gallus]	XP_001231540	2.05956E-44	98	178.333	92	91
a10148	PREDICTED: hypothetical protein LOC100690662 isoform 1 [Oreochromis niloticus]	347	gi|348524767|ref|XP_003449894.1|PREDICTED: hypothetical protein LOC100690662 isoform 1 [Oreochromis niloticus]	XP_003449894	1.0946E-21	84	102.834	94	79
a10149	60s acidic ribosomal protein p2-like	377	gi|348532416|ref|XP_003453702.1|PREDICTED: 60S acidic ribosomal protein P2-like [Oreochromis niloticus]	XP_003453702	4.95481E-27	100	120.553	62	62
a10151	middle subunit-like	984	gi|348517899|ref|XP_003446470.1|PREDICTED: ferritin, middle subunit-like isoform 1 [Oreochromis niloticus]	XP_003446470	5.61232E-100	100	365.54	176	176
a10153	h-2 class i histocompatibility l-d alpha chain-like	1276	gi|348544027|ref|XP_003459483.1|PREDICTED: h-2 class I histocompatibility antigen, L-D alpha chain-like [Oreochromis niloticus]	XP_003459483	2.57969E-53	96	211.075	113	109
a10156	shc-transforming protein 1	3578	gi|363742799|ref|XP_424373.3|PREDICTED: SHC-transforming protein 1 [Gallus gallus]	XP_424373	1.29595E-144	85	516.153	320	274
a10165	myosin-binding protein h-like	1965	gi|348532430|ref|XP_003453709.1|PREDICTED: myosin-binding protein H-like [Oreochromis niloticus]	XP_003453709	0.0	94	774.622	412	390
a10168	tubulin alpha-1c chain- partial	496	gi|363745875|ref|XP_003643448.1|PREDICTED: tubulin alpha-1C chain-like, partial [Gallus gallus]	XP_003643448	9.78679E-49	100	193.356	90	90
a10169	PREDICTED: hypothetical protein LOC100553104 [Anolis carolinensis]	636	gi|327263792|ref|XP_003216701.1|PREDICTED: hypothetical protein LOC100553104 [Anolis carolinensis]	XP_003216701	5.25672E-8	75	58.9214	36	27
a10174	abhydrolase domain-containing protein 1	5474	gi|354469344|ref|XP_003497089.1|PREDICTED: abhydrolase domain-containing protein 1 [Cricetulus griseus]	XP_003497089	4.08171E-60	72	236.113	197	143
a10175	abhydrolase domain-containing protein 1	427	gi|56606090|ref|NP_001008520.1|abhydrolase domain-containing protein 1 [Rattus norvegicus]	NP_001008520	1.06526E-24	76	112.849	78	60
a10177	brisc and brca1-a complex member 1	2207	gi|354473793|ref|XP_003499117.1|PREDICTED: BRISC and BRCA1-A complex member 1-like [Cricetulus griseus]	XP_003499117	6.42825E-96	88	353.599	212	187
a10183	tubulin alpha-1c chain	491	gi|148225011|ref|NP_001091315.1|uncharacterized protein LOC100037141 [Xenopus laevis]	NP_001091315	5.76727E-78	100	290.426	145	145
a10185	nad kinase	2072	gi|71894909|ref|NP_001026041.1|NAD kinase [Gallus gallus]	NP_001026041	4.75591E-178	95	626.32	364	346
a10186	60s ribosomal protein l35-like	454	gi|148224674|ref|NP_001089607.1|ribosomal protein L35 [Xenopus laevis]	NP_001089607	1.01653E-45	82	182.956	123	101
a10187	60s ribosomal protein l35-like	330	gi|348535170|ref|XP_003455074.1|PREDICTED: 60S ribosomal protein L35-like [Oreochromis niloticus]	XP_003455074	3.09286E-45	98	181.03	95	94
a10190	PREDICTED: hypothetical protein LOC100553104 [Anolis carolinensis]	744	gi|327263792|ref|XP_003216701.1|PREDICTED: hypothetical protein LOC100553104 [Anolis carolinensis]	XP_003216701	1.93953E-5	66	50.8322	36	24
a10191	t-box-containing protein tbx6l-like	2169	gi|71896329|ref|NP_001025538.1|T-box-containing protein TBX6L [Gallus gallus]	NP_001025538	1.62199E-51	88	206.068	118	105
a10197	mid1 interacting protein 1 (gastrulation specific g12 homolog)	1334	gi|327268367|ref|XP_003218969.1|PREDICTED: mid1-interacting protein 1-like [Anolis carolinensis]	XP_003218969	3.61577E-13	100	77.7962	36	36
a10203	pumilio domain-containing protein c14orf21-like	2502	gi|291403641|ref|XP_002718150.1|PREDICTED: hypothetical protein [Oryctolagus cuniculus]	XP_002718150	1.75845E-121	73	438.728	408	299
a10209	glyceraldehyde-3-phosphate dehydrogenase	356	gi|348512396|ref|XP_003443729.1|PREDICTED: glyceraldehyde 3-phosphate dehydrogenase, testis-specific-like [Oreochromis niloticus]	XP_003443729	2.10175E-49	100	194.897	110	110
a10214	40s ribosomal protein s20	329	gi|348545358|ref|XP_003460147.1|PREDICTED: 40S ribosomal protein S20-like [Oreochromis niloticus]	XP_003460147	3.91248E-40	100	164.081	81	81
a10217	phosphatidylserine decarboxylase proenzyme-like	558	gi|126722757|ref|NP_796272.2|phosphatidylserine decarboxylase proenzyme [Mus musculus]	NP_796272	6.2666E-14	89	78.1814	46	41
a10219	dna-directed rna polymerase ii subunit rpb9-like	1108	gi|350536729|ref|NP_001232494.1|putative DNA directed RNA polymerase II polypeptide I [Taeniopygia guttata]	NP_001232494	1.56523E-48	100	194.897	87	87
a10221	immunoglobulin superfamily containing leucine-rich repeat protein	2650	gi|118095559|ref|XP_001233273.1|PREDICTED: immunoglobulin superfamily containing leucine-rich repeat protein [Gallus gallus]	XP_001233273	4.06201E-100	64	367.851	402	258
a10234	serine threonine-protein phosphatase 6 catalytic subunit	3872	gi|338720519|ref|XP_003364184.1|PREDICTED: serine/threonine-protein phosphatase 6 catalytic subunit isoform 2 [Equus caballus]	XP_003364184	0.0	100	646.351	305	305
a10238	40s ribosomal protein s19-like	505	gi|348526071|ref|XP_003450544.1|PREDICTED: 40S ribosomal protein S19-like [Oreochromis niloticus]	XP_003450544	1.63912E-78	100	292.352	146	146
a10239	adm precursor	1915	gi|126332465|ref|XP_001379439.1|PREDICTED: ADM-like [Monodelphis domestica]	XP_001379439	1.40846E-19	58	99.7525	154	90
a10241	40s ribosomal protein s3a-like	369	gi|348524428|ref|XP_003449725.1|PREDICTED: 40S ribosomal protein S3a-like [Oreochromis niloticus]	XP_003449725	1.54408E-44	100	178.718	109	109
a10244	atp synthase subunit mitochondrial precursor	1172	gi|116325975|ref|NP_001070823.1|ATP synthase subunit alpha, mitochondrial [Danio rerio]	NP_001070823	3.30735E-161	97	569.311	307	299
a10247	selenoprotein ja	598	gi|301601664|ref|NP_001180426.1|selenoprotein Ja [Salmo salar]	NP_001180426	5.2937E-97	92	354.369	198	184
a10249	troponin fast skeletal muscle-like	489	gi|348503770|ref|XP_003439436.1|PREDICTED: troponin I, fast skeletal muscle-like [Oreochromis niloticus]	XP_003439436	1.64828E-69	96	262.307	140	135
a10251	four-jointed box protein 1-like	1605	gi|126332581|ref|XP_001362754.1|PREDICTED: four-jointed box protein 1-like [Monodelphis domestica]	XP_001362754	1.75642E-105	65	384.8	365	239
a10252	myosin light chain 6b-like	537	gi|348515637|ref|XP_003445346.1|PREDICTED: myosin light chain 1, skeletal muscle isoform-like [Oreochromis niloticus]	XP_003445346	1.5182E-51	99	202.986	103	102
a10254	elongation factor 1-gamma	1330	gi|348514215|ref|XP_003444636.1|PREDICTED: elongation factor 1-gamma-like [Oreochromis niloticus]	XP_003444636	0.0	91	819.305	441	404
a10258	zinc finger protein 135-like	1096	gi|348533007|ref|XP_003453997.1|PREDICTED: hypothetical protein LOC100710874 [Oreochromis niloticus]	XP_003453997	5.71934E-11	56	70.0922	104	59
a10259	marcks-related protein	533	gi|348517527|ref|XP_003446285.1|PREDICTED: MARCKS-related protein-like [Oreochromis niloticus]	XP_003446285	3.89743E-31	96	135.191	113	109
a10260	glutathione peroxidase 1	470	gi|372622380|ref|NP_001187670.2|glutathione peroxidase 1 [Ictalurus punctatus]	NP_001187670	7.65583E-50	93	196.823	107	100
a10262	stathmin 1-like	681	gi|348512529|ref|XP_003443795.1|PREDICTED: stathmin-like [Oreochromis niloticus]	XP_003443795	1.04387E-68	90	260.766	152	138
a10273	cytokine receptor-like factor 1-like	606	gi|363743896|ref|XP_003642939.1|PREDICTED: cytokine receptor-like factor 1-like [Gallus gallus]	XP_003642939	1.15168E-22	81	107.457	69	56
a10275	translationally-controlled tumor protein	368	gi|348515661|ref|XP_003445358.1|PREDICTED: translationally-controlled tumor protein homolog [Oreochromis niloticus]	XP_003445358	5.69632E-31	79	133.65	99	79
a10276	translationally-controlled tumor protein homolog	615	gi|348515661|ref|XP_003445358.1|PREDICTED: translationally-controlled tumor protein homolog [Oreochromis niloticus]	XP_003445358	4.38008E-25	85	115.546	76	65
a10285	eukaryotic translation initiation factor 3 subunit e	371	gi|348532043|ref|XP_003453516.1|PREDICTED: eukaryotic translation initiation factor 3 subunit E-A-like [Oreochromis niloticus]	XP_003453516	2.88497E-67	99	254.218	123	122
a10294	serologically defined colon cancer antigen 3	1219	gi|118099411|ref|XP_001235313.1|PREDICTED: serologically defined colon cancer antigen 3 [Gallus gallus]	XP_001235313	5.96405E-44	49	179.874	324	161
a10307	alpha-enolase	490	gi|348514662|ref|XP_003444859.1|PREDICTED: alpha-enolase-like isoform 2 [Oreochromis niloticus]	XP_003444859	2.07062E-88	98	325.094	163	160
a10309	glutathione peroxidase 3 precursor	357	gi|345307967|ref|XP_003428639.1|PREDICTED: LOW QUALITY PROTEIN: glutathione peroxidase 3-like [Ornithorhynchus anatinus]	XP_003428639	2.84059E-46	82	184.496	119	98
a103105	kelch domain-containing protein 2-like	314	gi|326921273|ref|XP_003206886.1|PREDICTED: kelch domain-containing protein 2-like [Meleagris gallopavo]	XP_003206886	3.25247E-26	91	117.857	62	57
a10314	leucine-rich repeat-containing protein 4	2874	gi|126340665|ref|XP_001366278.1|PREDICTED: leucine-rich repeat-containing protein 4 [Monodelphis domestica]	XP_001366278	0.0	84	893.649	630	531
a10315	cleavage stimulation factor subunit 2	952	gi|57530169|ref|NP_001006433.1|cleavage stimulation factor subunit 2 [Gallus gallus]	NP_001006433	1.68666E-53	71	211.075	183	131
a10321	PREDICTED: neurobeachin-like [Meleagris gallopavo]	2404	gi|326914236|ref|XP_003203432.1|PREDICTED: neurobeachin-like [Meleagris gallopavo]	XP_003203432	1.51651E-5	57	53.5286	78	45
a10333	ph and sec7 domain-containing protein 4	748	gi|345309810|ref|XP_001521248.2|PREDICTED: PH and SEC7 domain-containing protein 4-like [Ornithorhynchus anatinus]	XP_001521248	4.39843E-50	79	199.134	145	115
a10334	troponin slow skeletal muscle-like	338	gi|348514945|ref|XP_003445000.1|PREDICTED: troponin I, slow skeletal muscle-like [Oreochromis niloticus]	XP_003445000	1.10224E-21	97	102.834	69	67
a10335	l-lactate dehydrogenase b chain	723	gi|348537186|ref|XP_003456076.1|PREDICTED: L-lactate dehydrogenase B chain-like [Oreochromis niloticus]	XP_003456076	8.04138E-86	99	317.775	159	158
a10338	solute carrier family 22 member 23-like	887	gi|327279382|ref|XP_003224435.1|PREDICTED: solute carrier family 22 member 23-like [Anolis carolinensis]	XP_003224435	1.86006E-11	73	71.2478	57	42
a10339	inactive phospholipase c-like protein 2-like	552	gi|327274925|ref|XP_003222225.1|PREDICTED: inactive phospholipase C-like protein 2-like [Anolis carolinensis]	XP_003222225	1.96285E-4	72	46.595	37	27
a10341	induced myeloid leukemia cell differentiation protein mcl-1 homolog	724	gi|348525614|ref|XP_003450317.1|PREDICTED: induced myeloid leukemia cell differentiation protein Mcl-1 homolog [Oreochromis niloticus]	XP_003450317	7.12676E-42	86	171.785	104	90
a10343	integral membrane protein 2a	925	gi|348536765|ref|XP_003455866.1|PREDICTED: integral membrane protein 2A-like [Oreochromis niloticus]	XP_003455866	3.74053E-135	97	482.256	246	240
a103433	camp-dependent protein kinase type ii-alpha regulatory subunit-like	444	gi|363738693|ref|XP_003642054.1|PREDICTED: cAMP-dependent protein kinase type II-alpha regulatory subunit-like [Gallus gallus]	XP_003642054	2.3005E-60	87	231.491	149	130
a10347	zinc finger protein 436-like	405	gi|327266692|ref|XP_003218138.1|PREDICTED: zinc finger protein 436-like [Anolis carolinensis]	XP_003218138	7.99981E-33	79	139.813	98	78
a10352	glutathione s-transferase theta-1-like	968	gi|348538230|ref|XP_003456595.1|PREDICTED: glutathione S-transferase theta-1 [Oreochromis niloticus]	XP_003456595	5.27819E-111	98	402.134	208	204
a10354	elongation factor 1-delta-like isoform 1	862	gi|348532171|ref|XP_003453580.1|PREDICTED: elongation factor 1-delta-like isoform 1 [Oreochromis niloticus]	XP_003453580	9.2789E-69	75	261.536	249	187
a10356	heat shock cognate 71 kda	1123	gi|348522853|ref|XP_003448938.1|PREDICTED: heat shock cognate 71 kDa protein-like [Oreochromis niloticus]	XP_003448938	0.0	99	655.596	374	373
a10362	carbonic anhydrase 6-like	826	gi|326932401|ref|XP_003212306.1|PREDICTED: carbonic anhydrase 6-like [Meleagris gallopavo]	XP_003212306	4.02465E-42	77	172.94	132	102
a10363	carbonic anhydrase 6-like	847	gi|363741962|ref|XP_425745.3|PREDICTED: carbonic anhydrase 6 [Gallus gallus]	XP_425745	2.05993E-89	75	330.102	287	217
a10368	rho gtpase-activating protein 30	700	gi|354489505|ref|XP_003506902.1|PREDICTED: rho GTPase-activating protein 30 [Cricetulus griseus]	XP_003506902	3.12044E-7	49	56.6102	113	56
a10369	myosin heavy fast skeletal muscle	449	gi|239937537|ref|NP_001155228.1|myosin heavy chain [Oryzias latipes]	NP_001155228	1.4732E-57	95	222.246	149	143
a103724	upf0505 protein c16orf62 homolog	463	gi|345305397|ref|XP_003428327.1|PREDICTED: UPF0505 protein C16orf62-like [Ornithorhynchus anatinus]	XP_003428327	1.47718E-71	90	268.855	154	139
a10374	ubiquitin d-like	821	gi|350537609|ref|NP_001232766.1|putative ubiquitin C variant 14 [Taeniopygia guttata]	NP_001232766	7.45361E-81	100	301.597	153	153
a10375	ubiquitin c	564	gi|118098426|ref|XP_415105.2|PREDICTED: polyubiquitin-B isoform 2 [Gallus gallus]	XP_415105	8.86987E-64	100	243.817	124	124
a10379	3-hydroxybutyrate dehydrogenase type 2	946	gi|224049483|ref|XP_002196239.1|PREDICTED: 3-hydroxybutyrate dehydrogenase, type 2 [Taeniopygia guttata]	XP_002196239	8.47429E-90	92	331.643	202	186
a10385	neuropeptide ff receptor 2-like	885	gi|327263792|ref|XP_003216701.1|PREDICTED: hypothetical protein LOC100553104 [Anolis carolinensis]	XP_003216701	1.4653E-8	75	61.6178	37	28
a103854	calcium calmodulin-dependent protein kinase type ii subunit beta-like	488	gi|334312803|ref|XP_001370110.2|PREDICTED: calcium/calmodulin-dependent protein kinase type II subunit beta isoform 4 [Monodelphis domestica]	XP_001370110	1.73362E-10	87	66.2402	39	34
a10388	ceramide synthase 4	2446	gi|118103053|ref|XP_418172.2|PREDICTED: ceramide synthase 4 [Gallus gallus]	XP_418172	7.38681E-141	85	503.056	341	290
a10390	amino-terminal enhancer of split	1432	gi|6754072|ref|NP_034477.1|amino-terminal enhancer of split [Mus musculus]	NP_034477	6.40418E-80	97	299.671	197	193
a10392	retinoic acid receptor responder (tazarotene induced) 1 precursor	1590	gi|327266936|ref|XP_003218259.1|PREDICTED: retinoic acid receptor responder protein 1-like [Anolis carolinensis]	XP_003218259	6.87246E-94	100	346.28	188	188
a10404	nuclease-sensitive element-binding protein 1	1440	gi|157278086|ref|NP_001098143.1|Y-box binding protein [Oryzias latipes]	NP_001098143	2.08269E-70	87	268.085	310	272
a10405	nuclease-sensitive element-binding protein 1	1440	gi|348514604|ref|XP_003444830.1|PREDICTED: B box-binding protein-like [Oreochromis niloticus]	XP_003444830	7.91421E-70	88	266.159	290	258
a10408	e3 sumo-protein ligase pias3	4214	gi|327291422|ref|XP_003230420.1|PREDICTED: LOW QUALITY PROTEIN: e3 SUMO-protein ligase PIAS3-like [Anolis carolinensis]	XP_003230420	4.19775E-150	100	534.643	298	298
a10414	lag1 longevity assurance homolog 1-like	1561	gi|334326722|ref|XP_001370468.2|PREDICTED: LAG1 longevity assurance homolog 1-like [Monodelphis domestica]	XP_001370468	2.63529E-90	74	334.339	348	259
a10417	nicotinamide riboside kinase 2-like	1077	gi|224087923|ref|XP_002198794.1|PREDICTED: similar to Mibp protein [Taeniopygia guttata]	XP_002198794	1.04679E-25	80	119.013	82	66
a10419	thioredoxin reductase mitochondrial	6282	gi|170015974|ref|NP_001116163.1|thioredoxin reductase 2, mitochondrial [Gallus gallus]	NP_001116163	0.0	89	838.18	500	449
a10420	death-associated protein kinase 3	1813	gi|344306531|ref|XP_003421940.1|PREDICTED: death-associated protein kinase 3 [Loxodonta africana]	XP_003421940	0.0	82	649.432	449	369
a10424	early growth response protein 1	2426	gi|124358912|ref|NP_001074426.1|early growth response protein 1 [Taeniopygia guttata]	NP_001074426	3.42491E-114	60	414.461	566	341
a10432	probable e3 ubiquitin-protein ligase rnf217-like	1797	gi|363732291|ref|XP_423871.3|PREDICTED: probable E3 ubiquitin-protein ligase RNF217 [Gallus gallus]	XP_423871	1.34563E-16	62	89.7373	75	47
a10433	transcriptional adapter 2-alpha	535	gi|27369796|ref|NP_766150.1|transcriptional adapter 2-alpha [Mus musculus]	NP_766150	3.19571E-25	98	115.546	60	59
a10437	scavenger receptor class a member 3	730	gi|126303481|ref|XP_001380024.1|PREDICTED: scavenger receptor class A member 3 [Monodelphis domestica]	XP_001380024	2.67882E-20	83	100.138	117	98
a104375	mediator of rna polymerase ii transcription subunit 12-like	353	gi|327266980|ref|XP_003218281.1|PREDICTED: mediator of RNA polymerase II transcription subunit 12-like protein-like [Anolis carolinensis]	XP_003218281	5.56965E-34	100	143.665	69	69
a10438	platelet-activating factor acetylhydrolase ib subunit gamma	1153	gi|27807201|ref|NP_777090.1|platelet-activating factor acetylhydrolase IB subunit gamma [Bos taurus]	NP_777090	2.44273E-100	87	367.081	222	194
a10444	trna modification gtpase mitochondrial-like	1711	gi|149605447|ref|XP_001518750.1|PREDICTED: tRNA modification GTPase GTPBP3, mitochondrial-like [Ornithorhynchus anatinus]	XP_001518750	3.55654E-144	67	513.457	464	313
a10446	transmembrane protein 120b	965	gi|58332364|ref|NP_001011029.1|transmembrane protein 120B [Xenopus (Silurana) tropicalis]	NP_001011029	2.12721E-120	96	433.335	266	258
a10449	ubiquitin-conjugating enzyme e2 q1-like	1451	gi|297280140|ref|XP_001111833.2|PREDICTED: ubiquitin-conjugating enzyme E2 Q1-like [Macaca mulatta]	XP_001111833	7.61013E-129	98	462.225	277	274
a10456	patatin-like phospholipase domain-containing protein 2-like	625	gi|327273429|ref|XP_003221483.1|PREDICTED: patatin-like phospholipase domain-containing protein 2-like [Anolis carolinensis]	XP_003221483	1.1603E-4	57	47.7506	54	31
a104596	hypothetical protein BRAFLDRAFT_125665 [Branchiostoma floridae]	310	gi|260830264|ref|XP_002610081.1|hypothetical protein BRAFLDRAFT_125665 [Branchiostoma floridae]	XP_002610081	7.83092E-4	66	43.5134	45	30
a10463	forkhead-associated domain-containing protein 1	937	gi|291412235|ref|XP_002722390.1|PREDICTED: forkhead-associated (FHA) phosphopeptide binding domain 1-like [Oryctolagus cuniculus]	XP_002722390	4.35438E-30	79	133.265	105	83
a10464	-dihydroxyvitamin d 24- mitochondrial-like	1536	gi|327288182|ref|XP_003228807.1|PREDICTED: 1,25-dihydroxyvitamin D(3) 24-hydroxylase, mitochondrial-like [Anolis carolinensis]	XP_003228807	2.30921E-14	59	82.0333	116	69
a10465	early growth response protein 3 isoform 1	1427	gi|348587906|ref|XP_003479708.1|PREDICTED: hypothetical protein LOC100728858 [Cavia porcellus]	XP_003479708	2.57464E-105	67	384.03	411	278
a10470	zinc finger mynd domain-containing protein 12-like	900	gi|300796553|ref|NP_001178222.1|zinc finger MYND domain-containing protein 12 [Bos taurus]	NP_001178222	1.34499E-57	81	224.557	159	130
a104771	calcium calmodulin-dependent protein kinase kinase 1	353	gi|326931214|ref|XP_003211728.1|PREDICTED: calcium/calmodulin-dependent protein kinase kinase 1-like [Meleagris gallopavo]	XP_003211728	4.3825E-55	95	213.772	117	112
a10479	gap junction beta-7	1201	gi|224048461|ref|XP_002195738.1|PREDICTED: hypothetical protein [Taeniopygia guttata]	XP_002195738	2.11349E-94	84	347.436	231	195
a104815	zinc finger protein 420-like	543	gi|327282384|ref|XP_003225923.1|PREDICTED: zinc finger protein 420-like [Anolis carolinensis]	XP_003225923	7.61748E-6	73	51.2174	45	33
a10482	zinc finger protein dzip1	3851	gi|363729120|ref|XP_416984.3|PREDICTED: zinc finger protein DZIP1 [Gallus gallus]	XP_416984	4.93343E-65	73	251.906	334	245
a104826	laminin subunit alpha-4 isoform 2	385	gi|224048287|ref|XP_002191213.1|PREDICTED: similar to LAMA4 variant protein [Taeniopygia guttata]	XP_002191213	1.03157E-19	76	96.2857	71	54
a10485	pre-mrna-processing factor 39	890	gi|296214898|ref|XP_002753900.1|PREDICTED: pre-mRNA-processing factor 39 [Callithrix jacchus]	XP_002753900	1.381E-22	93	108.227	63	59
a10488	multidrug resistance-associated protein 1-like	1888	gi|224070102|ref|XP_002196022.1|PREDICTED: ATP-binding cassette, sub-family C (CFTR/MRP), member 1 [Taeniopygia guttata]	XP_002196022	1.46791E-45	92	186.037	110	102
a10500	ras-related protein rab-17-like	973	gi|327260890|ref|XP_003215266.1|PREDICTED: ras-related protein Rab-17-like [Anolis carolinensis]	XP_003215266	1.30126E-8	66	62.003	56	37
a10503	uhrf1-binding protein 1-like	1084	gi|327271319|ref|XP_003220435.1|PREDICTED: UHRF1-binding protein 1-like [Anolis carolinensis]	XP_003220435	4.57945E-29	66	130.183	126	84
a10504	atp synthase subunit mitochondrial-like	424	gi|348521212|ref|XP_003448120.1|PREDICTED: ATP synthase subunit gamma, mitochondrial-like [Oreochromis niloticus]	XP_003448120	6.17425E-70	95	263.077	141	135
a10508	probable atp-dependent rna helicase dhx34	538	gi|291413336|ref|XP_002722916.1|PREDICTED: DEAH (Asp-Glu-Ala-His) box polypeptide 34 isoform 2 [Oryctolagus cuniculus]	XP_002722916	5.61384E-30	61	131.339	159	98
a10509	probable atp-dependent rna helicase dhx34	437	gi|334328705|ref|XP_001372978.2|PREDICTED: probable ATP-dependent RNA helicase DHX34 [Monodelphis domestica]	XP_001372978	4.82681E-63	90	240.35	144	131
a105157	tumor protein 63	380	gi|344290448|ref|XP_003416950.1|PREDICTED: cellular tumor antigen p53-like [Loxodonta africana]	XP_003416950	7.85511E-41	77	166.392	118	92
a10519	diamine acetyltransferase 2-like	805	gi|50540174|ref|NP_001002554.1|diamine N-acetyltransferase 2 [Danio rerio]	NP_001002554	3.63685E-32	59	139.813	171	102
a10521	btb poz domain-containing protein 2-like	2244	gi|334326746|ref|XP_001371955.2|PREDICTED: BTB/POZ domain-containing protein 2-like [Monodelphis domestica]	XP_001371955	0.0	96	825.083	433	418
a10524	atp synthase subunit mitochondrial-like	1587	gi|366039974|ref|NP_001019600.2|ATP synthase, H+ transporting mitochondrial F1 complex, beta subunit [Danio rerio]	NP_001019600	0.0	95	765.377	419	400
a10525	cell cycle progression protein 1-like	981	gi|327273716|ref|XP_003221626.1|PREDICTED: uncharacterized protein KIAA1211-like [Anolis carolinensis]	XP_003221626	2.17588E-128	81	459.914	292	238
a10529	heat shock protein hsp 90-beta	999	gi|348517636|ref|XP_003446339.1|PREDICTED: heat shock protein HSP 90-beta-like [Oreochromis niloticus]	XP_003446339	2.07258E-166	97	586.26	332	325
a105335	serine threonine-protein phosphatase 4 regulatory subunit 4	393	gi|118092128|ref|XP_421339.2|PREDICTED: serine/threonine-protein phosphatase 4 regulatory subunit 4 [Gallus gallus]	XP_421339	3.14705E-61	96	234.187	131	127
a10548	iq domain-containing protein k-like	1290	gi|363739774|ref|XP_424597.3|PREDICTED: IQ domain-containing protein K isoform 2 [Gallus gallus]	XP_424597	5.25392E-54	84	213.386	144	121
a105493	disintegrin and metalloproteinase domain-containing protein 10 precursor	340	gi|327286801|ref|XP_003228118.1|PREDICTED: disintegrin and metalloproteinase domain-containing protein 10-like [Anolis carolinensis]	XP_003228118	6.02021E-36	66	150.214	130	86
a10551	protein fam116b	1727	gi|345320066|ref|XP_001518571.2|PREDICTED: protein FAM116B-like, partial [Ornithorhynchus anatinus]	XP_001518571	1.06111E-103	88	379.022	229	202
a10552	zinc finger protein 574	777	gi|187608044|ref|NP_001120164.1|zinc finger protein 526 [Xenopus (Silurana) tropicalis]	NP_001120164	1.02086E-52	71	207.994	156	111
a105530	platelet endothelial cell adhesion molecule-like	353	gi|318037238|ref|NP_776996.2|platelet endothelial cell adhesion molecule precursor [Bos taurus]	NP_776996	1.52735E-7	57	55.8398	77	44
a10559	menin isoform 1	1759	gi|9506895|ref|NP_062081.1|menin [Rattus norvegicus]	NP_062081	0.0	77	777.704	566	437
a1056	yjef n-terminal domain-containing protein 3-like	488	gi|327290642|ref|XP_003230031.1|PREDICTED: yjeF N-terminal domain-containing protein 3-like [Anolis carolinensis]	XP_003230031	4.08819E-44	95	177.948	92	88
a105620	atp-dependent rna helicase ddx19b	330	gi|77628154|ref|NP_001005381.2|zinc responsive protein ZD10B [Rattus norvegicus]	NP_001005381	1.26739E-14	100	79.337	40	40
a10568	heme oxygenase 2	1487	gi|350539475|ref|NP_001232378.1|putative heme oxygenase 2 variant 2 [Taeniopygia guttata]	NP_001232378	2.80442E-118	84	427.172	287	243
a10570	plasminogen activator inhibitor 1 rna-binding	559	gi|326668694|ref|XP_002662522.2|PREDICTED: plasminogen activator inhibitor 1 RNA-binding protein-like [Danio rerio]	XP_002662522	2.08129E-17	67	89.7373	124	84
a10571	squalene synthase-like	1097	gi|327288076|ref|XP_003228754.1|PREDICTED: squalene synthase-like [Anolis carolinensis]	XP_003228754	1.41459E-9	88	65.4698	35	31
a10573	histone	621	gi|50728582|ref|XP_416189.1|PREDICTED: histone H1.10 [Gallus gallus]	XP_416189	1.49163E-20	96	100.523	66	64
a10579	PREDICTED: uncharacterized protein LOC100504165 [Mus musculus]	1556	gi|309272546|ref|XP_003085559.1|PREDICTED: uncharacterized protein LOC100504165 [Mus musculus]	XP_003085559	2.77751E-15	56	85.1149	190	107
a1058	bromodomain-containing protein 4 isoform 1	947	gi|296237120|ref|XP_002763618.1|PREDICTED: hypothetical protein LOC100390016 [Callithrix jacchus]	XP_002763618	8.44436E-5	37	49.2914	351	133
a10587	emilin-1 precursor	1246	gi|327290050|ref|XP_003229737.1|PREDICTED: EMILIN-1-like, partial [Anolis carolinensis]	XP_003229737	3.42324E-111	100	403.29	205	205
a105901	estradiol 17-beta-dehydrogenase 8	358	gi|345316847|ref|XP_001518613.2|PREDICTED: estradiol 17-beta-dehydrogenase 8-like, partial [Ornithorhynchus anatinus]	XP_001518613	2.59315E-15	87	81.6481	48	42
a10596	sperm-associated antigen 5-like	456	gi|363741307|ref|XP_001234950.2|PREDICTED: sperm-associated antigen 5-like [Gallus gallus]	XP_001234950	1.16347E-12	61	73.1738	128	79
a10613	protein kinase c zeta type	2470	gi|363741820|ref|XP_417561.3|PREDICTED: protein kinase C zeta type [Gallus gallus]	XP_417561	0.0	95	1011.52	526	504
a10616	beta- n-acetylgalactosaminyltransferase 1-like	712	gi|327290212|ref|XP_003229817.1|PREDICTED: beta-1,4 N-acetylgalactosaminyltransferase 1-like [Anolis carolinensis]	XP_003229817	2.37396E-34	100	146.747	72	72
a10617	golgin subfamily b member 1 isoform 2	6418	gi|327271648|ref|XP_003220599.1|PREDICTED: Golgin subfamily B member 1-like [Anolis carolinensis]	XP_003220599	0.0	99	2261.11	1469	1462
a10624	low quality protein: whirlin-like	980	gi|327290529|ref|XP_003229975.1|PREDICTED: whirlin-like [Anolis carolinensis]	XP_003229975	8.38419E-80	93	298.516	161	151
a10626	troponin i type 1 ( slow)	1375	gi|332259355|ref|XP_003278753.1|PREDICTED: hypothetical protein LOC100594678, partial [Nomascus leucogenys]	XP_003278753	1.2107E-11	66	72.7886	90	60
a10630	mps one binder kinase activator-like 2a-like	702	gi|224087472|ref|XP_002191674.1|PREDICTED: similar to MOB-LAK [Taeniopygia guttata]	XP_002191674	4.51427E-30	92	132.494	71	66
a10637	aspartyl aminopeptidase-like	851	gi|327260584|ref|XP_003215114.1|PREDICTED: aspartyl aminopeptidase-like [Anolis carolinensis]	XP_003215114	4.88698E-30	100	132.88	76	76
a10639	dual specificity protein phosphatase 23-like	1163	gi|327290607|ref|XP_003230014.1|PREDICTED: dual specificity protein phosphatase 23-like [Anolis carolinensis]	XP_003230014	8.51044E-85	100	315.464	151	151
a10642	cgmp-dependent protein kinase 1 isoform 1	1446	gi|344275003|ref|XP_003409303.1|PREDICTED: cGMP-dependent protein kinase 1-like isoform 1 [Loxodonta africana]	XP_003409303	0.0	92	842.417	463	427
a10643	low quality protein: armadillo repeat-containing protein 5-like	825	gi|354505565|ref|XP_003514838.1|PREDICTED: armadillo repeat-containing protein 5-like [Cricetulus griseus]	XP_003514838	2.68087E-62	64	239.965	292	187
a106450	dynein heavy chain axonemal-like	329	gi|345326189|ref|XP_001511137.2|PREDICTED: dynein heavy chain 12, axonemal-like [Ornithorhynchus anatinus]	XP_001511137	1.063E-45	88	182.57	109	97
a10654	bactericidal permeability-increasing protein precursor	1201	gi|363741536|ref|XP_417465.3|PREDICTED: bactericidal permeability-increasing protein [Gallus gallus]	XP_417465	3.98588E-93	74	343.199	286	212
a10655	39s ribosomal protein mitochondrial-like	2073	gi|291397998|ref|XP_002715592.1|PREDICTED: mitochondrial ribosomal protein L9-like [Oryctolagus cuniculus]	XP_002715592	1.28987E-74	78	282.722	215	169
a10659	malate cytoplasmic	553	gi|253314478|ref|NP_001156606.1|cytosolic malate dehydrogenase A [Oryzias latipes]	NP_001156606	2.18922E-88	96	325.479	184	177
a10660	malate cytoplasmic-like	464	gi|253314478|ref|NP_001156606.1|cytosolic malate dehydrogenase A [Oryzias latipes]	NP_001156606	2.75772E-73	95	274.633	148	142
a1067	PREDICTED: uncharacterized protein LOC100847767 [Bos taurus]	555	gi|359065264|ref|XP_003586095.1|PREDICTED: uncharacterized protein LOC100847767 [Bos taurus]	XP_003586095	1.62932E-6	64	53.5286	64	41
a10671	probable atp-dependent rna helicase ddx49	3637	gi|326934515|ref|XP_003213334.1|PREDICTED: probable ATP-dependent RNA helicase DDX49-like [Meleagris gallopavo]	XP_003213334	0.0	90	723.776	452	408
a10672	sulfatase-modifying factor 2-like	1353	gi|50758160|ref|XP_415788.1|PREDICTED: sulfatase-modifying factor 2 [Gallus gallus]	XP_415788	1.17416E-43	84	179.104	106	90
a10675	dna-directed rna polymerase ii subunit rpb11-like	1609	gi|350537195|ref|NP_001232039.1|putative DNA directed RNA polymerase II polypeptide J [Taeniopygia guttata]	NP_001232039	1.32103E-60	100	235.728	117	117
a1068	guanine nucleotide binding protein (g protein) alpha activating activity olfactory type	5671	gi|126723374|ref|NP_001008746.1|guanine nucleotide binding protein (G protein), alpha activating activity polypeptide, olfactory type [Gallus gallus]	NP_001008746	0.0	98	754.977	379	375
a10681	erlin-1	2033	gi|157822157|ref|NP_001099823.1|erlin-1 [Rattus norvegicus]	NP_001099823	9.71425E-51	62	203.371	212	132
a10682	erlin-1	1846	gi|157822157|ref|NP_001099823.1|erlin-1 [Rattus norvegicus]	NP_001099823	1.2022E-60	94	236.113	145	137
a10688	coiled-coil domain-containing protein 30	2930	gi|363742053|ref|XP_417659.3|PREDICTED: coiled-coil domain-containing protein 30 [Gallus gallus]	XP_417659	5.03478E-99	61	364.385	690	423
a106908	ccr4-not transcription complex subunit 1-like	362	gi|327290292|ref|XP_003229857.1|PREDICTED: CCR4-NOT transcription complex subunit 1-like [Anolis carolinensis]	XP_003229857	2.75118E-25	100	114.775	53	53
a106914	PREDICTED: hypothetical protein LOC100414382 [Callithrix jacchus]	539	gi|296234236|ref|XP_002762361.1|PREDICTED: hypothetical protein LOC100414382 [Callithrix jacchus]	XP_002762361	2.85011E-5	67	49.2914	58	39
a10692	intermediate filament family orphan 2	5817	gi|363741991|ref|XP_003642578.1|PREDICTED: intermediate filament family orphan 2 [Gallus gallus]	XP_003642578	0.0	76	648.662	475	364
a10694	polyadenylate-binding protein 4 isoform 3	3879	gi|149608633|ref|XP_001515603.1|PREDICTED: polyadenylate-binding protein 4 [Ornithorhynchus anatinus]	XP_001515603	0.0	88	1050.04	630	558
a10695	polyadenylate-binding protein 1	3992	gi|327283838|ref|XP_003226647.1|PREDICTED: polyadenylate-binding protein 1-like [Anolis carolinensis]	XP_003226647	0.0	99	1171.76	636	634
a10697	PREDICTED: hypothetical protein LOC100553104 [Anolis carolinensis]	346	gi|327263792|ref|XP_003216701.1|PREDICTED: hypothetical protein LOC100553104 [Anolis carolinensis]	XP_003216701	9.96943E-7	70	53.1434	37	26
a10703	serine threonine-protein kinase ulk1	695	gi|118098424|ref|XP_415091.2|PREDICTED: serine/threonine-protein kinase ULK1 [Gallus gallus]	XP_415091	3.29675E-17	97	89.7373	45	44
a1071	snurportin-1	1711	gi|126272262|ref|XP_001365778.1|PREDICTED: snurportin-1-like [Monodelphis domestica]	XP_001365778	6.10889E-120	80	432.95	356	286
a10714	dna-directed rna polymerase i subunit rpa2 isoform 1	3864	gi|359321637|ref|XP_003639648.1|PREDICTED: DNA-directed RNA polymerase I subunit RPA2-like isoform 1 [Canis lupus familiaris]	XP_003639648	0.0	90	1749.95	1066	960
a10715	adenosine receptor a2b	3474	gi|224076477|ref|XP_002198489.1|PREDICTED: adenosine A2b receptor [Taeniopygia guttata]	XP_002198489	1.35128E-114	82	416.387	307	254
a10718	microtubule-actin cross-linking factor isoforms 1 2 3 5-like	2057	gi|326674648|ref|XP_695869.4|PREDICTED: microtubule-actin cross-linking factor 1, isoforms 1/2/3/5-like [Danio rerio]	XP_695869	1.34381E-132	62	475.322	506	315
a107268	hexosaminidase d	393	gi|363740792|ref|XP_003642379.1|PREDICTED: hexosaminidase D [Gallus gallus]	XP_003642379	1.91813E-42	84	171.785	117	99
a10737	low quality protein: neurogenic locus notch homolog protein 1-like	876	gi|334312039|ref|XP_003339701.1|PREDICTED: LOW QUALITY PROTEIN: neurogenic locus notch homolog protein 1-like [Monodelphis domestica]	XP_003339701	6.42393E-174	93	610.912	292	272
a10753	tropomyosin alpha-1 chain-like isoform 2	592	gi|348504690|ref|XP_003439894.1|PREDICTED: tropomyosin alpha-4 chain-like isoform 3 [Oreochromis niloticus]	XP_003439894	9.85358E-56	97	217.238	119	116
a10754	interferon gamma precursor	819	gi|45433518|ref|NP_990480.1|interferon gamma precursor [Gallus gallus]	NP_990480	2.05422E-14	60	80.8777	123	75
a10758	ubiquitin carboxyl-terminal hydrolase 20	894	gi|345306120|ref|XP_001507999.2|PREDICTED: LOW QUALITY PROTEIN: ubiquitin carboxyl-terminal hydrolase 20 [Ornithorhynchus anatinus]	XP_001507999	2.10344E-87	94	323.553	177	168
a10762	epidermal growth factor receptor substrate 15-like 1	890	gi|326934596|ref|XP_003213374.1|PREDICTED: epidermal growth factor receptor substrate 15-like 1-like [Meleagris gallopavo]	XP_003213374	6.63849E-17	97	89.3521	49	48
a107664	iq domain-containing protein k-like	383	gi|194219180|ref|XP_001488349.2|PREDICTED: IQ domain-containing protein K-like [Equus caballus]	XP_001488349	2.21046E-38	87	158.303	106	93
a10769	60s ribosomal protein l36	1217	gi|126323139|ref|XP_001365845.1|PREDICTED: 60S ribosomal protein L36-like [Monodelphis domestica]	XP_001365845	5.76327E-47	100	189.889	105	105
a10770	wash complex subunit fam21c	592	gi|348535776|ref|XP_003455374.1|PREDICTED: hypothetical protein LOC100701766 [Oreochromis niloticus]	XP_003455374	8.99525E-25	80	114.39	91	73
a10776	zinc finger protein 420-like	635	gi|327288706|ref|XP_003229067.1|PREDICTED: zinc finger protein 658-like [Anolis carolinensis]	XP_003229067	2.50939E-26	57	119.783	150	86
a107769	mitochondrial thiamine pyrophosphate carrier	627	gi|327265025|ref|XP_003217309.1|PREDICTED: mitochondrial thiamine pyrophosphate carrier-like [Anolis carolinensis]	XP_003217309	1.03919E-77	100	290.426	143	143
a10782	arf-gap with coiled- ank repeat and ph domain-containing protein 2	1102	gi|57529600|ref|NP_001006548.1|arf-GAP with coiled-coil, ANK repeat and PH domain-containing protein 2 [Gallus gallus]	NP_001006548	4.56947E-8	85	60.4622	34	29
a10784	transcription factor jun-b-like	1621	gi|126322785|ref|XP_001362664.1|PREDICTED: transcription factor jun-B-like [Monodelphis domestica]	XP_001362664	8.31703E-79	64	296.204	367	237
a107840	protein phosphatase methylesterase 1	576	gi|224044119|ref|XP_002187228.1|PREDICTED: protein phosphatase methylesterase-1 [Taeniopygia guttata]	XP_002187228	6.12488E-92	98	337.421	190	187
a107842	probable fructose- -bisphosphatase tigar-like	479	gi|327273327|ref|XP_003221432.1|PREDICTED: probable fructose-2,6-bisphosphatase TIGAR-like [Anolis carolinensis]	XP_003221432	5.28843E-57	100	220.705	110	110
a107845	39s ribosomal protein mitochondrial-like	561	gi|344275410|ref|XP_003409505.1|PREDICTED: 39S ribosomal protein L9, mitochondrial-like [Loxodonta africana]	XP_003409505	9.09347E-45	71	180.644	170	122
a107868	bone morphogenetic protein 1 precursor	1262	gi|113931378|ref|NP_001039136.1|bone morphogenetic protein 1 precursor [Xenopus (Silurana) tropicalis]	NP_001039136	1.27424E-137	85	491.115	307	262
a107872	uhrf1-binding protein 1-like	451	gi|327271319|ref|XP_003220435.1|PREDICTED: UHRF1-binding protein 1-like [Anolis carolinensis]	XP_003220435	5.30084E-15	66	80.8777	65	43
a107895	a disintegrin and metalloproteinase with thrombospondin motifs 19	433	gi|348583004|ref|XP_003477265.1|PREDICTED: LOW QUALITY PROTEIN: A disintegrin and metalloproteinase with thrombospondin motifs 19-like [Cavia porcellus]	XP_003477265	8.27465E-73	98	272.707	135	133
a107896	dentatorubral pallidoluysian atrophy	356	gi|363728274|ref|XP_425518.3|PREDICTED: atrophin-1 [Gallus gallus]	XP_425518	1.99012E-7	80	55.4546	51	41
a10791	general transcription factor 3c polypeptide 4	1699	gi|363740559|ref|XP_415450.3|PREDICTED: general transcription factor 3C polypeptide 4 [Gallus gallus]	XP_415450	2.87126E-45	90	184.882	95	86
a107911	autism susceptibility gene 2 protein	799	gi|297490330|ref|XP_002698156.1|PREDICTED: autism susceptibility gene 2 protein [Bos taurus]	XP_002698156	7.37675E-78	92	291.582	197	183
a107914	histone -like	593	gi|354490271|ref|XP_003507282.1|PREDICTED: hypothetical protein LOC100753137 [Cricetulus griseus]	XP_003507282	6.06674E-45	97	181.415	94	92
a107917	secreted frizzled-related protein 1-like	1047	gi|126304111|ref|XP_001381909.1|PREDICTED: secreted frizzled-related protein 1-like [Monodelphis domestica]	XP_001381909	2.4957E-125	92	449.899	300	277
a10792	troponin i type 1 ( slow)	737	gi|224084982|ref|XP_002195737.1|PREDICTED: troponin I type 1 (skeletal, slow) [Taeniopygia guttata]	XP_002195737	6.56193E-6	55	52.373	79	44
a107923	trans- -dihydrobenzene- -diol dehydrogenase-like	1015	gi|327283031|ref|XP_003226245.1|PREDICTED: trans-1,2-dihydrobenzene-1,2-diol dehydrogenase-like [Anolis carolinensis]	XP_003226245	3.10734E-117	99	422.935	212	211
a107933	cdgsh iron-sulfur domain-containing protein 2-like	950	gi|50746903|ref|XP_420668.1|PREDICTED: CDGSH iron-sulfur domain-containing protein 2 [Gallus gallus]	XP_420668	3.87939E-58	97	226.483	135	132
a107949	phosphatidylinositol n-acetylglucosaminyltransferase subunit q	730	gi|326929404|ref|XP_003210855.1|PREDICTED: phosphatidylinositol N-acetylglucosaminyltransferase subunit Q-like [Meleagris gallopavo]	XP_003210855	1.07505E-61	95	237.654	168	161
a10796	cysteinyl leukotriene receptor 2-like	726	gi|327288538|ref|XP_003228983.1|PREDICTED: lysophosphatidic acid receptor 6-like [Anolis carolinensis]	XP_003228983	4.44892E-84	100	311.997	149	149
a10797	hla class ii histocompatibility do beta chain-like	676	gi|194223395|ref|XP_001492984.2|PREDICTED: HLA class II histocompatibility antigen, DO beta chain-like [Equus caballus]	XP_001492984	2.30905E-28	63	126.716	141	89
a107983	cell adhesion molecule-related down-regulated by oncogenes	484	gi|327282070|ref|XP_003225767.1|PREDICTED: cell adhesion molecule-related/down-regulated by oncogenes-like [Anolis carolinensis]	XP_003225767	3.44322E-32	100	138.272	66	66
a1080	epidermal growth factor-like protein 7-like	2264	gi|118404684|ref|NP_001072909.1|EGF-like-domain, multiple 7 precursor [Xenopus (Silurana) tropicalis]	NP_001072909	5.13795E-40	55	167.933	210	117
a10800	zinc finger protein 420-like	930	gi|327266606|ref|XP_003218095.1|PREDICTED: hypothetical protein LOC100566605 [Anolis carolinensis]	XP_003218095	1.82173E-121	95	436.802	214	205
a108004	cytochrome c oxidase subunit mitochondrial-like	616	gi|348564744|ref|XP_003468164.1|PREDICTED: cytochrome c oxidase subunit 8A, mitochondrial-like [Cavia porcellus]	XP_003468164	1.78656E-10	75	67.0106	48	36
a108008	28s ribosomal protein mitochondrial-like	411	gi|149728248|ref|XP_001491213.1|PREDICTED: 28S ribosomal protein S25, mitochondrial-like [Equus caballus]	XP_001491213	1.26217E-54	91	212.231	120	110
a108010	cell surface glycoprotein muc18	1600	gi|326933287|ref|XP_003212738.1|PREDICTED: LOW QUALITY PROTEIN: cell surface glycoprotein MUC18-like [Meleagris gallopavo]	XP_003212738	1.88473E-75	62	285.034	403	253
a10802	complement receptor type 1-like	2744	gi|224085177|ref|XP_002196508.1|PREDICTED: hypothetical protein [Taeniopygia guttata]	XP_002196508	6.703E-13	66	78.1814	63	42
a10805	PREDICTED: hypothetical protein LOC100553104 [Anolis carolinensis]	1762	gi|327263792|ref|XP_003216701.1|PREDICTED: hypothetical protein LOC100553104 [Anolis carolinensis]	XP_003216701	1.15685E-4	65	50.0618	47	31
a108057	sodium hydrogen exchanger 2-like	343	gi|301616361|ref|XP_002937628.1|PREDICTED: hypothetical protein LOC100496475 [Xenopus (Silurana) tropicalis]	XP_002937628	2.36739E-24	68	111.694	113	77
a108060	pre-b-cell leukemia transcription factor 1 isoform 2	984	gi|291408331|ref|XP_002720475.1|PREDICTED: pre-B-cell leukemia homeobox 3 [Oryctolagus cuniculus]	XP_002720475	2.27857E-101	99	370.163	216	215
a108061	alpha-centractin	550	gi|56118984|ref|NP_001007949.1|alpha-centractin [Gallus gallus]	NP_001007949	9.97338E-102	100	369.777	180	180
a10808	vascular endothelial growth factor receptor 2	4743	gi|327273706|ref|XP_003221621.1|PREDICTED: vascular endothelial growth factor receptor 2-like [Anolis carolinensis]	XP_003221621	7.27715E-82	83	308.145	186	156
a108085	protein prrc2a	550	gi|334323555|ref|XP_003340406.1|PREDICTED: LOW QUALITY PROTEIN: protein PRRC2A-like [Monodelphis domestica]	XP_003340406	1.23625E-51	96	203.371	104	100
a10809	rab11 family-interacting protein 4-like	4140	gi|326930982|ref|XP_003211616.1|PREDICTED: rab11 family-interacting protein 4-like [Meleagris gallopavo]	XP_003211616	0.0	96	830.476	525	505
a108119	zinc finger protein 420-like	315	gi|327287810|ref|XP_003228621.1|PREDICTED: zinc finger protein 420-like [Anolis carolinensis]	XP_003228621	4.54899E-20	80	97.4413	65	52
a10812	small g protein signaling modulator 1	3503	gi|148612875|ref|NP_001091968.1|small G protein signaling modulator 1 isoform 4 [Homo sapiens]	NP_001091968	0.0	79	1413.67	1038	830
a10815	uhrf1-binding protein 1-like	6054	gi|327271319|ref|XP_003220435.1|PREDICTED: UHRF1-binding protein 1-like [Anolis carolinensis]	XP_003220435	0.0	68	983.4	934	642
a10831	p53 and dna damage-regulated protein 1-like	2688	gi|350536327|ref|NP_001232708.1|putative p53 and DNA damage-regulated protein [Taeniopygia guttata]	NP_001232708	2.91538E-37	85	159.073	131	112
a10844	low quality protein: pantothenate kinase mitochondrial-like	4357	gi|224050303|ref|XP_002189710.1|PREDICTED: hypothetical protein [Taeniopygia guttata]	XP_002189710	2.45049E-60	78	236.498	178	139
a10846	multidrug and toxin extrusion protein 1-like	584	gi|327290177|ref|XP_003229800.1|PREDICTED: multidrug and toxin extrusion protein 2-like [Anolis carolinensis]	XP_003229800	2.308E-25	88	116.316	79	70
a10850	zinc finger protein 135-like	1731	gi|327288957|ref|XP_003229191.1|PREDICTED: zinc finger and SCAN domain-containing protein 2-like [Anolis carolinensis]	XP_003229191	4.12646E-31	76	137.887	88	67
a10853	rna exonuclease 1 homolog	1874	gi|363743764|ref|XP_425887.3|PREDICTED: RNA exonuclease 1 homolog [Gallus gallus]	XP_425887	0.0	82	750.355	532	439
a10856	protein fam136a-like	1399	gi|348566565|ref|XP_003469072.1|PREDICTED: protein FAM136A-like [Cavia porcellus]	XP_003469072	1.07125E-55	92	219.164	133	123
a10859	cathepsin d precursor	6129	gi|327259983|ref|XP_003214815.1|PREDICTED: cathepsin D-like [Anolis carolinensis]	XP_003214815	1.41638E-101	100	374.015	180	180
a10863	protein gpr107	2901	gi|71897323|ref|NP_001025857.1|protein GPR107 precursor [Gallus gallus]	NP_001025857	0.0	77	695.656	509	397
a10864	protein gpr107	3535	gi|71897323|ref|NP_001025857.1|protein GPR107 precursor [Gallus gallus]	NP_001025857	6.97786E-159	86	563.533	347	299
a10868	kinesin-like protein kif18b-like	3011	gi|327275620|ref|XP_003222571.1|PREDICTED: kinesin-like protein KIF18B-like [Anolis carolinensis]	XP_003222571	8.18542E-28	88	127.872	76	67
a10871	basic proline-rich protein precursor	945	gi|148747476|ref|NP_001092050.1|basic proline-rich protein precursor [Sus scrofa]	NP_001092050	4.74808E-16	33	86.6557	276	93
a10874	e3 ubiquitin-protein ligase trim50	664	gi|326931128|ref|XP_003211686.1|PREDICTED: e3 ubiquitin-protein ligase TRIM50-like [Meleagris gallopavo]	XP_003211686	1.87661E-35	57	150.214	231	133
a10878	chromodomain-helicase-dna-binding protein 7	2149	gi|327269727|ref|XP_003219644.1|PREDICTED: chromodomain-helicase-DNA-binding protein 7-like [Anolis carolinensis]	XP_003219644	8.02879E-19	100	97.4413	49	49
a10879	zinc transporter slc39a7 precursor	2069	gi|189217700|ref|NP_001121291.1|solute carrier family 39 (zinc transporter), member 7 precursor [Xenopus laevis]	NP_001121291	1.64014E-45	89	186.037	150	134
a10881	tuberin isoform 1	1124	gi|326929166|ref|XP_003210740.1|PREDICTED: tuberin-like [Meleagris gallopavo]	XP_003210740	7.58493E-99	70	362.073	381	268
a108816	cytochrome b	578	gi|34538610|ref|NP_904340.1|cytochrome b (mitochondrion) [Mus musculus]	NP_904340	1.10321E-64	96	246.899	157	151
a10887	wd repeat-containing protein 81 isoform 3	1688	gi|327283816|ref|XP_003226636.1|PREDICTED: hypothetical protein LOC100556730 [Anolis carolinensis]	XP_003226636	3.59691E-165	90	583.178	330	298
a108873	polyhomeotic-like protein 1-like	690	gi|327264075|ref|XP_003216842.1|PREDICTED: polyhomeotic-like protein 1-like [Anolis carolinensis]	XP_003216842	2.96263E-18	100	93.2041	89	89
a10889	xylosyltransferase 1	1359	gi|28269693|ref|NP_071449.1|xylosyltransferase 1 precursor [Homo sapiens]	NP_071449	0.0	92	723.391	392	361
a108912	myosin-vc	308	gi|224062456|ref|XP_002198032.1|PREDICTED: myosin VC [Taeniopygia guttata]	XP_002198032	4.38522E-47	96	187.193	102	98
a10892	phosphatidylinositol-4-phosphate 5-kinase type-1 gamma	2890	gi|345325585|ref|XP_001511349.2|PREDICTED: phosphatidylinositol-4-phosphate 5-kinase type-1 gamma [Ornithorhynchus anatinus]	XP_001511349	0.0	78	937.947	632	493
a10903	thrombomodulin precursor	2134	gi|344279891|ref|XP_003411719.1|PREDICTED: thrombomodulin-like [Loxodonta africana]	XP_003411719	1.01344E-106	57	389.423	451	261
a10907	arf gtpase-activating protein git2 isoform 1	1291	gi|300797130|ref|NP_001180030.1|ARF GTPase-activating protein GIT2 [Bos taurus]	NP_001180030	4.99529E-113	79	409.453	314	250
a10908	arf gtpase-activating protein git2 isoform 3	1984	gi|224071716|ref|XP_002197432.1|PREDICTED: G protein-coupled receptor kinase interacting ArfGAP 2 isoform 2 [Taeniopygia guttata]	XP_002197432	1.31318E-68	71	262.692	278	199
a10909	microtubule-associated protein 1s-like	3822	gi|345318652|ref|XP_001512735.2|PREDICTED: microtubule-associated protein 1S-like [Ornithorhynchus anatinus]	XP_001512735	0.0	58	856.284	1240	730
a10915	PREDICTED: hypothetical protein [Oryctolagus cuniculus]	953	gi|291406904|ref|XP_002719776.1|PREDICTED: hypothetical protein [Oryctolagus cuniculus]	XP_002719776	1.14512E-25	54	118.627	237	128
a10917	beta-enolase-like isoform 2	819	gi|348527314|ref|XP_003451164.1|PREDICTED: beta-enolase-like isoform 2 [Oreochromis niloticus]	XP_003451164	5.94597E-147	99	521.161	271	270
a10919	zinc finger and scan domain-containing protein 2-like	1898	gi|327288160|ref|XP_003228796.1|PREDICTED: zinc finger protein 585A-like [Anolis carolinensis]	XP_003228796	5.32122E-120	93	433.335	216	203
a10920	zinc finger and scan domain-containing protein 2-like	838	gi|327288160|ref|XP_003228796.1|PREDICTED: zinc finger protein 585A-like [Anolis carolinensis]	XP_003228796	1.98523E-36	88	154.066	80	71
a10924	myosin-if	1292	gi|45383938|ref|NP_990585.1|myosin-If [Gallus gallus]	NP_990585	3.06888E-78	77	293.893	231	178
a10926	utp--glucose-1-phosphate uridylyltransferase	4085	gi|327260830|ref|XP_003215236.1|PREDICTED: UTP--glucose-1-phosphate uridylyltransferase-like [Anolis carolinensis]	XP_003215236	0.0	100	966.837	503	503
a10928	proto-oncogene vav	2914	gi|118151228|ref|NP_001071542.1|proto-oncogene vav [Bos taurus]	NP_001071542	0.0	89	1267.29	844	753
a10932	PREDICTED: uncharacterized protein LOC100847767 [Bos taurus]	648	gi|359065264|ref|XP_003586095.1|PREDICTED: uncharacterized protein LOC100847767 [Bos taurus]	XP_003586095	3.50721E-7	62	56.225	64	40
a10938	carcinoembryonic antigen-related cell adhesion molecule 5-like	4032	gi|297277144|ref|XP_001096258.2|PREDICTED: carcinoembryonic antigen-related cell adhesion molecule 5-like [Macaca mulatta]	XP_001096258	1.46297E-59	49	233.802	502	246
a10942	transmembrane protein 161a-like	1249	gi|363743827|ref|XP_003642928.1|PREDICTED: transmembrane protein 161A-like [Gallus gallus]	XP_003642928	1.68907E-142	87	507.294	364	320
a10946	cl012 protein	1746	gi|326678418|ref|XP_001332567.3|PREDICTED: hypothetical protein LOC792924 [Danio rerio]	XP_001332567	9.90828E-41	75	169.859	134	101
a10949	collagen alpha-3 chain-like	758	gi|301610720|ref|XP_002934906.1|PREDICTED: collagen alpha-3(IX) chain-like [Xenopus (Silurana) tropicalis]	XP_002934906	2.60567E-5	42	50.447	137	58
a10960	nfu1 iron-sulfur cluster scaffold mitochondrial	1817	gi|347800691|ref|NP_001006305.2|NFU1 iron-sulfur cluster scaffold homolog, mitochondrial [Gallus gallus]	NP_001006305	4.73508E-102	86	373.629	245	212
a10976	angiopoietin-related protein 4-like	1117	gi|224087233|ref|XP_002189645.1|PREDICTED: similar to Angiopoietin-related protein 4 [Taeniopygia guttata]	XP_002189645	5.06173E-71	71	269.626	223	160
a10977	adp atp translocase 2-like	841	gi|239937482|ref|NP_001037838.1|adenine nucleotide translocator s6 [Takifugu rubripes]	NP_001037838	1.70219E-128	92	459.914	248	229
a10981	f-box lrr-repeat protein 14-like	2047	gi|326679785|ref|XP_002660968.2|PREDICTED: hypothetical protein LOC100332407 [Danio rerio]	XP_002660968	1.92647E-131	65	471.47	523	343
a10982	c-maf-inducing protein	1055	gi|326679785|ref|XP_002660968.2|PREDICTED: hypothetical protein LOC100332407 [Danio rerio]	XP_002660968	7.01609E-35	75	149.443	129	97
a10985	glycogen synthase kinase-3 beta	2797	gi|327289475|ref|XP_003229450.1|PREDICTED: glycogen synthase kinase-3 beta-like [Anolis carolinensis]	XP_003229450	0.0	100	743.806	367	367
a10988	nucleoside diphosphate kinase 3 precursor	1017	gi|326929385|ref|XP_003210846.1|PREDICTED: nucleoside diphosphate kinase 3-like [Meleagris gallopavo]	XP_003210846	3.86969E-67	90	256.529	152	137
a10991	uncharacterized protein LOC571548 [Danio rerio]	5044	gi|169234902|ref|NP_001108529.1|uncharacterized protein LOC571548 [Danio rerio]	NP_001108529	2.01383E-13	62	80.8777	108	67
a10994	fatty aldehyde dehydrogenase	2644	gi|327289996|ref|XP_003229710.1|PREDICTED: fatty aldehyde dehydrogenase-like [Anolis carolinensis]	XP_003229710	0.0	99	793.112	418	416
a109955	craniofacial development protein 2-like	392	gi|359063031|ref|XP_003585785.1|PREDICTED: craniofacial development protein 2-like [Bos taurus]	XP_003585785	2.70775E-4	52	45.0542	68	36
a10996	serine threonine-protein kinase nlk	5236	gi|327288298|ref|XP_003228865.1|PREDICTED: serine/threonine-protein kinase NLK-like [Anolis carolinensis]	XP_003228865	0.0	99	791.571	389	388
a10997	chromosome x open reading frame 57	2422	gi|327289952|ref|XP_003229688.1|PREDICTED: uncharacterized protein CXorf57-like [Anolis carolinensis]	XP_003229688	0.0	95	1001.5	539	514
a11000	cell cycle progression protein 1-like	5842	gi|327291466|ref|XP_003230442.1|PREDICTED: LOW QUALITY PROTEIN: cell cycle progression protein 1-like [Anolis carolinensis]	XP_003230442	2.16226E-75	99	286.96	155	154
a11005	r3h domain-containing protein c19orf22 homolog	647	gi|326934452|ref|XP_003213304.1|PREDICTED: r3H domain-containing protein C19orf22 homolog [Meleagris gallopavo]	XP_003213304	1.27598E-41	85	170.629	117	100
a11008	transducin -like 1 x-linked receptor 1	2718	gi|148223275|ref|NP_001082621.1|F-box-like/WD repeat-containing protein TBL1XR1-A [Xenopus laevis]	NP_001082621	1.36565E-50	86	203.371	143	123
a11009	peptidyl-prolyl cis-trans isomerase fkbp8	1981	gi|361549440|ref|NP_001241668.1|peptidyl-prolyl cis-trans isomerase FKBP8 [Gallus gallus]	NP_001241668	3.51191E-122	82	440.654	364	300
a11011	heat shock protein hsp 90-alpha-like	325	gi|348506289|ref|XP_003440692.1|PREDICTED: heat shock protein HSP 90-alpha-like [Oreochromis niloticus]	XP_003440692	6.52391E-19	93	93.5893	49	46
a11012	chromosome 12 open reading frame 34	3749	gi|118098612|ref|XP_001231228.1|PREDICTED: uncharacterized protein C12orf34 homolog [Gallus gallus]	XP_001231228	4.94262E-70	51	268.47	450	233
a11013	chromosome 12 open reading frame 34	3758	gi|118098612|ref|XP_001231228.1|PREDICTED: uncharacterized protein C12orf34 homolog [Gallus gallus]	XP_001231228	4.95593E-70	51	268.47	450	233
a11015	tuftelin-interacting protein 11	3269	gi|71897233|ref|NP_001025836.1|tuftelin-interacting protein 11 [Gallus gallus]	NP_001025836	0.0	66	813.142	751	497
a11016	sterol regulatory element-binding protein cleavage-activating protein	750	gi|312283669|ref|NP_001185623.2|sterol regulatory element-binding protein cleavage-activating protein [Sus scrofa]	NP_001185623	1.58394E-31	75	137.502	104	79
a110173	protein dispatched homolog 1	321	gi|327262468|ref|XP_003216046.1|PREDICTED: protein dispatched homolog 1-like [Anolis carolinensis]	XP_003216046	1.26729E-38	100	159.073	71	71
a11018	ferredoxin-fold anticodon-binding domain-containing protein 1-like	4236	gi|363742606|ref|XP_417937.3|PREDICTED: ferredoxin-fold anticodon-binding domain-containing protein 1-like [Gallus gallus]	XP_417937	5.49993E-158	63	560.836	602	383
a11019	ferredoxin-fold anticodon-binding domain-containing protein 1-like	4191	gi|363742606|ref|XP_417937.3|PREDICTED: ferredoxin-fold anticodon-binding domain-containing protein 1-like [Gallus gallus]	XP_417937	5.4539E-158	63	560.836	602	383
a1102	PREDICTED: stromelysin-1-like [Anolis carolinensis]	449	gi|327269114|ref|XP_003219340.1|PREDICTED: stromelysin-1-like [Anolis carolinensis]	XP_003219340	6.27623E-8	88	57.3806	36	32
a11020	ferredoxin-fold anticodon-binding domain-containing protein 1-like	3738	gi|363742606|ref|XP_417937.3|PREDICTED: ferredoxin-fold anticodon-binding domain-containing protein 1-like [Gallus gallus]	XP_417937	4.80082E-158	63	560.836	602	383
a11021	ferredoxin-fold anticodon-binding domain-containing protein 1-like	3550	gi|363742606|ref|XP_417937.3|PREDICTED: ferredoxin-fold anticodon-binding domain-containing protein 1-like [Gallus gallus]	XP_417937	4.5446E-158	63	560.836	602	383
a110301	zinc finger protein 420-like	392	gi|327282384|ref|XP_003225923.1|PREDICTED: zinc finger protein 420-like [Anolis carolinensis]	XP_003225923	1.21545E-4	71	46.2098	38	27
a11031	comm domain-containing protein 7-like	1743	gi|348581362|ref|XP_003476446.1|PREDICTED: COMM domain-containing protein 7-like [Cavia porcellus]	XP_003476446	4.39683E-73	76	277.33	229	176
a11032	sodium hydrogen exchanger 2-like	2641	gi|301616361|ref|XP_002937628.1|PREDICTED: hypothetical protein LOC100496475 [Xenopus (Silurana) tropicalis]	XP_002937628	1.8245E-84	51	315.849	617	319
a11033	ancient ubiquitous protein 1	1182	gi|224050335|ref|XP_002188398.1|PREDICTED: similar to Ancient ubiquitous protein 1 [Taeniopygia guttata]	XP_002188398	2.39278E-50	81	201.06	153	124
a11038	probable phospholipid-transporting atpase id	1538	gi|124487147|ref|NP_001074651.1|probable phospholipid-transporting ATPase ID [Mus musculus]	NP_001074651	4.19981E-32	91	140.969	82	75
a1104	protein fadd	713	gi|118091445|ref|XP_421073.2|PREDICTED: protein FADD [Gallus gallus]	XP_421073	1.44918E-39	73	164.081	161	119
a11041	denn domain-containing protein 1a	441	gi|350579645|ref|XP_003480653.1|PREDICTED: DENN domain-containing protein 1A [Sus scrofa]	XP_003480653	2.46969E-54	92	211.46	114	106
a11043	vacuolar protein sorting-associated protein 13d isoform 1	891	gi|114554040|ref|XP_001145053.1|PREDICTED: vacuolar protein sorting-associated protein 13D isoform 2 [Pan troglodytes]	XP_001145053	1.93046E-133	83	476.478	297	249
a11044	protein efr3 homolog a	974	gi|118087348|ref|XP_418436.2|PREDICTED: protein EFR3 homolog A [Gallus gallus]	XP_418436	2.97323E-53	93	210.305	116	108
a11048	2-aminoethanethiol dioxygenase-like	4049	gi|126272626|ref|XP_001370727.1|PREDICTED: 2-aminoethanethiol dioxygenase-like [Monodelphis domestica]	XP_001370727	7.2798E-67	60	258.07	322	195
a11050	abhydrolase domain-containing protein 11-like	793	gi|311251141|ref|XP_003124459.1|PREDICTED: abhydrolase domain-containing protein 11-like isoform 1 [Sus scrofa]	XP_003124459	2.00893E-27	74	124.02	125	93
a11058	adamts-like protein 5-like	1964	gi|334326760|ref|XP_001373035.2|PREDICTED: ADAMTS-like protein 5-like [Monodelphis domestica]	XP_001373035	2.28647E-73	68	278.485	259	178
a11059	adamts-like protein 5-like	1921	gi|334326760|ref|XP_001373035.2|PREDICTED: ADAMTS-like protein 5-like [Monodelphis domestica]	XP_001373035	7.51104E-130	66	466.077	419	280
a11060	adamts-like protein 5-like	632	gi|345309175|ref|XP_001518063.2|PREDICTED: ADAMTS-like protein 5-like, partial [Ornithorhynchus anatinus]	XP_001518063	3.02786E-32	78	139.428	95	75
a11064	golgi phosphoprotein 3-like	1989	gi|327289215|ref|XP_003229320.1|PREDICTED: Golgi phosphoprotein 3-like [Anolis carolinensis]	XP_003229320	8.52403E-76	100	286.574	143	143
a110768	transmembrane protein c1orf70-like	373	gi|363741826|ref|XP_429659.2|PREDICTED: transmembrane protein C1orf70 [Gallus gallus]	XP_429659	5.63037E-63	100	239.965	109	109
a11078	replication protein a 70 kda dna-binding subunit	7919	gi|327283810|ref|XP_003226633.1|PREDICTED: replication protein A 70 kDa DNA-binding subunit-like [Anolis carolinensis]	XP_003226633	0.0	89	1054.66	604	538
a11079	creb-regulated transcription coactivator 2	1703	gi|126307734|ref|XP_001372628.1|PREDICTED: CREB-regulated transcription coactivator 2 [Monodelphis domestica]	XP_001372628	1.25698E-32	78	142.895	105	82
a11080	chromosome 7 open reading frame 43	2213	gi|297490566|ref|XP_002698258.1|PREDICTED: uncharacterized protein C7orf43 homolog [Bos taurus]	XP_002698258	0.0	84	712.99	468	396
a11082	zinc finger protein 658-like	310	gi|327292006|ref|XP_003230711.1|PREDICTED: putative uncharacterized zinc finger protein 814-like [Anolis carolinensis]	XP_003230711	2.40067E-53	96	207.994	101	97
a110869	cell adhesion molecule 3	377	gi|301783803|ref|XP_002927319.1|PREDICTED: cell adhesion molecule 3-like [Ailuropoda melanoleuca]	XP_002927319	3.19675E-42	76	171.014	125	96
a11087	transmembrane protein c15orf27-like	787	gi|224061716|ref|XP_002194199.1|PREDICTED: similar to chromosome 15 open reading frame 27 [Taeniopygia guttata]	XP_002194199	6.74518E-60	99	231.876	122	121
a11092	basic salivary proline-rich protein 2 precursor	1564	gi|297691206|ref|XP_002822985.1|PREDICTED: hypothetical protein LOC100444154 [Pongo abelii]	XP_002822985	9.95233E-5	37	50.0618	148	55
a11093	cell adhesion molecule 4	522	gi|348557791|ref|XP_003464702.1|PREDICTED: cell adhesion molecule 4 [Cavia porcellus]	XP_003464702	2.29683E-17	93	89.3521	46	43
a11095	pleckstrin homology domain-containing family m member 2	668	gi|327287154|ref|XP_003228294.1|PREDICTED: LOW QUALITY PROTEIN: pleckstrin homology domain-containing family M member 2-like [Anolis carolinensis]	XP_003228294	2.27075E-20	100	100.138	48	48
a111033	uroplakin-1b	308	gi|109033174|ref|XP_001108219.1|PREDICTED: uroplakin-1b [Macaca mulatta]	XP_001108219	3.97547E-40	89	164.081	95	85
a11105	zinc finger protein 436	1577	gi|327284596|ref|XP_003227023.1|PREDICTED: hypothetical protein LOC100553733 [Anolis carolinensis]	XP_003227023	1.14253E-32	51	142.895	196	100
a11106	zinc finger protein 135-like	561	gi|327288965|ref|XP_003229195.1|PREDICTED: zinc finger protein 135-like [Anolis carolinensis]	XP_003229195	5.51682E-42	77	171.4	111	86
a11108	zinc finger protein 839-like	4338	gi|327278739|ref|XP_003224118.1|PREDICTED: zinc finger protein 839-like [Anolis carolinensis]	XP_003224118	9.60932E-166	84	586.645	357	301
a11109	signal transducer and activator of transcription 2	5190	gi|344267502|ref|XP_003405605.1|PREDICTED: signal transducer and activator of transcription 2 [Loxodonta africana]	XP_003405605	7.57272E-157	63	557.37	781	494
a11111	u3 small nucleolar rna-associated protein 14 homolog a-like	2286	gi|327284832|ref|XP_003227139.1|PREDICTED: u3 small nucleolar RNA-associated protein 14 homolog A-like [Anolis carolinensis]	XP_003227139	2.17666E-163	97	577.785	341	334
a11112	low quality protein: protein scribble homolog	1702	gi|348503510|ref|XP_003439307.1|PREDICTED: protein scribble homolog [Oreochromis niloticus]	XP_003439307	1.48488E-25	63	119.398	188	119
a11122	zinc finger protein 271-like	4336	gi|327286610|ref|XP_003228023.1|PREDICTED: hypothetical protein LOC100566517 [Anolis carolinensis]	XP_003228023	0.0	91	1477.61	773	709
a11123	zinc finger protein 420-like	2516	gi|291412527|ref|XP_002722539.1|PREDICTED: zinc finger protein 84 [Oryctolagus cuniculus]	XP_002722539	7.56233E-64	42	247.284	529	223
a11125	atp-dependent rna helicase dqx1-like	1046	gi|327291560|ref|XP_003230489.1|PREDICTED: ATP-dependent RNA helicase DQX1-like [Anolis carolinensis]	XP_003230489	9.85969E-106	100	384.8	190	190
a11126	ectopic p granules protein 5 homolog	609	gi|327259471|ref|XP_003214560.1|PREDICTED: LOW QUALITY PROTEIN: UPF0493 protein KIAA1632-like [Anolis carolinensis]	XP_003214560	1.56415E-43	98	176.792	86	85
a11127	solute carrier family 25 member 43	716	gi|297492352|ref|XP_002699515.1|PREDICTED: solute carrier family 25 member 43 [Bos taurus]	XP_002699515	1.73439E-24	75	114.005	116	88
a11130	interferon-inducible gtpase 5	911	gi|62078763|ref|NP_001014038.1|interferon-inducible GTPase 5 [Rattus norvegicus]	NP_001014038	6.70411E-4	55	46.2098	67	37
a11131	probable exonuclease mut-7 homolog	3943	gi|363740369|ref|XP_415556.3|PREDICTED: probable exonuclease mut-7 homolog [Gallus gallus]	XP_415556	1.7511E-158	62	562.377	627	389
a11132	probable exonuclease mut-7 homolog	1773	gi|145279204|ref|NP_060290.3|probable exonuclease mut-7 homolog [Homo sapiens]	NP_060290	5.51921E-55	62	217.238	228	143
a1114	protein phosphatase 1h-like	1734	gi|327273081|ref|XP_003221311.1|PREDICTED: protein phosphatase 1H-like [Anolis carolinensis]	XP_003221311	4.30963E-4	74	48.1358	43	32
a11141	protein fam199x-like	2518	gi|363732677|ref|XP_003641135.1|PREDICTED: protein FAM199X, partial [Gallus gallus]	XP_003641135	1.49922E-120	91	435.647	350	321
a111437	alpha-ketoglutarate-dependent dioxygenase alkb homolog 3-like	632	gi|363734382|ref|XP_421095.3|PREDICTED: alpha-ketoglutarate-dependent dioxygenase alkB homolog 3 [Gallus gallus]	XP_421095	5.72355E-23	84	108.612	65	55
a11158	xiap-associated factor 1-like	1619	gi|363741389|ref|XP_415922.3|PREDICTED: XIAP-associated factor 1-like [Gallus gallus]	XP_415922	1.49212E-19	71	99.3673	81	58
a11159	xiap-associated factor 1-like	1518	gi|363741389|ref|XP_415922.3|PREDICTED: XIAP-associated factor 1-like [Gallus gallus]	XP_415922	1.46318E-37	70	159.073	131	92
a111592	far upstream element-binding protein 3	302	gi|326930374|ref|XP_003211322.1|PREDICTED: far upstream element-binding protein 3-like [Meleagris gallopavo]	XP_003211322	9.83626E-39	97	159.458	85	83
a11160	xiap-associated factor 1-like	1418	gi|345326457|ref|XP_001511695.2|PREDICTED: XIAP-associated factor 1-like [Ornithorhynchus anatinus]	XP_001511695	1.02574E-45	52	186.037	294	153
a11161	xiap-associated factor 1-like isoform 1	1059	gi|149724858|ref|XP_001502828.1|PREDICTED: XIAP-associated factor 1-like [Equus caballus]	XP_001502828	9.92493E-5	58	49.2914	77	45
a11166	tripeptidyl-peptidase 1 precursor	2995	gi|156717508|ref|NP_001096294.1|tripeptidyl peptidase I precursor [Xenopus (Silurana) tropicalis]	NP_001096294	0.0	80	768.459	544	437
a11168	interleukin-28 receptor subunit alpha-like	2022	gi|335307589|ref|XP_003360895.1|PREDICTED: interleukin-28 receptor subunit alpha-like [Sus scrofa]	XP_003360895	2.02947E-16	45	89.3521	267	122
a111691	matrix metalloproteinase-23-like	343	gi|327279309|ref|XP_003224399.1|PREDICTED: matrix metalloproteinase-23-like [Anolis carolinensis]	XP_003224399	1.34429E-19	87	95.9005	57	50
a11176	placenta-specific gene 8	876	gi|327273016|ref|XP_003221279.1|PREDICTED: placenta-specific gene 8 protein-like [Anolis carolinensis]	XP_003221279	9.9622E-42	100	171.785	76	76
a11179	transforming acidic coiled-coil-containing protein 3	705	gi|326919571|ref|XP_003206053.1|PREDICTED: transforming acidic coiled-coil-containing protein 3-like [Meleagris gallopavo]	XP_003206053	5.39181E-23	70	108.997	101	71
a11180	transforming acidic coiled-coil-containing protein 3	2071	gi|326919571|ref|XP_003206053.1|PREDICTED: transforming acidic coiled-coil-containing protein 3-like [Meleagris gallopavo]	XP_003206053	2.54805E-22	70	108.997	101	71
a11181	lysozyme g	1137	gi|50730422|ref|XP_416896.1|PREDICTED: lysozyme g [Gallus gallus]	XP_416896	1.12056E-73	81	278.485	188	153
a11186	arf-gap with coiled- ank repeat and ph domain-containing protein 1	1076	gi|194217609|ref|XP_001918179.1|PREDICTED: arf-GAP with coiled-coil, ANK repeat and PH domain-containing protein 1 [Equus caballus]	XP_001918179	4.87381E-15	95	83.5741	46	44
a11188	n-acetyllactosaminide alpha- -galactosyltransferase-like	1751	gi|126294160|ref|XP_001370036.1|PREDICTED: n-acetyllactosaminide alpha-1,3-galactosyltransferase-like [Monodelphis domestica]	XP_001370036	1.50715E-105	80	385.185	281	225
a11199	active breakpoint cluster region-related protein isoform 2	3589	gi|363741153|ref|XP_003642456.1|PREDICTED: active breakpoint cluster region-related protein-like [Gallus gallus]	XP_003642456	0.0	94	1307.35	785	739
a11200	at-rich interactive domain-containing protein 1b-like	688	gi|327262061|ref|XP_003215844.1|PREDICTED: AT-rich interactive domain-containing protein 1B-like [Anolis carolinensis]	XP_003215844	3.97725E-7	41	56.225	86	36
a11201	atp-binding cassette sub-family f member 2	1583	gi|224044478|ref|XP_002191876.1|PREDICTED: ATP-binding cassette, sub-family F (GCN20), member 2 [Taeniopygia guttata]	XP_002191876	6.04316E-175	82	615.535	389	320
a11204	pre-mrna cleavage complex 2 protein pcf11	1294	gi|348565557|ref|XP_003468569.1|PREDICTED: pre-mRNA cleavage complex 2 protein Pcf11-like [Cavia porcellus]	XP_003468569	4.51444E-13	77	77.411	76	59
a11207	sodium hydrogen exchanger 6-like	438	gi|126344246|ref|XP_001380881.1|PREDICTED: sodium/hydrogen exchanger 6 [Monodelphis domestica]	XP_001380881	3.33493E-72	97	270.781	145	142
a11216	surfeit locus protein 4-like	686	gi|327291195|ref|XP_003230307.1|PREDICTED: surfeit locus protein 4-like [Anolis carolinensis]	XP_003230307	8.73795E-55	100	214.542	101	101
a11219	glycerophosphodiester phosphodiesterase 1	3494	gi|327290296|ref|XP_003229859.1|PREDICTED: LOW QUALITY PROTEIN: glycerophosphodiester phosphodiesterase 1-like [Anolis carolinensis]	XP_003229859	8.40402E-165	87	583.178	329	289
a1122	haus augmin-like complex subunit 8-like	1577	gi|334327054|ref|XP_001369802.2|PREDICTED: HAUS augmin-like complex subunit 8-like [Monodelphis domestica]	XP_001369802	2.09672E-10	50	68.9366	193	97
a11224	cd180 antigen-like	2762	gi|62666798|ref|XP_216369.3|PREDICTED: similar to LRRGT00057 [Rattus norvegicus]	XP_216369	1.23095E-14	51	83.9593	171	88
a11241	metallophosphoesterase 1	1914	gi|224046064|ref|XP_002189410.1|PREDICTED: metallophosphoesterase 1 [Taeniopygia guttata]	XP_002189410	7.7064E-143	85	509.22	322	274
a11244	zinc finger protein 850-like	1217	gi|327290202|ref|XP_003229812.1|PREDICTED: zinc finger protein 850-like [Anolis carolinensis]	XP_003229812	2.67714E-44	100	181.03	80	80
a11255	major histocompatibility complex class i-related gene	2765	gi|327290226|ref|XP_003229824.1|PREDICTED: hypothetical protein LOC100554718 [Anolis carolinensis]	XP_003229824	3.68325E-152	89	540.806	324	291
a11256	mediator of rna polymerase ii transcription subunit 15	1382	gi|326929912|ref|XP_003211097.1|PREDICTED: mediator of RNA polymerase II transcription subunit 15-like [Meleagris gallopavo]	XP_003211097	2.57566E-86	93	320.857	174	162
a11257	mediator of rna polymerase ii transcription subunit 15	1373	gi|326929912|ref|XP_003211097.1|PREDICTED: mediator of RNA polymerase II transcription subunit 15-like [Meleagris gallopavo]	XP_003211097	2.55253E-86	93	320.857	174	162
a1126	ser thr-rich protein t10 in dgcr region-like	4563	gi|56119064|ref|NP_001007837.1|uncharacterized protein C22orf25 homolog [Gallus gallus]	NP_001007837	9.80045E-60	95	234.572	126	120
a11272	copia	3935	gi|301619987|ref|XP_002939372.1|PREDICTED: copia protein-like [Xenopus (Silurana) tropicalis]	XP_002939372	1.59302E-18	63	97.4413	112	71
a11278	fch domain only protein 1-like	2628	gi|348558664|ref|XP_003465137.1|PREDICTED: FCH domain only protein 1-like [Cavia porcellus]	XP_003465137	2.38113E-68	65	262.307	260	171
a11279	fch domain only protein 1-like	2813	gi|327292162|ref|XP_003230789.1|PREDICTED: FCH domain only protein 1-like [Anolis carolinensis]	XP_003230789	9.80334E-68	90	260.381	152	137
a11280	fch domain only protein 1-like	1963	gi|327292162|ref|XP_003230789.1|PREDICTED: FCH domain only protein 1-like [Anolis carolinensis]	XP_003230789	6.43132E-68	90	260.381	152	137
a11281	sumo-activating enzyme subunit 1	2528	gi|327276325|ref|XP_003222920.1|PREDICTED: SUMO-activating enzyme subunit 1-like [Anolis carolinensis]	XP_003222920	4.1708E-179	99	630.172	336	335
a11288	avidin precursor	1739	gi|118103664|ref|XP_429212.2|PREDICTED: avidin-like [Gallus gallus]	XP_429212	1.62976E-35	69	152.525	124	86
a11289	avidin precursor	1713	gi|118103664|ref|XP_429212.2|PREDICTED: avidin-like [Gallus gallus]	XP_429212	1.59724E-35	69	152.525	124	86
a11290	avidin precursor	1347	gi|118103664|ref|XP_429212.2|PREDICTED: avidin-like [Gallus gallus]	XP_429212	1.16962E-35	69	152.525	124	86
a11294	upf0368 protein cxorf26-like	1294	gi|126304149|ref|XP_001381973.1|PREDICTED: UPF0368 protein Cxorf26-like [Monodelphis domestica]	XP_001381973	4.17667E-51	72	203.756	162	117
a11295	testis-expressed sequence 12	1546	gi|327289738|ref|XP_003229581.1|PREDICTED: beta,beta-carotene 9',10'-oxygenase-like [Anolis carolinensis]	XP_003229581	6.11016E-23	90	110.538	66	60
a11297	zinc finger protein 135-like	1697	gi|327288254|ref|XP_003228843.1|PREDICTED: zinc finger protein 135-like [Anolis carolinensis]	XP_003228843	1.69898E-13	79	79.337	54	43
a11301	sodium-coupled neutral amino acid transporter 3	5775	gi|327263915|ref|XP_003216762.1|PREDICTED: sodium-coupled neutral amino acid transporter 3-like [Anolis carolinensis]	XP_003216762	0.0	85	810.061	488	417
a11303	sodium channel modifier 1	859	gi|327287752|ref|XP_003228592.1|PREDICTED: sodium channel modifier 1-like [Anolis carolinensis]	XP_003228592	4.47466E-31	100	136.346	64	64
a11304	tudor domain-containing protein 10-like	1312	gi|334322595|ref|XP_001373120.2|PREDICTED: tudor domain-containing protein 10-like [Monodelphis domestica]	XP_001373120	3.60555E-50	67	200.675	188	127
a11311	f-box only protein 42	2582	gi|118101142|ref|XP_417619.2|PREDICTED: F-box only protein 42 [Gallus gallus]	XP_417619	0.0	80	904.82	645	519
a11313	zinc finger and scan domain-containing protein 2-like	354	gi|327266586|ref|XP_003218085.1|PREDICTED: zinc finger protein 729-like [Anolis carolinensis]	XP_003218085	1.45892E-50	84	198.749	116	98
a11317	guanylate binding protein 4	2526	gi|327290921|ref|XP_003230170.1|PREDICTED: interferon-induced guanylate-binding protein 1-like [Anolis carolinensis]	XP_003230170	2.6223E-48	96	195.667	100	96
a11318	gdp-d-glucose phosphorylase c15orf58 homolog	1754	gi|348579538|ref|XP_003475536.1|PREDICTED: GDP-D-glucose phosphorylase C15orf58-like [Cavia porcellus]	XP_003475536	3.04348E-106	70	387.497	360	252
a11319	dna excision repair protein ercc-8	2946	gi|126316959|ref|XP_001381288.1|PREDICTED: DNA excision repair protein ERCC-8 [Monodelphis domestica]	XP_001381288	4.41631E-111	90	404.445	234	212
a11323	trinucleotide repeat-containing gene 18 protein	2268	gi|363739553|ref|XP_001233346.2|PREDICTED: trinucleotide repeat-containing gene 18 protein [Gallus gallus]	XP_001233346	2.25184E-128	99	461.455	226	224
a11337	disintegrin and metalloproteinase domain-containing protein 15	3252	gi|224156673|ref|XP_002200199.1|PREDICTED: similar to LOC100101326 protein, partial [Taeniopygia guttata]	XP_002200199	4.7085E-154	58	547.354	664	390
a11339	ig heavy chain v-iii region vh26-like	1825	gi|327285678|ref|XP_003227560.1|PREDICTED: ig heavy chain V-III region VH26-like [Anolis carolinensis]	XP_003227560	1.42253E-5	57	53.1434	66	38
a113427	muscleblind-like protein 2-like	369	gi|254281229|ref|NP_001156853.1|muscleblind-like 2 [Taeniopygia guttata]	NP_001156853	2.62769E-52	100	204.527	95	95
a11343	major histocompatibility complex class i-related gene	2086	gi|327289720|ref|XP_003229572.1|PREDICTED: major histocompatibility complex class I-related gene protein-like [Anolis carolinensis]	XP_003229572	3.94788E-39	84	164.851	106	90
a11344	major histocompatibility complex class i-related gene	745	gi|327289720|ref|XP_003229572.1|PREDICTED: major histocompatibility complex class I-related gene protein-like [Anolis carolinensis]	XP_003229572	9.21586E-40	84	164.851	106	90
a11345	crumbs homolog 1-like	825	gi|327284560|ref|XP_003227005.1|PREDICTED: crumbs homolog 1-like [Anolis carolinensis]	XP_003227005	5.66828E-12	67	72.7886	93	63
a113486	zinc finger protein 135-like	328	gi|327291538|ref|XP_003230478.1|PREDICTED: zinc finger protein 135-like [Anolis carolinensis]	XP_003230478	2.53594E-47	86	187.963	109	94
a11352	PREDICTED: hypothetical protein LOC100567984 [Anolis carolinensis]	1424	gi|327274190|ref|XP_003221861.1|PREDICTED: hypothetical protein LOC100567984 [Anolis carolinensis]	XP_003221861	6.95223E-26	88	120.168	69	61
a11361	zinc finger protein 850-like	506	gi|327286286|ref|XP_003227862.1|PREDICTED: zinc finger protein 585A-like [Anolis carolinensis]	XP_003227862	3.6107E-65	91	248.054	126	115
a11363	histone h2a deubiquitinase mysm1	3616	gi|327271996|ref|XP_003220772.1|PREDICTED: histone H2A deubiquitinase MYSM1-like [Anolis carolinensis]	XP_003220772	0.0	100	1200.27	590	590
a11366	phd finger protein 1	1725	gi|354497537|ref|XP_003510876.1|PREDICTED: PHD finger protein 1 [Cricetulus griseus]	XP_003510876	6.31968E-157	84	555.829	319	271
a11371	f-box wd repeat-containing protein 7	3703	gi|327289672|ref|XP_003229548.1|PREDICTED: f-box/WD repeat-containing protein 7-like [Anolis carolinensis]	XP_003229548	0.0	90	1066.6	579	525
a11372	f-box wd repeat-containing protein 7	4057	gi|327289672|ref|XP_003229548.1|PREDICTED: f-box/WD repeat-containing protein 7-like [Anolis carolinensis]	XP_003229548	0.0	94	1115.91	574	545
a11375	cleavage and polyadenylation specificity factor subunit 7 isoform 1	1695	gi|363733967|ref|XP_003641319.1|PREDICTED: cleavage and polyadenylation specificity factor subunit 7-like isoform 1 [Gallus gallus]	XP_003641319	1.26813E-93	92	345.51	217	201
a11379	zinc finger protein 84-like	516	gi|327281868|ref|XP_003225667.1|PREDICTED: zinc finger protein 208-like [Anolis carolinensis]	XP_003225667	4.07939E-104	99	377.481	171	170
a11384	complement c5	1267	gi|224073864|ref|XP_002187830.1|PREDICTED: similar to hemolytic complement [Taeniopygia guttata]	XP_002187830	1.24703E-108	75	394.815	321	241
a11386	complement c5	1138	gi|326923379|ref|XP_003207914.1|PREDICTED: complement C5-like [Meleagris gallopavo]	XP_003207914	6.53891E-90	80	332.413	239	193
a11397	25-hydroxycholesterol 7-alpha-hydroxylase-like	3598	gi|327277403|ref|XP_003223454.1|PREDICTED: hypothetical protein LOC100556202 [Anolis carolinensis]	XP_003223454	2.87821E-59	62	232.646	290	182
a113976	pleckstrin homology domain-containing family a member 3-like	349	gi|327263850|ref|XP_003216730.1|PREDICTED: pleckstrin homology domain-containing family A member 3-like [Anolis carolinensis]	XP_003216730	4.58819E-28	100	124.02	62	62
a11414	zinc finger protein 729-like	3115	gi|327286614|ref|XP_003228025.1|PREDICTED: hypothetical protein LOC100566903 [Anolis carolinensis]	XP_003228025	0.0	87	1341.64	739	648
a114176	zinc finger and scan domain-containing protein 20	351	gi|327265681|ref|XP_003217636.1|PREDICTED: zinc finger and SCAN domain-containing protein 2-like [Anolis carolinensis]	XP_003217636	6.99688E-61	94	233.032	110	104
a11420	zinc finger protein 135-like	1049	gi|327291538|ref|XP_003230478.1|PREDICTED: zinc finger protein 135-like [Anolis carolinensis]	XP_003230478	3.37419E-21	64	103.99	100	64
a11426	tnf receptor-associated factor 4	1668	gi|224076413|ref|XP_002195064.1|PREDICTED: hypothetical protein [Taeniopygia guttata]	XP_002195064	1.01598E-95	85	352.443	212	182
a11427	rna-directed dna polymerase from mobile element jockey-like	1797	gi|224048211|ref|XP_002189155.1|PREDICTED: hypothetical protein [Taeniopygia guttata]	XP_002189155	6.91097E-13	56	77.411	102	58
a11438	PREDICTED: hypothetical protein LOC100455985 [Pongo abelii]	472	gi|297707365|ref|XP_002830479.1|PREDICTED: hypothetical protein LOC100455985 [Pongo abelii]	XP_002830479	2.18268E-4	53	45.8246	69	37
a11439	butyrophilin subfamily 1 member a1-like	1489	gi|327287334|ref|XP_003228384.1|PREDICTED: butyrophilin subfamily 1 member A1-like [Anolis carolinensis]	XP_003228384	1.43775E-5	44	52.7582	161	71
a11440	butyrophilin subfamily 1 member a1-like	1855	gi|327287334|ref|XP_003228384.1|PREDICTED: butyrophilin subfamily 1 member A1-like [Anolis carolinensis]	XP_003228384	1.89675E-5	44	52.7582	161	71
a11441	armadillo repeat-containing protein 6 isoform 2	2037	gi|326934519|ref|XP_003213336.1|PREDICTED: armadillo repeat-containing protein 6-like [Meleagris gallopavo]	XP_003213336	4.44789E-104	75	380.563	362	275
a11442	armadillo repeat-containing protein 6-like	1758	gi|52345990|ref|NP_001005042.1|armadillo repeat containing 6 [Xenopus (Silurana) tropicalis]	NP_001005042	1.80066E-82	67	308.531	296	201
a11446	collagen alpha-1 chain	990	gi|335299051|ref|XP_003132237.2|PREDICTED: collagen alpha-1(VII) chain [Sus scrofa]	XP_003132237	7.61067E-4	42	46.2098	100	42
a11447	serine threonine-protein phosphatase 2b catalytic subunit alpha isoform	7978	gi|109075136|ref|XP_001108711.1|PREDICTED: serine/threonine-protein phosphatase 2B catalytic subunit alpha isoform isoform 6 [Macaca mulatta]	XP_001108711	0.0	99	999.579	511	510
a11452	basement membrane-specific heparan sulfate proteoglycan core protein	3470	gi|94536813|ref|NP_001001876.1|basement membrane-specific heparan sulfate proteoglycan core protein precursor [Gallus gallus]	NP_001001876	0.0	71	1276.15	1170	837
a114528	target of rapamycin complex subunit lst8-like	320	gi|363739408|ref|XP_414858.3|PREDICTED: target of rapamycin complex subunit lst8-like [Gallus gallus]	XP_414858	3.13595E-21	100	101.293	44	44
a11454	serine threonine-protein kinase pim-3	3849	gi|327280564|ref|XP_003225022.1|PREDICTED: serine/threonine-protein kinase pim-3-like [Anolis carolinensis]	XP_003225022	0.0	97	647.506	323	314
a11457	alpha-enolase	2001	gi|46048768|ref|NP_990451.1|alpha-enolase [Gallus gallus]	NP_990451	0.0	99	835.484	434	430
a11459	eukaryotic translation initiation factor 3 subunit l	4471	gi|327284956|ref|XP_003227201.1|PREDICTED: eukaryotic translation initiation factor 3 subunit L-like [Anolis carolinensis]	XP_003227201	0.0	94	1066.22	585	553
a11463	protein transport protein sec24b isoform 2	7765	gi|327274152|ref|XP_003221842.1|PREDICTED: protein transport protein Sec24B-like [Anolis carolinensis]	XP_003221842	0.0	100	1386.7	710	710
a11475	protein-s-isoprenylcysteine o-methyltransferase	1846	gi|57529416|ref|NP_001006298.1|protein-S-isoprenylcysteine O-methyltransferase [Gallus gallus]	NP_001006298	1.95877E-103	86	378.252	284	245
a11476	oocyte zinc finger protein 6-like	1870	gi|327289794|ref|XP_003229609.1|PREDICTED: oocyte zinc finger protein XlCOF6-like [Anolis carolinensis]	XP_003229609	1.67089E-17	100	92.8189	43	43
a11485	carabin isoform 2	1011	gi|126517485|ref|NP_001075449.1|TBC1 domain family, member 10c [Rattus norvegicus]	NP_001075449	1.68624E-22	83	108.227	71	59
a11487	zinc finger protein rfp-like	1786	gi|327266280|ref|XP_003217934.1|PREDICTED: hypothetical protein LOC100566218 [Anolis carolinensis]	XP_003217934	1.06145E-114	100	415.616	200	200
a11489	acyl- dehydrogenase family member mitochondrial	3995	gi|327265911|ref|XP_003217751.1|PREDICTED: acyl-CoA dehydrogenase family member 9, mitochondrial-like [Anolis carolinensis]	XP_003217751	3.93533E-65	100	252.292	129	129
a11492	rna-directed dna polymerase from mobile element jockey-like	4586	gi|314122173|ref|NP_001186599.1|zinc finger protein 33B [Ovis aries]	NP_001186599	5.10964E-24	68	115.931	114	78
a11493	methionine aminopeptidase 2	763	gi|327272694|ref|XP_003221119.1|PREDICTED: methionine aminopeptidase 2-like [Anolis carolinensis]	XP_003221119	3.29812E-24	100	113.235	90	90
a11495	protein cbfa2t3-like	1461	gi|348516555|ref|XP_003445804.1|PREDICTED: protein CBFA2T3-like [Oreochromis niloticus]	XP_003445804	6.92876E-21	70	103.605	62	44
a11505	disintegrin and metalloproteinase domain-containing protein 30-like	1457	gi|327289435|ref|XP_003229430.1|PREDICTED: disintegrin and metalloproteinase domain-containing protein 9-like [Anolis carolinensis]	XP_003229430	1.53927E-20	85	102.449	60	51
a11507	major histocompatibility complex class i-related gene	318	gi|327290226|ref|XP_003229824.1|PREDICTED: hypothetical protein LOC100554718 [Anolis carolinensis]	XP_003229824	7.95591E-41	80	166.392	106	85
a11512	ras-related protein rab-17-like	2496	gi|348540261|ref|XP_003457606.1|PREDICTED: hypothetical protein LOC100707133 [Oreochromis niloticus]	XP_003457606	2.17852E-63	63	245.743	331	209
a11517	polycomb group ring finger protein 3-like	2039	gi|327277255|ref|XP_003223381.1|PREDICTED: polycomb group RING finger protein 3-like [Anolis carolinensis]	XP_003223381	1.99558E-112	94	408.297	214	202
a11520	uhrf1-binding protein 1-like	7623	gi|327272672|ref|XP_003221108.1|PREDICTED: LOW QUALITY PROTEIN: UHRF1-binding protein 1-like [Anolis carolinensis]	XP_003221108	0.0	99	2758.79	1454	1451
a11522	h-2 class ii histocompatibility a-r alpha chain-like	368	gi|327290833|ref|XP_003230126.1|PREDICTED: h-2 class II histocompatibility antigen, A-R alpha chain-like [Anolis carolinensis]	XP_003230126	7.01189E-5	58	46.9802	48	28
a11523	PREDICTED: hypothetical protein LOC100485159 [Xenopus (Silurana) tropicalis]	7523	gi|301607887|ref|XP_002933534.1|PREDICTED: hypothetical protein LOC100485159 [Xenopus (Silurana) tropicalis]	XP_002933534	1.10923E-180	86	637.106	419	361
a115240	camp-dependent protein kinase type ii-alpha regulatory subunit-like	418	gi|301607017|ref|XP_002933104.1|PREDICTED: cAMP-dependent protein kinase type II-alpha regulatory subunit-like isoform 1 [Xenopus (Silurana) tropicalis]	XP_002933104	6.23353E-54	83	209.92	139	116
a11527	dna polymerase epsilon subunit 3-like	1010	gi|291408511|ref|XP_002720466.1|PREDICTED: DNA-directed DNA polymerase epsilon 3-like [Oryctolagus cuniculus]	XP_002720466	7.83286E-20	72	99.3673	102	74
a11528	dna polymerase epsilon subunit 3-like	1092	gi|291408511|ref|XP_002720466.1|PREDICTED: DNA-directed DNA polymerase epsilon 3-like [Oryctolagus cuniculus]	XP_002720466	8.76655E-20	72	99.3673	102	74
a11530	uhrf1-binding protein 1-like	1002	gi|114145710|ref|NP_001041402.1|uncharacterized protein LOC499136 [Rattus norvegicus]	NP_001041402	1.56327E-4	42	48.521	96	41
a11532	zinc finger e-box-binding homeobox 2	6459	gi|327260673|ref|XP_003215158.1|PREDICTED: zinc finger E-box-binding homeobox 2-like [Anolis carolinensis]	XP_003215158	0.0	96	2102.41	1236	1191
a11533	zinc finger e-box-binding homeobox 2 isoform 1	6326	gi|327260673|ref|XP_003215158.1|PREDICTED: zinc finger E-box-binding homeobox 2-like [Anolis carolinensis]	XP_003215158	0.0	87	2123.98	1191	1047
a11534	ccr4-not transcription complex subunit 2	3219	gi|345322134|ref|XP_001512242.2|PREDICTED: CCR4-NOT transcription complex subunit 2 [Ornithorhynchus anatinus]	XP_001512242	0.0	99	1027.7	530	526
a11541	ddb1- and cul4-associated factor 8-like	2017	gi|327287436|ref|XP_003228435.1|PREDICTED: DDB1- and CUL4-associated factor 8-like [Anolis carolinensis]	XP_003228435	2.4489E-46	100	188.734	94	94
a11542	ph and sec7 domain-containing protein 4	1781	gi|345309810|ref|XP_001521248.2|PREDICTED: PH and SEC7 domain-containing protein 4-like [Ornithorhynchus anatinus]	XP_001521248	3.89838E-109	66	397.127	457	306
a11543	ph and sec7 domain-containing protein 4	1836	gi|345309810|ref|XP_001521248.2|PREDICTED: PH and SEC7 domain-containing protein 4-like [Ornithorhynchus anatinus]	XP_001521248	3.53941E-113	70	410.609	433	306
a11544	ph and sec7 domain-containing protein 4	1350	gi|327279382|ref|XP_003224435.1|PREDICTED: solute carrier family 22 member 23-like [Anolis carolinensis]	XP_003224435	7.88799E-24	79	113.235	81	64
a11546	p-selectin glycoprotein ligand 1-like	2246	gi|301771708|ref|XP_002921285.1|PREDICTED: p-selectin glycoprotein ligand 1-like [Ailuropoda melanoleuca]	XP_002921285	4.48884E-12	37	75.0998	295	111
a11550	polypyrimidine tract-binding protein 1	4565	gi|326934420|ref|XP_003213288.1|PREDICTED: polypyrimidine tract-binding protein 1-like [Meleagris gallopavo]	XP_003213288	6.28376E-99	99	364.77	185	184
a115605	zinc finger protein 451	310	gi|326916398|ref|XP_003204494.1|PREDICTED: zinc finger protein 451-like [Meleagris gallopavo]	XP_003204494	3.62077E-17	76	87.8113	60	46
a11569	PREDICTED: hypothetical protein LOC100456594, partial [Pongo abelii]	1060	gi|297711223|ref|XP_002832250.1|PREDICTED: hypothetical protein LOC100456594, partial [Pongo abelii]	XP_002832250	4.4551E-5	51	50.447	93	48
a1157	zinc finger protein 850-like	857	gi|327281864|ref|XP_003225665.1|PREDICTED: zinc finger protein 850-like [Anolis carolinensis]	XP_003225665	1.5695E-76	82	287.345	169	139
a11571	uhrf1-binding protein 1-like	1559	gi|327271319|ref|XP_003220435.1|PREDICTED: UHRF1-binding protein 1-like [Anolis carolinensis]	XP_003220435	1.09248E-19	60	99.7525	145	87
a11573	dna replication licensing factor mcm7	2214	gi|115529274|ref|NP_001020516.2|DNA replication licensing factor MCM7 [Bos taurus]	NP_001020516	0.0	74	669.848	530	393
a11574	histone acetyltransferase p300-like	973	gi|327272528|ref|XP_003221036.1|PREDICTED: histone acetyltransferase p300-like [Anolis carolinensis]	XP_003221036	1.48538E-12	100	75.0998	36	36
a11579	protein prrc2b	7524	gi|224073564|ref|XP_002198870.1|PREDICTED: KIAA0515 [Taeniopygia guttata]	XP_002198870	7.44032E-177	74	624.394	658	489
a11584	v-type proton atpase subunit e 2	2767	gi|327283494|ref|XP_003226476.1|PREDICTED: corepressor interacting with RBPJ 1-like isoform 3 [Anolis carolinensis]	XP_003226476	1.69606E-64	76	249.595	167	127
a11587	tho complex subunit 2	7070	gi|327284155|ref|XP_003226804.1|PREDICTED: THO complex subunit 2-like [Anolis carolinensis]	XP_003226804	0.0	99	1694.86	971	964
a11591	elongation factor 1-delta-like isoform 1	2241	gi|327285974|ref|XP_003227706.1|PREDICTED: hypothetical protein LOC100567024 [Anolis carolinensis]	XP_003227706	8.88713E-77	99	290.041	196	195
a115934	probable exonuclease mut-7 homolog	362	gi|335281300|ref|XP_003122404.2|PREDICTED: probable exonuclease mut-7 homolog [Sus scrofa]	XP_003122404	2.67712E-4	63	45.0542	46	29
a11595	agouti-related protein precursor	626	gi|348572572|ref|XP_003472066.1|PREDICTED: agouti-related protein-like [Cavia porcellus]	XP_003472066	3.63854E-14	76	79.337	52	40
a11597	telomere length regulation protein tel2 homolog	830	gi|327287567|ref|XP_003228500.1|PREDICTED: telomere length regulation protein TEL2 homolog [Anolis carolinensis]	XP_003228500	1.7482E-85	100	317.005	153	153
a11601	zinc finger protein 224-like	3112	gi|327286138|ref|XP_003227788.1|PREDICTED: zinc finger protein 224-like [Anolis carolinensis]	XP_003227788	3.08378E-70	69	268.855	272	189
a11602	symplekin	1603	gi|327289708|ref|XP_003229566.1|PREDICTED: LOW QUALITY PROTEIN: symplekin-like [Anolis carolinensis]	XP_003229566	2.9817E-113	99	410.609	229	227
a11603	pci domain-containing protein 2	2569	gi|327267985|ref|XP_003218779.1|PREDICTED: PCI domain-containing protein 2-like [Anolis carolinensis]	XP_003218779	1.6158E-45	100	186.422	89	89
a116060	fxyd domain-containing ion transport regulator 6 precursor	410	gi|348574147|ref|XP_003472852.1|PREDICTED: FXYD domain-containing ion transport regulator 6-like [Cavia porcellus]	XP_003472852	2.31628E-32	84	138.272	86	73
a11609	tnf receptor-associated factor 5-like	913	gi|327262485|ref|XP_003216054.1|PREDICTED: TNF receptor-associated factor 5-like [Anolis carolinensis]	XP_003216054	1.93707E-27	95	124.405	63	60
a116107	uhrf1-binding protein 1-like	355	gi|327271319|ref|XP_003220435.1|PREDICTED: UHRF1-binding protein 1-like [Anolis carolinensis]	XP_003220435	1.16674E-15	73	82.8037	60	44
a11614	at-rich interactive domain-containing protein 3a	6233	gi|327286841|ref|XP_003228138.1|PREDICTED: WD repeat-containing protein 54-like [Anolis carolinensis]	XP_003228138	0.0	100	672.544	337	337
a11617	immunoglobulin omega chain-like	1368	gi|363743256|ref|XP_001232062.2|PREDICTED: uncharacterized protein LOC769232 [Gallus gallus]	XP_001232062	7.48528E-38	53	159.844	280	151
a116180	proto-oncogene serine threonine-protein kinase pim-1	429	gi|327283603|ref|XP_003226530.1|PREDICTED: proto-oncogene serine/threonine-protein kinase pim-1-like [Anolis carolinensis]	XP_003226530	3.39469E-47	100	187.578	90	90
a116282	slit and ntrk-like member 2	336	gi|50746119|ref|XP_420364.1|PREDICTED: SLIT and NTRK-like family, member 2 [Gallus gallus]	XP_420364	5.44499E-45	95	180.259	112	107
a11634	tropomyosin alpha-1 chain-like isoform 2	583	gi|348505852|ref|XP_003440474.1|PREDICTED: tropomyosin alpha-1 chain-like isoform 3 [Oreochromis niloticus]	XP_003440474	1.15666E-61	100	236.884	141	141
a11636	uhrf1-binding protein 1-like	1231	gi|327271319|ref|XP_003220435.1|PREDICTED: UHRF1-binding protein 1-like [Anolis carolinensis]	XP_003220435	4.18924E-45	68	183.726	180	123
a11645	PREDICTED: hypothetical protein LOC100497771 [Xenopus (Silurana) tropicalis]	1458	gi|301629037|ref|XP_002943655.1|PREDICTED: hypothetical protein LOC100497771 [Xenopus (Silurana) tropicalis]	XP_002943655	9.68618E-7	50	56.6102	86	43
a11650	protein fam32a-like	2470	gi|350538841|ref|NP_001232116.1|putative family with sequence similarity 32 member A variant 2 [Taeniopygia guttata]	NP_001232116	5.71198E-32	75	141.354	129	97
a116539	fyve and coiled-coil domain-containing protein 1-like	349	gi|327282171|ref|XP_003225817.1|PREDICTED: FYVE and coiled-coil domain-containing protein 1-like [Anolis carolinensis]	XP_003225817	3.30341E-10	56	64.6994	86	49
a116599	rna binding protein fox-1 homolog 1	388	gi|363739478|ref|XP_414942.3|PREDICTED: RNA binding protein fox-1 homolog 1 [Gallus gallus]	XP_414942	2.51137E-50	89	197.978	110	98
a11660	natterin-3- partial	3152	gi|327279604|ref|XP_003224546.1|PREDICTED: natterin-3-like [Anolis carolinensis]	XP_003224546	0.0	99	636.336	311	309
a11664	sentrin-specific protease 7	7147	gi|327268888|ref|XP_003219227.1|PREDICTED: sentrin-specific protease 7-like [Anolis carolinensis]	XP_003219227	0.0	99	1902.1	976	975
a11665	zinc finger protein 135-like	681	gi|327266692|ref|XP_003218138.1|PREDICTED: zinc finger protein 436-like [Anolis carolinensis]	XP_003218138	1.4043E-81	77	303.523	208	161
a116668	snurportin-1	870	gi|224061741|ref|XP_002192260.1|PREDICTED: snurportin 1 [Taeniopygia guttata]	XP_002192260	5.69192E-90	82	332.028	229	190
a116673	cell division control protein 42 homolog	444	gi|66392176|ref|NP_001018130.1|cell division control protein 42 homolog isoform 2 [Danio rerio]	NP_001018130	5.02185E-15	95	80.8777	41	39
a11669	uhrf1-binding protein 1-like	1472	gi|327271319|ref|XP_003220435.1|PREDICTED: UHRF1-binding protein 1-like [Anolis carolinensis]	XP_003220435	3.46093E-36	64	154.451	151	98
a116692	oxysterol-binding protein 8	524	gi|332839910|ref|XP_509228.3|PREDICTED: oxysterol-binding protein-related protein 8 [Pan troglodytes]	XP_509228	1.90635E-27	64	122.865	108	70
a116693	extended synaptotagmin-2	790	gi|326921538|ref|XP_003207014.1|PREDICTED: extended synaptotagmin-2-like [Meleagris gallopavo]	XP_003207014	4.74558E-146	99	518.079	263	261
a116694	spondin-1 precursor	672	gi|334331540|ref|XP_001377928.2|PREDICTED: spondin-1 [Monodelphis domestica]	XP_001377928	4.97868E-108	97	391.349	207	202
a116715	zinc finger and scan domain-containing protein 2-like	389	gi|327288168|ref|XP_003228800.1|PREDICTED: zinc finger protein 850-like [Anolis carolinensis]	XP_003228800	4.24387E-74	97	276.944	129	126
a116717	complexin 2	912	gi|363738978|ref|XP_003642103.1|PREDICTED: complexin-2-like [Gallus gallus]	XP_003642103	3.28885E-43	100	176.792	134	134
a11674	nucleolysin tia-1 isoform p40 isoform 2	5399	gi|109103274|ref|XP_001098789.1|PREDICTED: nucleolysin TIA-1 isoform p40 isoform 3 [Macaca mulatta]	XP_001098789	0.0	92	734.176	394	364
a11676	interferon regulatory factor 5 isoform 3	1793	gi|338724238|ref|XP_001501690.3|PREDICTED: interferon regulatory factor 5 isoform 1 [Equus caballus]	XP_001501690	1.9255E-39	94	165.622	95	90
a11677	fanconi anemia group a protein	2272	gi|326927518|ref|XP_003209939.1|PREDICTED: LOW QUALITY PROTEIN: Fanconi anemia group A protein-like [Meleagris gallopavo]	XP_003209939	1.6697E-14	80	83.1889	56	45
a11678	excitatory amino acid transporter 5	2754	gi|224087247|ref|XP_002189837.1|PREDICTED: similar to glutamate transporter 5B [Taeniopygia guttata]	XP_002189837	0.0	79	669.463	471	376
a11679	ubiquitin-conjugating enzyme e2 e3	1904	gi|344268784|ref|XP_003406236.1|PREDICTED: ubiquitin-conjugating enzyme E2 E3-like [Loxodonta africana]	XP_003406236	1.56888E-87	77	325.479	208	161
a11680	gtpase imap family member 2-like	4483	gi|327269294|ref|XP_003219429.1|PREDICTED: GTPase IMAP family member 2-like [Anolis carolinensis]	XP_003219429	1.55119E-134	98	483.026	245	241
a116805	ornithine decarboxylase antizyme 1	872	gi|56790949|ref|NP_990247.1|ornithine decarboxylase antizyme 1 [Gallus gallus]	NP_990247	1.9725E-82	98	306.99	158	155
a116820	threonine aspartase 1	472	gi|61098282|ref|NP_001012808.1|threonine aspartase 1 [Gallus gallus]	NP_001012808	1.02993E-62	83	239.58	157	131
a11683	uronyl 2-sulfotransferase	3369	gi|126310677|ref|XP_001370807.1|PREDICTED: uronyl 2-sulfotransferase [Monodelphis domestica]	XP_001370807	4.13059E-169	93	597.43	370	347
a116844	retinaldehyde-binding protein 1	716	gi|67010031|ref|NP_001019865.1|retinaldehyde-binding protein 1 [Gallus gallus]	NP_001019865	1.37988E-122	99	439.884	229	228
a116854	rna-binding protein 8a	682	gi|296228547|ref|XP_002759858.1|PREDICTED: RNA-binding protein 8A-like [Callithrix jacchus]	XP_002759858	3.9759E-60	100	232.261	112	112
a116856	nicotinamide n-methyltransferase-like	376	gi|327286166|ref|XP_003227802.1|PREDICTED: nicotinamide N-methyltransferase-like [Anolis carolinensis]	XP_003227802	2.62742E-36	82	151.369	104	86
a116858	39s ribosomal protein mitochondrial-like	470	gi|148226811|ref|NP_001088590.1|uncharacterized protein LOC495474 [Xenopus laevis]	NP_001088590	3.83496E-17	76	88.1965	63	48
a116860	rna-directed dna polymerase from mobile element jockey-like	566	gi|326680843|ref|XP_003201639.1|PREDICTED: hypothetical protein LOC100537186 [Danio rerio]	XP_003201639	4.84658E-9	59	62.003	88	52
a11689	uhrf1-binding protein 1-like	1314	gi|327271319|ref|XP_003220435.1|PREDICTED: UHRF1-binding protein 1-like [Anolis carolinensis]	XP_003220435	5.98998E-37	64	156.762	157	101
a116890	myelin and lymphocyte	602	gi|327262683|ref|XP_003216153.1|PREDICTED: myelin and lymphocyte protein-like [Anolis carolinensis]	XP_003216153	1.65564E-45	97	183.341	94	92
a11690	uhrf1-binding protein 1-like	1031	gi|327271319|ref|XP_003220435.1|PREDICTED: UHRF1-binding protein 1-like [Anolis carolinensis]	XP_003220435	1.56797E-39	68	164.851	153	105
a11691	huntingtin-interacting protein 1	2981	gi|326931132|ref|XP_003211688.1|PREDICTED: huntingtin-interacting protein 1-like [Meleagris gallopavo]	XP_003211688	0.0	78	1100.89	862	676
a11693	c3 and pzp- alpha-2-macroglobulin domain containing 8	702	gi|224087559|ref|XP_002192721.1|PREDICTED: C3 and PZP-like, alpha-2-macroglobulin domain containing 8 [Taeniopygia guttata]	XP_002192721	6.42851E-77	93	288.115	164	153
a11694	dual specificity mitogen-activated protein kinase kinase 5	2295	gi|326926885|ref|XP_003209627.1|PREDICTED: dual specificity mitogen-activated protein kinase kinase 5-like [Meleagris gallopavo]	XP_003209627	0.0	96	813.527	429	415
a116941	cgmp-dependent protein kinase 1 isoform 2	952	gi|113205750|ref|NP_001038039.1|cGMP-dependent protein kinase 1 [Sus scrofa]	NP_001038039	2.29426E-143	98	509.605	281	278
a11696	rh blood group d antigen	989	gi|327288068|ref|XP_003228750.1|PREDICTED: LOW QUALITY PROTEIN: RH-like protein-like [Anolis carolinensis]	XP_003228750	1.40892E-66	87	254.603	141	124
a11698	dual specificity mitogen-activated protein kinase kinase 4	765	gi|327271884|ref|XP_003220717.1|PREDICTED: CDK5 and ABL1 enzyme substrate 2-like [Anolis carolinensis]	XP_003220717	5.86551E-21	100	102.449	47	47
a11699	denn domain-containing protein 3-like	423	gi|348533007|ref|XP_003453997.1|PREDICTED: hypothetical protein LOC100710874 [Oreochromis niloticus]	XP_003453997	1.30848E-11	68	69.3218	72	49
a116994	PREDICTED: uncharacterized protein LOC100847767 [Bos taurus]	522	gi|359065264|ref|XP_003586095.1|PREDICTED: uncharacterized protein LOC100847767 [Bos taurus]	XP_003586095	1.39667E-6	64	53.5286	64	41
a11702	nuclear factor brain	4428	gi|284009784|ref|NP_001165007.1|nuclear factor 7, brain [Xenopus (Silurana) tropicalis]	NP_001165007	4.93794E-8	43	62.7734	223	97
a11703	PREDICTED: hypothetical protein LOC100561709 [Anolis carolinensis]	959	gi|327281071|ref|XP_003225273.1|PREDICTED: hypothetical protein LOC100561709 [Anolis carolinensis]	XP_003225273	7.72391E-38	98	159.073	138	136
a11704	splicing factor u2af 35 kda subunit-like isoform 1	1050	gi|122703746|ref|NP_989986.2|U2 small nuclear RNA auxiliary factor 1 [Gallus gallus]	NP_989986	1.10005E-88	100	328.176	175	175
a11707	tsc22 domain family protein 1 isoform 1	3270	gi|327283870|ref|XP_003226663.1|PREDICTED: TSC22 domain family protein 1-like [Anolis carolinensis]	XP_003226663	9.92582E-136	83	486.493	667	555
a11708	uhrf1-binding protein 1-like	1071	gi|327271319|ref|XP_003220435.1|PREDICTED: UHRF1-binding protein 1-like [Anolis carolinensis]	XP_003220435	1.17648E-53	65	211.846	222	145
a11713	general transcription factor ii-i	1321	gi|363741096|ref|XP_003642440.1|PREDICTED: general transcription factor II-I [Gallus gallus]	XP_003642440	3.90756E-36	75	154.066	126	95
a11716	amyloid beta a4 precursor protein-binding family b member 1 isoform 2	2328	gi|126330292|ref|XP_001380268.1|PREDICTED: amyloid beta A4 precursor protein-binding family B member 1 [Monodelphis domestica]	XP_001380268	5.45509E-178	74	626.32	529	392
a117189	probable atp-dependent rna helicase ddx27	533	gi|57529371|ref|NP_001006293.1|probable ATP-dependent RNA helicase DDX27 [Gallus gallus]	NP_001006293	3.08097E-36	58	152.14	177	103
a11727	zinc finger protein 420-like	638	gi|348533007|ref|XP_003453997.1|PREDICTED: hypothetical protein LOC100710874 [Oreochromis niloticus]	XP_003453997	9.35598E-13	58	74.7146	144	84
a11730	major histocompatibility complex class i-related gene	670	gi|327289716|ref|XP_003229570.1|PREDICTED: major histocompatibility complex class I-related gene protein-like [Anolis carolinensis]	XP_003229570	7.28782E-27	66	121.709	103	69
a11731	nuclear apoptosis-inducing factor 1	785	gi|71897349|ref|NP_001025863.1|nuclear apoptosis-inducing factor 1 [Gallus gallus]	NP_001025863	5.01394E-47	86	189.119	143	124
a11734	phenazine biosynthesis-like domain-containing	4164	gi|327277962|ref|XP_003223732.1|PREDICTED: phenazine biosynthesis-like domain-containing protein-like [Anolis carolinensis]	XP_003223732	1.01E-79	92	300.827	171	158
a11735	phenazine biosynthesis-like domain-containing	3785	gi|327277980|ref|XP_003223741.1|PREDICTED: phenazine biosynthesis-like domain-containing protein-like [Anolis carolinensis]	XP_003223741	1.61084E-60	100	236.884	117	117
a11736	phenazine biosynthesis-like domain-containing	1344	gi|327277962|ref|XP_003223732.1|PREDICTED: phenazine biosynthesis-like domain-containing protein-like [Anolis carolinensis]	XP_003223732	5.75995E-51	86	203.371	126	109
a11737	zinc finger protein 84	3385	gi|363729848|ref|XP_418470.3|PREDICTED: zinc finger protein 850 [Gallus gallus]	XP_418470	8.03168E-80	46	300.827	545	253
a11739	antigen peptide transporter 1-like	3022	gi|327290851|ref|XP_003230135.1|PREDICTED: antigen peptide transporter 1-like [Anolis carolinensis]	XP_003230135	0.0	95	779.63	432	413
a11741	interferon-induced gtp-binding protein mx1	3842	gi|295842578|ref|NP_001171517.1|interferon-induced GTP-binding protein Mx1 [Homo sapiens]	NP_001171517	8.39316E-65	65	251.136	328	214
a11742	PREDICTED: hypothetical protein LOC100552244 [Anolis carolinensis]	3873	gi|327260654|ref|XP_003215149.1|PREDICTED: hypothetical protein LOC100552244 [Anolis carolinensis]	XP_003215149	3.13065E-43	57	179.489	257	148
a11743	nlr family card domain-containing protein 4-like	2194	gi|327262377|ref|XP_003216001.1|PREDICTED: NLR family CARD domain-containing protein 4-like [Anolis carolinensis]	XP_003216001	2.56576E-12	94	75.8702	37	35
a11745	myotubularin-related protein 5	3653	gi|354494971|ref|XP_003509606.1|PREDICTED: myotubularin-related protein 5 isoform 2 [Cricetulus griseus]	XP_003509606	0.0	83	827.395	603	503
a11746	interleukin-10 receptor subunit alpha	5851	gi|326933387|ref|XP_003212786.1|PREDICTED: interleukin-10 receptor subunit alpha-like [Meleagris gallopavo]	XP_003212786	1.42684E-18	39	98.2117	478	189
a11751	ig heavy chain v-iii region vh26-like	1132	gi|327285678|ref|XP_003227560.1|PREDICTED: ig heavy chain V-III region VH26-like [Anolis carolinensis]	XP_003227560	6.43102E-5	60	50.0618	56	34
a117534	secreted frizzled-related protein 1 precursor	446	gi|345311209|ref|XP_001506881.2|PREDICTED: secreted frizzled-related protein 1-like, partial [Ornithorhynchus anatinus]	XP_001506881	3.93362E-31	87	134.42	81	71
a11767	rho gtpase-activating protein 17	3518	gi|118097995|ref|XP_414864.2|PREDICTED: rho GTPase-activating protein 17 [Gallus gallus]	XP_414864	0.0	87	828.935	555	485
a11772	protein o-mannosyl-transferase 1	2566	gi|224073566|ref|XP_002198890.1|PREDICTED: protein-O-mannosyltransferase 1 [Taeniopygia guttata]	XP_002198890	3.70925E-167	89	590.497	392	349
a11782	interferon regulatory factor 2-binding protein 2	1382	gi|50355945|ref|NP_001001988.1|interferon regulatory factor 2-binding protein 2 [Xenopus (Silurana) tropicalis]	NP_001001988	5.79145E-54	69	213.386	182	126
a11788	tar dna-binding protein 43	4303	gi|224079936|ref|XP_002186638.1|PREDICTED: TAR DNA binding protein [Taeniopygia guttata]	XP_002186638	1.98991E-155	92	552.362	416	386
a11791	pleckstrin homology domain-containing family o member 1	1033	gi|297279877|ref|XP_001098879.2|PREDICTED: pleckstrin homology domain-containing family O member 1 isoform 3 [Macaca mulatta]	XP_001098879	1.37999E-19	94	98.5969	51	48
a11793	PREDICTED: hypothetical protein LOC100556672 [Anolis carolinensis]	2148	gi|327289786|ref|XP_003229605.1|PREDICTED: hypothetical protein LOC100556672 [Anolis carolinensis]	XP_003229605	4.09487E-39	69	164.851	143	99
a11794	PREDICTED: hypothetical protein LOC100556672 [Anolis carolinensis]	2537	gi|327289786|ref|XP_003229605.1|PREDICTED: hypothetical protein LOC100556672 [Anolis carolinensis]	XP_003229605	1.14195E-43	72	180.259	143	104
a117992	protein s100-a6	339	gi|126352590|ref|NP_001075310.1|protein S100-A6 [Equus caballus]	NP_001075310	3.10626E-16	83	84.7297	85	71
a11805	PREDICTED: LRRG00135-like [Rattus norvegicus]	2130	gi|293355456|ref|XP_002728697.1|PREDICTED: LRRG00135-like [Rattus norvegicus]	XP_002728697	6.53083E-5	38	51.2174	143	55
a11807	caspase recruitment domain-containing protein 9	1430	gi|326930498|ref|XP_003211383.1|PREDICTED: caspase recruitment domain-containing protein 9-like [Meleagris gallopavo]	XP_003211383	5.59734E-84	63	313.153	480	304
a11819	zinc finger protein 208-like	1799	gi|327266626|ref|XP_003218105.1|PREDICTED: hypothetical protein LOC100551992 [Anolis carolinensis]	XP_003218105	6.92571E-13	55	77.411	101	56
a11822	probable transcription factor pml	1877	gi|118095561|ref|XP_413690.2|PREDICTED: protein PML [Gallus gallus]	XP_413690	3.10485E-88	62	327.791	446	279
a11824	nucleolysin tia-1 isoform p40 isoform 2	7423	gi|109103274|ref|XP_001098789.1|PREDICTED: nucleolysin TIA-1 isoform p40 isoform 3 [Macaca mulatta]	XP_001098789	7.38464E-153	93	544.658	291	271
a11825	nucleolysin tia-1 isoform p40 isoform 2	5627	gi|109103274|ref|XP_001098789.1|PREDICTED: nucleolysin TIA-1 isoform p40 isoform 3 [Macaca mulatta]	XP_001098789	0.0	94	734.176	394	373
a11826	nucleolysin tia-1 isoform p40 isoform 2	3158	gi|109103274|ref|XP_001098789.1|PREDICTED: nucleolysin TIA-1 isoform p40 isoform 3 [Macaca mulatta]	XP_001098789	6.81557E-158	92	560.066	304	282
a11842	zinc finger protein 112 homolog	783	gi|327286616|ref|XP_003228026.1|PREDICTED: hypothetical protein LOC100567100 [Anolis carolinensis]	XP_003228026	5.86715E-56	60	218.779	197	120
a118468	fxyd domain-containing ion transport regulator 6 precursor	353	gi|334330158|ref|XP_003341307.1|PREDICTED: phospholemman-like [Monodelphis domestica]	XP_003341307	2.59321E-23	89	108.227	65	58
a11852	transcription factor p65	1419	gi|148224387|ref|NP_001081048.1|putative transcription factor p65 homolog [Xenopus laevis]	NP_001081048	1.03234E-138	86	494.967	317	273
a11854	transcription factor p65	3426	gi|122692509|ref|NP_001073711.1|transcription factor p65 [Bos taurus]	NP_001073711	8.54213E-146	69	520.005	513	354
a11857	neurofibromin isoform 1	1873	gi|363741223|ref|XP_003642464.1|PREDICTED: neurofibromin isoform 1 [Gallus gallus]	XP_003642464	0.0	98	1156.35	622	612
a11858	PREDICTED: hypothetical protein LOC100406103 [Callithrix jacchus]	1746	gi|296204977|ref|XP_002749573.1|PREDICTED: hypothetical protein LOC100406103 [Callithrix jacchus]	XP_002749573	1.22249E-6	50	56.6102	146	74
a11863	zinc finger protein 268-like	533	gi|327286608|ref|XP_003228022.1|PREDICTED: hypothetical protein LOC100566328 [Anolis carolinensis]	XP_003228022	4.10651E-81	93	301.212	177	165
a11865	heterogeneous nuclear ribonucleoprotein m-like	2312	gi|326934244|ref|XP_003213202.1|PREDICTED: heterogeneous nuclear ribonucleoprotein M-like [Meleagris gallopavo]	XP_003213202	0.0	73	741.495	696	513
a118687	set and mynd domain-containing protein 3	697	gi|224047620|ref|XP_002188283.1|PREDICTED: SET and MYND domain containing 3 [Taeniopygia guttata]	XP_002188283	1.00366E-90	81	333.954	232	189
a11869	ras-responsive element-binding protein 1 isoform 3	945	gi|327291145|ref|XP_003230282.1|PREDICTED: zinc finger protein 252-like [Anolis carolinensis]	XP_003230282	4.45439E-6	70	53.5286	34	24
a11870	transient receptor potential cation channel subfamily v member 2	3136	gi|327268583|ref|XP_003219076.1|PREDICTED: protein SFI1 homolog [Anolis carolinensis]	XP_003219076	2.63839E-178	99	627.861	385	384
a11871	transient receptor potential cation channel subfamily v member 2	2794	gi|327268583|ref|XP_003219076.1|PREDICTED: protein SFI1 homolog [Anolis carolinensis]	XP_003219076	1.84027E-167	92	591.652	385	358
a11877	f-box only protein 27-like	492	gi|118403782|ref|NP_001072282.1|F-box protein 27 [Xenopus (Silurana) tropicalis]	NP_001072282	1.00217E-13	84	77.0258	44	37
a11878	cathepsin h	2543	gi|363737841|ref|XP_001232765.2|PREDICTED: pro-cathepsin H [Gallus gallus]	XP_001232765	2.02967E-141	87	504.982	298	262
a11883	eukaryotic translation initiation factor 4e transporter isoform 1	2188	gi|363740028|ref|XP_415254.3|PREDICTED: eukaryotic translation initiation factor 4E transporter [Gallus gallus]	XP_415254	6.15423E-91	45	337.035	619	282
a11889	krueppel-like factor 2	1059	gi|224087687|ref|XP_002194076.1|PREDICTED: similar to Kruppel-like factor 2 (lung) [Taeniopygia guttata]	XP_002194076	1.36894E-46	97	188.348	84	82
a11895	map microtubule affinity-regulating kinase 4	1239	gi|297277337|ref|XP_001105523.2|PREDICTED: MAP/microtubule affinity-regulating kinase 4 [Macaca mulatta]	XP_001105523	2.27097E-6	80	55.0694	42	34
a11896	map microtubule affinity-regulating kinase 4	1527	gi|348557634|ref|XP_003464624.1|PREDICTED: LOW QUALITY PROTEIN: MAP/microtubule affinity-regulating kinase 4-like [Cavia porcellus]	XP_003464624	2.28057E-30	71	135.191	121	87
a118963	dynein heavy chain axonemal	466	gi|334330021|ref|XP_001379252.2|PREDICTED: dynein heavy chain 7, axonemal [Monodelphis domestica]	XP_001379252	3.48853E-68	90	257.684	154	140
a11900	calcium calmodulin-dependent protein kinase kinase 1	2348	gi|363741184|ref|XP_001234325.2|PREDICTED: calcium/calmodulin-dependent protein kinase kinase 1 [Gallus gallus]	XP_001234325	0.0	79	697.582	516	411
a11901	t-complex protein 1 subunit alpha	1305	gi|327261995|ref|XP_003215812.1|PREDICTED: t-complex protein 1 subunit alpha-like [Anolis carolinensis]	XP_003215812	6.60461E-12	100	73.559	38	38
a11909	protein s100-a7-like	762	gi|224084141|ref|XP_002188701.1|PREDICTED: similar to S100 calcium-binding protein A4 [Taeniopygia guttata]	XP_002188701	4.30748E-24	70	112.849	94	66
a11911	complement c1q subcomponent subunit c-like	1577	gi|149694269|ref|XP_001504308.1|PREDICTED: complement C1q subcomponent subunit C-like [Equus caballus]	XP_001504308	1.75045E-57	72	225.328	246	178
a11914	hemoglobin subunit alpha	598	gi|74315904|ref|NP_001028265.1|alpha globin-like [Danio rerio]	NP_001028265	4.38103E-59	86	228.409	143	123
a11915	mitochondrial import inner membrane translocase subunit tim13	578	gi|363743615|ref|XP_003642882.1|PREDICTED: mitochondrial import inner membrane translocase subunit Tim13-A-like [Gallus gallus]	XP_003642882	9.10893E-35	98	147.517	74	73
a11917	transcription elongation factor spt4-like	704	gi|109114496|ref|XP_001106749.1|PREDICTED: transcription elongation factor SPT4-like [Macaca mulatta]	XP_001106749	2.64508E-62	100	239.58	117	117
a11925	hemoglobin subunit alpha	526	gi|348502088|ref|XP_003438601.1|PREDICTED: hemoglobin subunit alpha-like [Oreochromis niloticus]	XP_003438601	1.95454E-56	83	219.164	148	124
a11926	PREDICTED: stromelysin-1-like [Anolis carolinensis]	381	gi|327269114|ref|XP_003219340.1|PREDICTED: stromelysin-1-like [Anolis carolinensis]	XP_003219340	1.44488E-10	61	65.855	83	51
a11927	coagulation factor viii	976	gi|348514470|ref|XP_003444763.1|PREDICTED: coagulation factor VIII-like [Oreochromis niloticus]	XP_003444763	1.11163E-108	72	394.43	319	232
a11928	nucleoside diphosphate kinase b isoform a	686	gi|348510129|ref|XP_003442598.1|PREDICTED: nucleoside diphosphate kinase A-like [Oreochromis niloticus]	XP_003442598	2.60663E-83	99	309.301	149	148
a11929	translationally-controlled tumor protein	1100	gi|348515661|ref|XP_003445358.1|PREDICTED: translationally-controlled tumor protein homolog [Oreochromis niloticus]	XP_003445358	3.90222E-92	100	339.732	170	170
a11935	cytochrome b	1146	gi|16357008|ref|NP_443423.1|cytochrome b (mitochondrion) [Gasterosteus aculeatus]	NP_443423	3.09309E-180	97	632.484	376	365
a11936	phosphopantothenate--cysteine ligase-like	1572	gi|350539583|ref|NP_001232436.1|putative phosphopantothenate cysteine ligase [Taeniopygia guttata]	NP_001232436	1.05174E-70	62	269.24	264	165
a11938	granzyme b-like	876	gi|327288194|ref|XP_003228813.1|PREDICTED: mast cell protease 3-like [Anolis carolinensis]	XP_003228813	5.41596E-72	71	272.322	238	169
a11942	60s acidic ribosomal protein p1-like	510	gi|348513257|ref|XP_003444159.1|PREDICTED: 60S acidic ribosomal protein P1-like [Oreochromis niloticus]	XP_003444159	5.80382E-31	63	134.42	114	72
a11943	eukaryotic initiation factor 4a-iii	593	gi|350538331|ref|NP_001232328.1|eukaryotic initiation factor 4A-III [Taeniopygia guttata]	NP_001232328	2.50202E-107	99	388.652	194	193
a11946	nucleosome assembly protein 1-like 1	740	gi|348524652|ref|XP_003449837.1|PREDICTED: nucleosome assembly protein 1-like 1-like [Oreochromis niloticus]	XP_003449837	6.92049E-80	97	298.13	182	178
a11948	hemoglobin subunit alpha	547	gi|33636711|ref|NP_891985.1|hemoglobin alpha embryonic-1 [Danio rerio]	NP_891985	1.87444E-60	88	232.646	141	125
a11954	60s ribosomal protein l17	691	gi|348532321|ref|XP_003453655.1|PREDICTED: 60S ribosomal protein L17-like [Oreochromis niloticus]	XP_003453655	8.71573E-95	100	347.436	184	184
a11957	cell cycle progression protein 1-like	791	gi|348509716|ref|XP_003442393.1|PREDICTED: cell cycle progression protein 1-like [Oreochromis niloticus]	XP_003442393	9.16031E-89	77	327.791	238	184
a11963	40s ribosomal protein s7-like	569	gi|293359698|ref|XP_002729622.1|PREDICTED: ribosomal protein S7-like [Rattus norvegicus]	XP_002729622	7.52391E-95	98	347.051	186	183
a11966	homeodomain-interacting protein kinase 2 isoform 2	489	gi|348519188|ref|XP_003447113.1|PREDICTED: homeodomain-interacting protein kinase 2 [Oreochromis niloticus]	XP_003447113	5.63883E-86	100	317.005	157	157
a11972	non-muscle caldesmon-like	964	gi|348526526|ref|XP_003450770.1|PREDICTED: non-muscle caldesmon-like [Oreochromis niloticus]	XP_003450770	1.10478E-60	78	234.958	185	145
a11973	troponin skeletal muscle	1119	gi|348539057|ref|XP_003457006.1|PREDICTED: troponin C, skeletal muscle-like [Oreochromis niloticus]	XP_003457006	4.91113E-74	98	279.641	160	158
a11975	claudin-5-like isoform 2	706	gi|46049069|ref|NP_989532.1|claudin 5 [Gallus gallus]	NP_989532	6.78909E-34	51	145.206	195	101
a11976	vitamin k-dependent gamma-carboxylase	539	gi|326671001|ref|XP_003199339.1|PREDICTED: vitamin K-dependent gamma-carboxylase [Danio rerio]	XP_003199339	9.77299E-14	65	77.411	72	47
a11978	rna-binding protein 25	756	gi|348517638|ref|XP_003446340.1|PREDICTED: hypothetical protein LOC100696621 [Oreochromis niloticus]	XP_003446340	3.55026E-63	99	242.662	251	250
a119798	PREDICTED: hypothetical protein LOC100553104 [Anolis carolinensis]	343	gi|327263792|ref|XP_003216701.1|PREDICTED: hypothetical protein LOC100553104 [Anolis carolinensis]	XP_003216701	1.26113E-9	76	62.7734	38	29
a11980	nedd8 precursor	466	gi|348539962|ref|XP_003457458.1|PREDICTED: NEDD8-like [Oreochromis niloticus]	XP_003457458	1.29896E-22	96	106.301	53	51
a11984	serine threonine-protein kinase mrck beta	624	gi|348544371|ref|XP_003459655.1|PREDICTED: serine/threonine-protein kinase MRCK beta-like [Oreochromis niloticus]	XP_003459655	1.73693E-109	99	395.971	207	205
a119848	tumor protein 63	442	gi|148225122|ref|NP_001081567.1|cellular tumor antigen p53 [Xenopus laevis]	NP_001081567	1.54691E-56	81	218.779	148	121
a11986	tyrosine-protein kinase jak1	360	gi|348529778|ref|XP_003452389.1|PREDICTED: tyrosine-protein kinase JAK1-like [Oreochromis niloticus]	XP_003452389	6.34271E-30	74	130.183	98	73
a11989	zona pellucida sperm-binding protein 1 precursor	728	gi|327278848|ref|XP_003224172.1|PREDICTED: hypothetical protein LOC100552604 [Anolis carolinensis]	XP_003224172	4.32434E-95	78	348.591	247	195
a11990	heterogeneous nuclear ribonucleoprotein u-like protein 1	577	gi|348543403|ref|XP_003459173.1|PREDICTED: heterogeneous nuclear ribonucleoprotein U-like protein 1 [Oreochromis niloticus]	XP_003459173	2.70027E-39	50	162.54	196	98
a11993	nicotinamide riboside kinase 2-like	1145	gi|348538653|ref|XP_003456805.1|PREDICTED: nicotinamide riboside kinase 2-like [Oreochromis niloticus]	XP_003456805	5.7425E-118	100	425.631	206	206
a11994	megakaryoblastic leukemia 1	549	gi|348502387|ref|XP_003438749.1|PREDICTED: LOW QUALITY PROTEIN: MKL/myocardin-like protein 1-like [Oreochromis niloticus]	XP_003438749	3.34328E-73	87	275.018	182	160
a12004	t-complex protein 1 subunit gamma-like isoform 2	642	gi|348544470|ref|XP_003459704.1|PREDICTED: T-complex protein 1 subunit gamma-like isoform 2 [Oreochromis niloticus]	XP_003459704	5.3906E-109	96	394.43	213	205
a12006	sodium calcium exchanger 1 precursor	524	gi|348538112|ref|XP_003456536.1|PREDICTED: sodium/calcium exchanger 1-like [Oreochromis niloticus]	XP_003456536	2.90043E-76	92	285.034	173	160
a12016	troponin slow skeletal and cardiac muscles-like	1147	gi|348502953|ref|XP_003439031.1|PREDICTED: troponin C, slow skeletal and cardiac muscles-like [Oreochromis niloticus]	XP_003439031	2.35862E-79	99	297.36	161	160
a12019	cytoplasmic dynein 1 heavy chain 1-like	350	gi|348544251|ref|XP_003459595.1|PREDICTED: cytoplasmic dynein 1 heavy chain 1-like isoform 2 [Oreochromis niloticus]	XP_003459595	1.04555E-56	94	219.164	113	107
a12020	glutathione s-transferase kappa 1-like	613	gi|213514844|ref|NP_001135162.1|glutathione S-transferase kappa 1-like [Salmo salar]	NP_001135162	5.93059E-91	88	334.339	204	180
a120205	monocarboxylate transporter 10	341	gi|224048301|ref|XP_002191589.1|PREDICTED: solute carrier family 16, member 10 (aromatic amino acid transporter) [Taeniopygia guttata]	XP_002191589	5.79065E-47	88	186.808	112	99
a12021	cold shock domain-containing protein e1	763	gi|291190250|ref|NP_001167093.1|Cold shock domain-containing protein E1 [Salmo salar]	NP_001167093	6.6573E-134	96	477.633	250	240
a12028	PREDICTED: hypothetical protein LOC100698334 [Oreochromis niloticus]	349	gi|348524318|ref|XP_003449670.1|PREDICTED: hypothetical protein LOC100698334 [Oreochromis niloticus]	XP_003449670	6.80861E-48	87	189.889	116	101
a12029	cytochrome c oxidase subunit mitochondrial-like	558	gi|52219190|ref|NP_001004680.1|cytochrome c oxidase subunit VIa-like [Danio rerio]	NP_001004680	5.82469E-36	89	151.369	79	71
a12030	vesicle-fusing atpase	430	gi|348522395|ref|XP_003448710.1|PREDICTED: vesicle-fusing ATPase [Oreochromis niloticus]	XP_003448710	2.94643E-75	99	280.796	143	142
a12039	nucleolar transcription factor 1 isoform 1	585	gi|348509013|ref|XP_003442046.1|PREDICTED: nucleolar transcription factor 1-like [Oreochromis niloticus]	XP_003442046	2.57417E-109	98	395.201	195	193
a12041	wd repeat-containing protein 19	448	gi|348529442|ref|XP_003452222.1|PREDICTED: WD repeat-containing protein 19-like [Oreochromis niloticus]	XP_003452222	4.44875E-67	89	253.832	149	133
a12043	t-complex protein 1 subunit zeta	586	gi|348519008|ref|XP_003447023.1|PREDICTED: T-complex protein 1 subunit zeta isoform 2 [Oreochromis niloticus]	XP_003447023	1.32512E-97	95	356.295	194	186
a12046	epidermal growth factor-like protein 7-like	648	gi|348524402|ref|XP_003449712.1|PREDICTED: epidermal growth factor-like protein 7-like [Oreochromis niloticus]	XP_003449712	3.02299E-59	88	229.18	119	105
a12047	u5 small nuclear ribonucleoprotein 200 kda helicase	586	gi|348516411|ref|XP_003445732.1|PREDICTED: U5 small nuclear ribonucleoprotein 200 kDa helicase [Oreochromis niloticus]	XP_003445732	3.27147E-88	98	325.094	194	192
a12051	alpha-type platelet-derived growth factor receptor-like	585	gi|348504522|ref|XP_003439810.1|PREDICTED: alpha-type platelet-derived growth factor receptor-like [Oreochromis niloticus]	XP_003439810	3.64229E-63	85	241.891	155	133
a12055	lysosomal protective protein precursor	633	gi|348544534|ref|XP_003459736.1|PREDICTED: lysosomal protective protein [Oreochromis niloticus]	XP_003459736	4.26208E-119	97	427.943	210	205
a120565	iq motif and sec7 domain-containing protein 3	492	gi|327272203|ref|XP_003220875.1|PREDICTED: IQ motif and SEC7 domain-containing protein 3-like [Anolis carolinensis]	XP_003220875	6.69107E-26	100	117.472	58	58
a12060	disintegrin and metalloproteinase domain-containing protein 9-like	310	gi|348536124|ref|XP_003455547.1|PREDICTED: disintegrin and metalloproteinase domain-containing protein 9-like [Oreochromis niloticus]	XP_003455547	1.15669E-39	80	162.54	103	83
a12061	sparc precursor	700	gi|348520284|ref|XP_003447658.1|PREDICTED: SPARC-like isoform 3 [Oreochromis niloticus]	XP_003447658	7.11086E-44	98	178.333	81	80
a12067	long-chain-fatty-acid-- ligase 1	464	gi|348529582|ref|XP_003452292.1|PREDICTED: long-chain-fatty-acid--CoA ligase 1-like isoform 1 [Oreochromis niloticus]	XP_003452292	8.85074E-80	96	296.204	152	147
a12068	ddb1- and cul4-associated factor 6	602	gi|348530938|ref|XP_003452967.1|PREDICTED: DDB1- and CUL4-associated factor 6-like [Oreochromis niloticus]	XP_003452967	3.73804E-114	99	411.379	199	198
a12073	retinoic acid receptor rxr-alpha-like	366	gi|348533852|ref|XP_003454418.1|PREDICTED: retinoic acid receptor RXR-beta-A-like isoform 3 [Oreochromis niloticus]	XP_003454418	1.06688E-61	99	235.728	121	120
a12075	histone -like	580	gi|348522566|ref|XP_003448795.1|PREDICTED: hypothetical protein LOC100707730 [Oreochromis niloticus]	XP_003448795	8.25781E-28	100	124.405	64	64
a12077	neuferricin-like	528	gi|291405292|ref|XP_002718905.1|PREDICTED: cytochrome b5 domain containing 2-like [Oryctolagus cuniculus]	XP_002718905	2.30007E-12	54	72.7886	91	50
a12082	calcium-binding and coiled-coil domain-containing protein 1	472	gi|348507673|ref|XP_003441380.1|PREDICTED: calcium-binding and coiled-coil domain-containing protein 1-like [Oreochromis niloticus]	XP_003441380	3.77321E-73	89	274.248	157	141
a12091	surp and g-patch domain-containing protein 1	708	gi|126323430|ref|XP_001366054.1|PREDICTED: SURP and G-patch domain-containing protein 1 [Monodelphis domestica]	XP_001366054	5.78386E-41	79	168.703	143	114
a12097	isovaleryl- mitochondrial	356	gi|348531158|ref|XP_003453077.1|PREDICTED: isovaleryl-CoA dehydrogenase, mitochondrial-like [Oreochromis niloticus]	XP_003453077	1.07443E-61	99	235.728	118	117
a12098	ph and sec7 domain-containing protein 4	2173	gi|345309810|ref|XP_001521248.2|PREDICTED: PH and SEC7 domain-containing protein 4-like [Ornithorhynchus anatinus]	XP_001521248	7.14242E-124	74	446.432	435	322
a12101	kinesin-like protein kif21b-like	461	gi|348507771|ref|XP_003441429.1|PREDICTED: LOW QUALITY PROTEIN: kinesin-like protein KIF21B-like [Oreochromis niloticus]	XP_003441429	3.18742E-66	98	251.136	153	151
a12102	histone-lysine n-methyltransferase setd1b	432	gi|348532887|ref|XP_003453937.1|PREDICTED: histone-lysine N-methyltransferase SETD1B-A-like [Oreochromis niloticus]	XP_003453937	5.19494E-67	98	253.447	143	141
a12104	atp synthase subunit mitochondrial-like	570	gi|348528017|ref|XP_003451515.1|PREDICTED: ATP synthase subunit alpha, mitochondrial-like [Oreochromis niloticus]	XP_003451515	5.94774E-100	100	363.999	190	190
a12111	importin-7	410	gi|348509595|ref|XP_003442333.1|PREDICTED: importin-7-like [Oreochromis niloticus]	XP_003442333	2.71717E-57	98	221.09	109	107
a12117	e3 ubiquitin-protein ligase rnf123	419	gi|348540565|ref|XP_003457758.1|PREDICTED: E3 ubiquitin-protein ligase RNF123 [Oreochromis niloticus]	XP_003457758	2.4283E-74	98	277.715	139	137
a12120	cytochrome b-c1 complex subunit mitochondrial	407	gi|348510367|ref|XP_003442717.1|PREDICTED: cytochrome b-c1 complex subunit 1, mitochondrial-like [Oreochromis niloticus]	XP_003442717	3.10921E-61	99	234.187	133	132
a12122	marcks-related protein	871	gi|348512571|ref|XP_003443816.1|PREDICTED: MARCKS-related protein-like [Oreochromis niloticus]	XP_003443816	2.98494E-14	58	80.4925	70	41
a12123	gdp-man:man c -pp-dol alpha- -mannosyltransferase	305	gi|348524160|ref|XP_003449591.1|PREDICTED: GDP-Man:Man(3)GlcNAc(2)-PP-Dol alpha-1,2-mannosyltransferase-like [Oreochromis niloticus]	XP_003449591	1.41059E-53	100	208.764	101	101
a12124	protein cappuccino homolog	496	gi|348513215|ref|XP_003444138.1|PREDICTED: protein cappuccino homolog [Oreochromis niloticus]	XP_003444138	2.93308E-61	97	234.958	124	121
a12125	ryanodine receptor 1	341	gi|348543399|ref|XP_003459171.1|PREDICTED: hypothetical protein LOC100709030 [Oreochromis niloticus]	XP_003459171	1.32879E-59	99	228.794	113	112
a12131	myosin-binding protein slow-type-like	433	gi|55925504|ref|NP_001007323.1|myosin-binding protein C, slow-type [Danio rerio]	NP_001007323	2.66804E-63	92	241.121	144	133
a12133	thioredoxin-interacting protein	905	gi|348535590|ref|XP_003455282.1|PREDICTED: thioredoxin-interacting protein-like [Oreochromis niloticus]	XP_003455282	3.83999E-161	99	568.54	301	299
a12134	adipocyte enhancer-binding protein 1-like	368	gi|189524005|ref|XP_001920886.1|PREDICTED: adipocyte enhancer-binding protein 1-like [Danio rerio]	XP_001920886	1.13981E-55	97	215.698	102	99
a12135	myosin-9	512	gi|348511177|ref|XP_003443121.1|PREDICTED: myosin-9-like [Oreochromis niloticus]	XP_003443121	2.71965E-60	78	231.876	170	134
a12140	e3 ubiquitin-protein ligase rnf220	353	gi|348537478|ref|XP_003456221.1|PREDICTED: E3 ubiquitin-protein ligase RNF220 [Oreochromis niloticus]	XP_003456221	1.91426E-34	71	145.206	102	73
a12143	zinc finger e-box-binding homeobox 2	392	gi|348518139|ref|XP_003446589.1|PREDICTED: zinc finger E-box-binding homeobox 2-like isoform 1 [Oreochromis niloticus]	XP_003446589	1.96662E-71	100	268.085	130	130
a12154	e3 ubiquitin-protein ligase mdm2-like	374	gi|348521316|ref|XP_003448172.1|PREDICTED: E3 ubiquitin-protein ligase Mdm2-like [Oreochromis niloticus]	XP_003448172	2.393E-13	36	75.0998	127	46
a12164	cystatin b	382	gi|348512200|ref|XP_003443631.1|PREDICTED: leukocyte cysteine proteinase inhibitor 1-like [Oreochromis niloticus]	XP_003443631	2.35416E-53	90	207.994	121	109
a12170	map kinase-activating death domain protein isoform 1	325	gi|348526622|ref|XP_003450818.1|PREDICTED: MAP kinase-activating death domain protein [Oreochromis niloticus]	XP_003450818	1.4433E-42	79	172.17	119	95
a12173	neurofilament medium polypeptide	380	gi|348513755|ref|XP_003444407.1|PREDICTED: neurofilament medium polypeptide [Oreochromis niloticus]	XP_003444407	3.06751E-61	98	234.187	125	123
a12178	calcium calmodulin-dependent protein kinase type ii subunit gamma	352	gi|348508508|ref|XP_003441796.1|PREDICTED: calcium/calmodulin-dependent protein kinase type II subunit gamma-like isoform 6 [Oreochromis niloticus]	XP_003441796	5.55683E-50	85	196.823	114	97
a12180	type i cytoskeletal 13-like	427	gi|348532754|ref|XP_003453871.1|PREDICTED: keratin, type I cytoskeletal 13-like [Oreochromis niloticus]	XP_003453871	1.05543E-56	96	219.164	124	120
a12181	40s ribosomal protein s16-like	400	gi|58331994|ref|NP_001011146.1|ribosomal protein S16 [Xenopus (Silurana) tropicalis]	NP_001011146	8.52902E-59	98	226.098	117	115
a12194	hypoxia-inducible factor 1-alpha-like	527	gi|348537940|ref|XP_003456450.1|PREDICTED: hypoxia-inducible factor 1-alpha-like [Oreochromis niloticus]	XP_003456450	2.6919E-45	81	182.185	121	99
a12199	sodium potassium-transporting atpase subunit alpha-3	322	gi|348534329|ref|XP_003454654.1|PREDICTED: sodium/potassium-transporting ATPase subunit alpha-3-like [Oreochromis niloticus]	XP_003454654	1.18066E-52	98	205.682	107	105
a1220	rho gtpase binding protein 2	772	gi|118096400|ref|XP_414133.2|PREDICTED: rhophilin-2 [Gallus gallus]	XP_414133	8.34088E-124	96	444.121	244	236
a12215	macrophage migration inhibitory factor	1164	gi|149720186|ref|XP_001489661.1|PREDICTED: macrophage migration inhibitory factor-like [Equus caballus]	XP_001489661	3.49549E-46	87	187.193	116	102
a12216	macrophage migration inhibitory factor	686	gi|149720186|ref|XP_001489661.1|PREDICTED: macrophage migration inhibitory factor-like [Equus caballus]	XP_001489661	9.68337E-46	87	184.496	116	101
a12217	eukaryotic translation initiation factor 3 subunit f-like	3627	gi|327276853|ref|XP_003223181.1|PREDICTED: eukaryotic translation initiation factor 3 subunit F-like [Anolis carolinensis]	XP_003223181	1.45114E-151	100	539.265	272	272
a12219	adenylate kinase isoenzyme 1	1616	gi|327291346|ref|XP_003230382.1|PREDICTED: adenylate kinase isoenzyme 1-like [Anolis carolinensis]	XP_003230382	1.96108E-104	96	381.333	203	196
a12223	glutamine synthetase	747	gi|327288158|ref|XP_003228795.1|PREDICTED: glutamine synthetase-like [Anolis carolinensis]	XP_003228795	5.97229E-31	91	135.576	73	67
a12224	neurotrimin isoform 2	5016	gi|327276895|ref|XP_003223202.1|PREDICTED: protein CEPU-1-like isoform 2 [Anolis carolinensis]	XP_003223202	0.0	93	648.277	344	320
a12225	neurotrimin isoform 2	4667	gi|327276895|ref|XP_003223202.1|PREDICTED: protein CEPU-1-like isoform 2 [Anolis carolinensis]	XP_003223202	0.0	99	638.647	344	342
a12226	protein mb21d2	2301	gi|363737358|ref|XP_422716.2|PREDICTED: protein MB21D2 [Gallus gallus]	XP_422716	0.0	94	864.374	467	441
a12230	leukocyte antigen cd37	3417	gi|327282994|ref|XP_003226227.1|PREDICTED: CD82 antigen-like [Anolis carolinensis]	XP_003226227	8.59606E-114	97	413.69	248	243
a12232	cell adhesion molecule 4	1759	gi|301619595|ref|XP_002939173.1|PREDICTED: cell adhesion molecule 4-like [Xenopus (Silurana) tropicalis]	XP_002939173	7.66709E-150	89	532.332	364	325
a12235	transformer-2 protein homolog alpha-like	5919	gi|327274869|ref|XP_003222198.1|PREDICTED: transformer-2 protein homolog alpha-like [Anolis carolinensis]	XP_003222198	1.80681E-53	98	214.157	106	104
a12242	copia	1686	gi|301619987|ref|XP_002939372.1|PREDICTED: copia protein-like [Xenopus (Silurana) tropicalis]	XP_002939372	5.97357E-19	63	97.4413	112	71
a12246	oxytocin-neurophysin 1-like	1488	gi|301613841|ref|XP_002936405.1|PREDICTED: mesotocin-neurophysin MT-like [Xenopus (Silurana) tropicalis]	XP_002936405	3.74862E-38	90	160.999	81	73
a12247	trypsinogen precursor	816	gi|348542712|ref|XP_003458828.1|PREDICTED: trypsin-1-like [Oreochromis niloticus]	XP_003458828	6.14079E-128	94	457.988	241	228
a12253	upf0608 protein c19orf42 homolog	799	gi|296233205|ref|XP_002761912.1|PREDICTED: UPF0608 protein C19orf42-like [Callithrix jacchus]	XP_002761912	5.36061E-28	96	125.946	66	64
a12258	PREDICTED: uncharacterized protein LOC776634 [Gallus gallus]	1901	gi|118086255|ref|XP_001236146.1|PREDICTED: uncharacterized protein LOC776634 [Gallus gallus]	XP_001236146	2.0881E-15	65	85.8853	101	66
a12261	gastrin cholecystokinin type b receptor	1553	gi|48976043|ref|NP_001001742.1|gastrin/cholecystokinin type B receptor [Gallus gallus]	NP_001001742	7.5755E-114	72	412.535	418	303
a122631	rna polymerase ii-associated factor 1 homolog	672	gi|126329111|ref|XP_001363052.1|PREDICTED: RNA polymerase II-associated factor 1 homolog [Monodelphis domestica]	XP_001363052	2.47663E-99	98	362.459	184	181
a122679	PREDICTED: hypothetical protein LOC100487528 [Xenopus (Silurana) tropicalis]	397	gi|301626022|ref|XP_002942199.1|PREDICTED: hypothetical protein LOC100487528 [Xenopus (Silurana) tropicalis]	XP_002942199	1.63499E-9	48	62.3882	131	64
a12273	zinc finger protein 585a-like	680	gi|327266586|ref|XP_003218085.1|PREDICTED: zinc finger protein 729-like [Anolis carolinensis]	XP_003218085	2.61786E-120	89	432.18	225	201
a12276	arf-gap with ank repeat and ph domain-containing protein 3	4262	gi|363729618|ref|XP_003640679.1|PREDICTED: arf-GAP with GTPase, ANK repeat and PH domain-containing protein 3 [Gallus gallus]	XP_003640679	0.0	81	819.305	539	438
a12277	vitamin k epoxide reductase complex subunit 1-like protein 1-like	2059	gi|50838834|ref|NP_001001328.1|vitamin K epoxide reductase complex subunit 1-like protein 1 [Gallus gallus]	NP_001001328	4.39363E-75	91	284.263	178	162
a12279	39s ribosomal protein mitochondrial-like	2304	gi|327279214|ref|XP_003224352.1|PREDICTED: 39S ribosomal protein L15, mitochondrial-like [Anolis carolinensis]	XP_003224352	2.51998E-151	91	537.724	296	271
a12287	armadillo repeat-containing protein 6 isoform 2	4573	gi|50761098|ref|XP_418230.1|PREDICTED: armadillo repeat-containing protein 6 isoform 2 [Gallus gallus]	XP_418230	1.16496E-161	79	573.163	472	376
a12293	xaa-pro aminopeptidase 1	3152	gi|224052789|ref|XP_002197597.1|PREDICTED: similar to X-prolyl aminopeptidase (aminopeptidase P) 1, soluble [Taeniopygia guttata]	XP_002197597	0.0	92	777.319	441	406
a12295	low quality protein: nephronectin	2160	gi|301615270|ref|XP_002937094.1|PREDICTED: hypothetical protein LOC100495213 [Xenopus (Silurana) tropicalis]	XP_002937094	1.09254E-15	59	87.0409	94	56
a12299	proto-oncogene c-rel-like	1776	gi|326914715|ref|XP_003203668.1|PREDICTED: proto-oncogene c-Rel-like [Meleagris gallopavo]	XP_003203668	3.88412E-8	68	61.6178	60	41
a123	cugbp elav-like family member 3-a	445	gi|147907254|ref|NP_001079936.1|CUGBP Elav-like family member 3-A [Xenopus laevis]	NP_001079936	3.05373E-4	78	45.0542	52	41
a1230	selenium-binding protein 1	425	gi|326933528|ref|XP_003212854.1|PREDICTED: selenium-binding protein 1-like [Meleagris gallopavo]	XP_003212854	5.96534E-68	90	256.529	140	127
a12301	6-phosphofructokinase type c	5224	gi|327274460|ref|XP_003221995.1|PREDICTED: 6-phosphofructokinase type C-like [Anolis carolinensis]	XP_003221995	0.0	99	1432.16	771	769
a12302	PREDICTED: uncharacterized protein LOC100857505 [Gallus gallus]	726	gi|363729350|ref|XP_003640634.1|PREDICTED: uncharacterized protein LOC100857505 [Gallus gallus]	XP_003640634	1.08376E-5	70	51.6026	47	33
a12306	regulator of g-protein signaling 11	2897	gi|363739668|ref|XP_001231808.2|PREDICTED: regulator of G-protein signaling 11 [Gallus gallus]	XP_001231808	1.54111E-108	91	395.971	222	204
a12314	ap-1 complex subunit sigma-1a	1100	gi|296192339|ref|XP_002744014.1|PREDICTED: AP-1 complex subunit sigma-1A-like isoform 1 [Callithrix jacchus]	XP_002744014	9.01697E-81	97	301.982	160	156
a12327	cyclin-dependent kinase 5 activator 1-like	2972	gi|126313847|ref|XP_001368080.1|PREDICTED: cyclin-dependent kinase 5 activator 1-like [Monodelphis domestica]	XP_001368080	1.91367E-154	96	548.51	306	294
a12328	atp-binding cassette sub-family e member 1	5181	gi|327273864|ref|XP_003221699.1|PREDICTED: ATP-binding cassette sub-family E member 1-like isoform 1 [Anolis carolinensis]	XP_003221699	0.0	100	1129.78	599	599
a12329	casein kinase i isoform gamma-3-like	1897	gi|327276615|ref|XP_003223065.1|PREDICTED: casein kinase I isoform gamma-3-like [Anolis carolinensis]	XP_003223065	3.32818E-5	59	51.9878	57	34
a1233	srr1-like	304	gi|326929795|ref|XP_003211041.1|PREDICTED: SRR1-like protein-like [Meleagris gallopavo]	XP_003211041	2.77842E-25	83	114.775	79	66
a12331	complexin-3-like	2129	gi|224061769|ref|XP_002195772.1|PREDICTED: hypothetical protein [Taeniopygia guttata]	XP_002195772	8.98708E-55	92	216.853	158	146
a12332	transcription factor sox-2	925	gi|334347318|ref|XP_001368820.2|PREDICTED: transcription factor SOX-2-like [Monodelphis domestica]	XP_001368820	1.61589E-37	64	157.918	254	164
a123332	pre-b-cell leukemia transcription factor 3	718	gi|71897289|ref|NP_001025849.1|pre-B-cell leukemia transcription factor 3 [Gallus gallus]	NP_001025849	4.16435E-111	100	401.749	238	238
a1234	vomeronasal type-2 receptor 26-like	1652	gi|260815289|ref|XP_002602406.1|hypothetical protein BRAFLDRAFT_199004, partial [Branchiostoma floridae]	XP_002602406	6.66101E-15	72	83.9593	62	45
a12342	zinc finger protein 135-like	1072	gi|327266680|ref|XP_003218132.1|PREDICTED: zinc finger protein 420-like [Anolis carolinensis]	XP_003218132	0.0	93	713.761	357	333
a12345	low quality protein: pantothenate kinase mitochondrial-like	3296	gi|224050303|ref|XP_002189710.1|PREDICTED: hypothetical protein [Taeniopygia guttata]	XP_002189710	5.53619E-110	95	400.979	245	234
a12346	low quality protein: pantothenate kinase mitochondrial-like	1916	gi|224050303|ref|XP_002189710.1|PREDICTED: hypothetical protein [Taeniopygia guttata]	XP_002189710	3.86789E-110	95	400.593	243	233
a12348	solute carrier family 1 (glial high affinity glutamate transporter) member 3	2307	gi|224087188|ref|XP_002189121.1|PREDICTED: solute carrier family 1 (high affinity aspartate/glutamate transporter), member 6 [Taeniopygia guttata]	XP_002189121	0.0	74	715.687	579	434
a12349	excitatory amino acid transporter 1	1141	gi|164023820|ref|NP_001106687.1|solute carrier family 1 (glial high affinity glutamate transporter), member 3 [Xenopus (Silurana) tropicalis]	NP_001106687	5.06148E-66	71	253.062	210	150
a12355	estradiol 17-beta-dehydrogenase 12-like	5721	gi|327259717|ref|XP_003214682.1|PREDICTED: estradiol 17-beta-dehydrogenase 12-like [Anolis carolinensis]	XP_003214682	9.25214E-164	91	580.482	317	290
a12358	serine threonine-protein phosphatase 2a 56 kda regulatory subunit beta isoform	2623	gi|154147718|ref|NP_001093749.1|protein phosphatase 2, regulatory subunit B', beta [Xenopus (Silurana) tropicalis]	NP_001093749	0.0	81	735.332	488	398
a12367	septin-11 isoform 2	4448	gi|157821523|ref|NP_001100678.1|septin-11 [Rattus norvegicus]	NP_001100678	0.0	99	711.835	432	429
a12368	septin-11 isoform 2	3494	gi|157821523|ref|NP_001100678.1|septin-11 [Rattus norvegicus]	NP_001100678	0.0	99	711.835	432	429
a12374	rna binding protein fox-1 homolog 1 isoform 1	2327	gi|297283433|ref|XP_001100488.2|PREDICTED: fox-1 homolog A-like isoform 2 [Macaca mulatta]	XP_001100488	1.60198E-145	79	518.464	327	261
a12375	synaptotagmin-1 isoform 2	7056	gi|327272806|ref|XP_003221175.1|PREDICTED: synaptotagmin-1-like [Anolis carolinensis]	XP_003221175	0.0	100	641.728	422	422
a12377	ef-hand domain-containing protein d2-like	5830	gi|311258550|ref|XP_003127676.1|PREDICTED: EF-hand domain-containing protein D2-like [Sus scrofa]	XP_003127676	2.09454E-62	64	243.817	240	155
a12379	protein kinase c alpha type	7363	gi|61098322|ref|NP_001012822.1|protein kinase C alpha type [Gallus gallus]	NP_001012822	0.0	96	1293.49	655	634
a12380	protein kinase c beta type	2624	gi|126335173|ref|XP_001363152.1|PREDICTED: protein kinase C beta type-like isoform 2 [Monodelphis domestica]	XP_001363152	0.0	97	1280.77	661	643
a12381	usp6 n-terminal like	7374	gi|327260137|ref|XP_003214892.1|PREDICTED: hypothetical protein LOC100565876 [Anolis carolinensis]	XP_003214892	0.0	93	1615.9	869	813
a12386	n-terminal ef-hand calcium-binding protein 2-like	3075	gi|224064248|ref|XP_002191197.1|PREDICTED: hypothetical protein [Taeniopygia guttata]	XP_002191197	2.77624E-156	89	554.673	329	296
a12387	na(+) h(+) exchange regulatory cofactor nhe-rf2	1947	gi|363739404|ref|XP_414851.3|PREDICTED: Na(+)/H(+) exchange regulatory cofactor NHE-RF2 [Gallus gallus]	XP_414851	1.54371E-122	79	441.81	349	276
a12391	pyruvate kinase isozymes m1 m2 isoform 1	5566	gi|327285370|ref|XP_003227407.1|PREDICTED: pyruvate kinase muscle isozyme-like [Anolis carolinensis]	XP_003227407	5.86451E-22	100	109.383	56	56
a123919	kisspeptin precursor	305	gi|327272080|ref|XP_003220814.1|PREDICTED: hypothetical protein LOC100556390 [Anolis carolinensis]	XP_003220814	9.5278E-26	100	116.316	57	57
a12397	sh3-domain grb2-like endophilin b2	2156	gi|57525229|ref|NP_001006200.1|endophilin-B2 [Gallus gallus]	NP_001006200	6.58277E-146	69	519.62	412	288
a12398	sh3-domain grb2-like endophilin b2	1262	gi|57525229|ref|NP_001006200.1|endophilin-B2 [Gallus gallus]	NP_001006200	1.42527E-96	88	354.755	209	185
a12404	sterol regulatory element-binding protein cleavage-activating protein	7832	gi|326921401|ref|XP_003206948.1|PREDICTED: sterol regulatory element-binding protein cleavage-activating protein-like [Meleagris gallopavo]	XP_003206948	0.0	86	1943.7	1328	1152
a12405	serine threonine-protein phosphatase 4 regulatory subunit 3a-like	2193	gi|224051623|ref|XP_002200590.1|PREDICTED: similar to KIAA2010 protein [Taeniopygia guttata]	XP_002200590	5.88768E-25	95	117.857	64	61
a124201	PREDICTED: netrin-4-like [Anolis carolinensis]	653	gi|327266061|ref|XP_003217825.1|PREDICTED: netrin-4-like [Anolis carolinensis]	XP_003217825	8.25217E-4	79	45.0542	34	27
a12422	neuropeptide ff receptor 2-like	861	gi|327263792|ref|XP_003216701.1|PREDICTED: hypothetical protein LOC100553104 [Anolis carolinensis]	XP_003216701	1.193E-7	75	58.5362	36	27
a12423	protein o-mannosyl-transferase 1	2907	gi|224073566|ref|XP_002198890.1|PREDICTED: protein-O-mannosyltransferase 1 [Taeniopygia guttata]	XP_002198890	1.08804E-170	89	602.438	392	352
a12424	protein o-mannosyl-transferase 1	2616	gi|224073566|ref|XP_002198890.1|PREDICTED: protein-O-mannosyltransferase 1 [Taeniopygia guttata]	XP_002198890	0.0	88	1129.78	725	638
a12425	protein o-mannosyl-transferase 1-like	624	gi|326930434|ref|XP_003211352.1|PREDICTED: protein O-mannosyl-transferase 1-like [Meleagris gallopavo]	XP_003211352	1.15226E-28	95	127.487	93	89
a12433	40s ribosomal protein s19-like	728	gi|109124930|ref|XP_001103598.1|PREDICTED: 40S ribosomal protein S19-like isoform 1 [Macaca mulatta]	XP_001103598	2.81599E-78	100	292.738	145	145
a12434	gamma-enolase	6320	gi|327284866|ref|XP_003227156.1|PREDICTED: gamma-enolase-like isoform 1 [Anolis carolinensis]	XP_003227156	0.0	100	804.283	430	430
a12439	elongation factor 1-beta	3315	gi|327277659|ref|XP_003223581.1|PREDICTED: elongation factor 1-beta-like [Anolis carolinensis]	XP_003223581	2.96067E-103	86	378.637	224	193
a12443	hydroxyacylglutathione mitochondrial-like	1010	gi|327280119|ref|XP_003224801.1|PREDICTED: hydroxyacylglutathione hydrolase, mitochondrial-like [Anolis carolinensis]	XP_003224801	3.8784E-27	100	123.635	60	60
a12444	PREDICTED: hypothetical protein LOC100431386 [Pongo abelii]	947	gi|297712993|ref|XP_002833002.1|PREDICTED: hypothetical protein LOC100431386 [Pongo abelii]	XP_002833002	6.46562E-5	43	49.6766	103	45
a124478	39s ribosomal protein mitochondrial-like	467	gi|148226811|ref|NP_001088590.1|uncharacterized protein LOC495474 [Xenopus laevis]	NP_001088590	3.74781E-17	76	88.1965	63	48
a12448	dna-directed rna polymerase iii subunit rpc8	3825	gi|327272738|ref|XP_003221141.1|PREDICTED: DNA-directed RNA polymerase III subunit RPC8-like [Anolis carolinensis]	XP_003221141	9.86258E-66	77	254.218	174	134
a12449	dna-directed rna polymerase iii subunit rpc8-like isoform 1	3065	gi|327272738|ref|XP_003221141.1|PREDICTED: DNA-directed RNA polymerase III subunit RPC8-like [Anolis carolinensis]	XP_003221141	1.30328E-105	100	386.341	206	206
a12453	major histocompatibility complex class i-related gene	645	gi|327290320|ref|XP_003229871.1|PREDICTED: major histocompatibility complex class I-related gene protein-like [Anolis carolinensis]	XP_003229871	1.34609E-51	72	203.756	156	113
a124530	coiled-coil domain-containing protein 105	320	gi|332853772|ref|XP_512448.3|PREDICTED: coiled-coil domain-containing protein 105 [Pan troglodytes]	XP_512448	5.94164E-4	45	43.8986	114	52
a12456	cathelicidin antimicrobial peptide-like	855	gi|67514589|ref|NP_001020001.1|cathelicidin-2 precursor [Gallus gallus]	NP_001020001	2.28941E-19	54	97.4413	159	87
a12458	general transcription factor ii-i repeat domain-containing protein 1	358	gi|334324775|ref|XP_001369032.2|PREDICTED: general transcription factor II-I repeat domain-containing protein 1, partial [Monodelphis domestica]	XP_001369032	3.72718E-30	88	130.954	81	72
a12459	probable g-protein coupled receptor 45-like	3748	gi|327268003|ref|XP_003218788.1|PREDICTED: probable G-protein coupled receptor 45-like [Anolis carolinensis]	XP_003218788	0.0	99	728.783	372	371
a12461	protocadherin-10 precursor	4825	gi|327273884|ref|XP_003221709.1|PREDICTED: protocadherin-10-like [Anolis carolinensis]	XP_003221709	0.0	99	1044.65	533	531
a12462	protocadherin-10 precursor	4697	gi|327273884|ref|XP_003221709.1|PREDICTED: protocadherin-10-like [Anolis carolinensis]	XP_003221709	0.0	99	1044.65	533	531
a12467	camp-specific 3 -cyclic phosphodiesterase 4d	5157	gi|359077385|ref|XP_003587561.1|PREDICTED: cAMP-specific 3',5'-cyclic phosphodiesterase 4D isoform 5 [Bos taurus]	XP_003587561	0.0	99	1269.99	645	640
a12468	pannexin-1	3688	gi|327269166|ref|XP_003219366.1|PREDICTED: pannexin-1-like [Anolis carolinensis]	XP_003219366	0.0	84	706.057	428	363
a124685	zinc finger protein 850-like	346	gi|327291532|ref|XP_003230475.1|PREDICTED: histone-lysine N-methyltransferase PRDM9-like, partial [Anolis carolinensis]	XP_003230475	1.74352E-35	81	148.673	92	75
a12473	alpha-actinin-1-like isoform 3	3455	gi|327280326|ref|XP_003224903.1|PREDICTED: alpha-actinin-1-like isoform 2 [Anolis carolinensis]	XP_003224903	0.0	98	1744.94	887	875
a124739	dna polymerase alpha subunit b	303	gi|255708460|ref|NP_001019713.2|DNA polymerase alpha subunit B [Bos taurus]	NP_001019713	9.27074E-13	60	73.1738	76	46
a124795	calcium calmodulin-dependent protein kinase type 1-like	389	gi|345323694|ref|XP_001506792.2|PREDICTED: calcium/calmodulin-dependent protein kinase type 1-like [Ornithorhynchus anatinus]	XP_001506792	2.116E-57	99	221.476	114	113
a124977	PREDICTED: stromelysin-1-like [Anolis carolinensis]	518	gi|327269114|ref|XP_003219340.1|PREDICTED: stromelysin-1-like [Anolis carolinensis]	XP_003219340	1.24183E-7	89	56.9954	37	33
a124981	nucleoporin gle1-like	827	gi|194225893|ref|XP_001500730.2|PREDICTED: nucleoporin GLE1 [Equus caballus]	XP_001500730	1.28812E-80	92	300.827	167	155
a125035	fanconi anemia group a protein	504	gi|197252054|ref|NP_001127831.1|Fanconi anemia, complementation group A [Gallus gallus]	NP_001127831	4.23649E-26	67	118.242	152	102
a125040	fasciculation and elongation protein zeta-2-like	623	gi|363731852|ref|XP_419521.3|PREDICTED: fasciculation and elongation protein zeta-2 [Gallus gallus]	XP_419521	9.73186E-36	96	150.984	118	114
a125063	PREDICTED: hypothetical protein LOC100557975 [Anolis carolinensis]	742	gi|327282818|ref|XP_003226139.1|PREDICTED: hypothetical protein LOC100557975 [Anolis carolinensis]	XP_003226139	2.59485E-10	55	67.0106	80	44
a12507	glycogen muscle form	5050	gi|73983205|ref|XP_853123.1|PREDICTED: glycogen phosphorylase, muscle form isoform 1 [Canis lupus familiaris]	XP_853123	0.0	95	1530.38	839	802
a12508	glycogen muscle form	3941	gi|73983205|ref|XP_853123.1|PREDICTED: glycogen phosphorylase, muscle form isoform 1 [Canis lupus familiaris]	XP_853123	0.0	95	1518.06	839	799
a12509	glycogen muscle form	5744	gi|73983205|ref|XP_853123.1|PREDICTED: glycogen phosphorylase, muscle form isoform 1 [Canis lupus familiaris]	XP_853123	0.0	95	1530.38	839	802
a12511	wsc domain-containing protein 1	3735	gi|327291642|ref|XP_003230530.1|PREDICTED: WSC domain-containing protein 1-like [Anolis carolinensis]	XP_003230530	5.56479E-106	100	387.882	184	184
a125110	rna-directed dna polymerase from mobile element jockey-like	583	gi|326680843|ref|XP_003201639.1|PREDICTED: hypothetical protein LOC100537186 [Danio rerio]	XP_003201639	5.09936E-9	59	62.003	88	52
a125117	vascular endothelial zinc finger 1	530	gi|83721951|ref|NP_001032916.1|vascular endothelial zinc finger 1 [Gallus gallus]	NP_001032916	3.2621E-14	96	78.9518	54	52
a125119	cdgsh iron-sulfur domain-containing protein 2-like	658	gi|301762244|ref|XP_002916545.1|PREDICTED: CDGSH iron sulfur domain-containing protein 2-like [Ailuropoda melanoleuca]	XP_002916545	2.74287E-39	95	162.925	80	76
a125120	tetratricopeptide repeat protein 21b	583	gi|345328161|ref|XP_001513615.2|PREDICTED: tetratricopeptide repeat protein 21B [Ornithorhynchus anatinus]	XP_001513615	2.55298E-93	92	342.043	192	178
a12513	wsc domain-containing protein 1	3346	gi|327286944|ref|XP_003228189.1|PREDICTED: WSC domain-containing protein 1-like [Anolis carolinensis]	XP_003228189	3.61433E-141	100	504.597	239	239
a125134	coiled-coil domain-containing protein 134-like	734	gi|350534992|ref|NP_001232405.1|coiled-coil domain-containing protein 134 precursor [Taeniopygia guttata]	NP_001232405	8.63658E-67	90	254.603	144	131
a125137	ral gtpase-activating protein subunit alpha-1	2636	gi|327290242|ref|XP_003229832.1|PREDICTED: ral GTPase-activating protein subunit alpha-1-like [Anolis carolinensis]	XP_003229832	0.0	100	1057.36	545	545
a125143	purine-rich element-binding protein gamma-like	613	gi|327279912|ref|XP_003224699.1|PREDICTED: purine-rich element-binding protein gamma-like [Anolis carolinensis]	XP_003224699	3.87093E-66	99	251.906	122	121
a125146	midkine precursor	410	gi|327259627|ref|XP_003214637.1|PREDICTED: midkine-A-like [Anolis carolinensis]	XP_003214637	3.46123E-28	100	124.405	77	77
a125150	splicing factor 3b subunit 2	590	gi|345316723|ref|XP_003429787.1|PREDICTED: splicing factor 3B subunit 2, partial [Ornithorhynchus anatinus]	XP_003429787	1.23497E-82	99	306.605	170	169
a125156	ornithine decarboxylase antizyme 1	843	gi|56790949|ref|NP_990247.1|ornithine decarboxylase antizyme 1 [Gallus gallus]	NP_990247	3.86955E-80	98	299.286	153	150
a12520	gamma-aminobutyric acid receptor subunit delta	3235	gi|326932329|ref|XP_003212272.1|PREDICTED: gamma-aminobutyric acid receptor subunit delta-like [Meleagris gallopavo]	XP_003212272	0.0	96	750.74	428	414
a125236	rna-binding protein 8a	810	gi|296228547|ref|XP_002759858.1|PREDICTED: RNA-binding protein 8A-like [Callithrix jacchus]	XP_002759858	5.40727E-60	100	232.261	112	112
a125245	neurogenic locus notch homolog protein 3-like	870	gi|327264786|ref|XP_003217192.1|PREDICTED: neurogenic locus notch homolog protein 2-like [Anolis carolinensis]	XP_003217192	1.89043E-93	100	343.584	183	183
a125248	borealin-like	406	gi|334329210|ref|XP_001380931.2|PREDICTED: borealin-like [Monodelphis domestica]	XP_001380931	1.28313E-14	75	79.337	78	59
a12525	nucleolysin tia-1 isoform p40 isoform 2	7562	gi|109103274|ref|XP_001098789.1|PREDICTED: nucleolysin TIA-1 isoform p40 isoform 3 [Macaca mulatta]	XP_001098789	1.57812E-134	92	483.797	261	241
a125250	low quality protein: ubiquitin-conjugating enzyme e2 q2-like	1248	gi|344284059|ref|XP_003413788.1|PREDICTED: LOW QUALITY PROTEIN: ubiquitin-conjugating enzyme E2 Q2-like [Loxodonta africana]	XP_003413788	2.5371E-5	66	51.6026	45	30
a12526	protein ndrg4 isoform 1	2797	gi|363737956|ref|XP_001231665.2|PREDICTED: protein NDRG4 isoform 1 [Gallus gallus]	XP_001231665	0.0	88	694.115	402	357
a12534	gamma-adducin isoform 2	4265	gi|327267564|ref|XP_003218569.1|PREDICTED: gamma-adducin-like isoform 2 [Anolis carolinensis]	XP_003218569	0.0	95	1099.73	582	554
a125343	PREDICTED: hypothetical protein LOC733804 [Xenopus (Silurana) tropicalis]	832	gi|301622636|ref|XP_002940639.1|PREDICTED: hypothetical protein LOC733804 [Xenopus (Silurana) tropicalis]	XP_002940639	1.23907E-6	43	55.0694	147	64
a125350	ectonucleoside triphosphate diphosphohydrolase 6	777	gi|326915062|ref|XP_003203840.1|PREDICTED: ectonucleoside triphosphate diphosphohydrolase 6-like [Meleagris gallopavo]	XP_003203840	2.95649E-68	80	259.61	214	173
a125383	phytanoyl- dioxygenase domain-containing protein 1-like isoform 2	354	gi|363740448|ref|XP_003642333.1|PREDICTED: phytanoyl-CoA dioxygenase domain-containing protein 1-like isoform 2 [Gallus gallus]	XP_003642333	2.77704E-17	91	88.1965	48	44
a1254	troponin i type 1 ( slow)	2189	gi|260782187|ref|XP_002586172.1|hypothetical protein BRAFLDRAFT_109674 [Branchiostoma floridae]	XP_002586172	4.66813E-14	50	81.6481	136	69
a12541	stearoyl- desaturase 5	1610	gi|344284831|ref|XP_003414168.1|PREDICTED: stearoyl-CoA desaturase 5-like [Loxodonta africana]	XP_003414168	1.23374E-74	81	282.337	186	151
a125412	uhrf1-binding protein 1-like	445	gi|327271319|ref|XP_003220435.1|PREDICTED: UHRF1-binding protein 1-like [Anolis carolinensis]	XP_003220435	5.02185E-15	66	80.8777	65	43
a12543	heterogeneous nuclear ribonucleoprotein l	6038	gi|327287724|ref|XP_003228578.1|PREDICTED: heterogeneous nuclear ribonucleoprotein L-like [Anolis carolinensis]	XP_003228578	6.62399E-136	100	488.034	249	249
a125446	kinesin-associated protein 3	625	gi|326924830|ref|XP_003208628.1|PREDICTED: kinesin-associated protein 3-like [Meleagris gallopavo]	XP_003208628	8.4468E-64	89	244.202	132	118
a12548	PREDICTED: uncharacterized protein LOC100847767 [Bos taurus]	1142	gi|359065264|ref|XP_003586095.1|PREDICTED: uncharacterized protein LOC100847767 [Bos taurus]	XP_003586095	4.09207E-7	65	57.3806	52	34
a12553	mortality factor 4 like 2	412	gi|327287492|ref|XP_003228463.1|PREDICTED: mortality factor 4-like protein 1-like [Anolis carolinensis]	XP_003228463	4.37846E-23	100	107.457	50	50
a12556	pleckstrin homology domain-containing family m member 2	6496	gi|327287154|ref|XP_003228294.1|PREDICTED: LOW QUALITY PROTEIN: pleckstrin homology domain-containing family M member 2-like [Anolis carolinensis]	XP_003228294	0.0	81	1501.11	971	793
a12557	pleckstrin homology domain-containing family m member 2	6484	gi|327287154|ref|XP_003228294.1|PREDICTED: LOW QUALITY PROTEIN: pleckstrin homology domain-containing family M member 2-like [Anolis carolinensis]	XP_003228294	0.0	81	1501.11	971	793
a12558	kinesin family member 1b	4238	gi|326368224|ref|NP_001191893.1|kinesin-like protein KIF1B [Taeniopygia guttata]	NP_001191893	0.0	97	1145.57	691	675
a12574	nipa-like domain containing 3	2351	gi|327281562|ref|XP_003225516.1|PREDICTED: hypothetical protein LOC100561123 [Anolis carolinensis]	XP_003225516	4.88601E-25	88	118.242	71	63
a12577	40s ribosomal protein s28-like	1302	gi|363743624|ref|XP_001231865.2|PREDICTED: 40S ribosomal protein S28 [Gallus gallus]	XP_001231865	3.72085E-23	100	110.923	55	55
a125793	PREDICTED: hypothetical protein LOC100566687 [Anolis carolinensis]	803	gi|327274859|ref|XP_003222193.1|PREDICTED: hypothetical protein LOC100566687 [Anolis carolinensis]	XP_003222193	1.05571E-39	75	164.851	133	101
a12584	regulating synaptic membrane exocytosis protein 3-like	5637	gi|327281711|ref|XP_003225590.1|PREDICTED: regulating synaptic membrane exocytosis protein 3-like [Anolis carolinensis]	XP_003225590	1.50787E-150	100	536.569	308	308
a12590	sodium potassium-transporting atpase subunit alpha-3	2217	gi|297277158|ref|XP_002801302.1|PREDICTED: sodium/potassium-transporting ATPase subunit alpha-3-like isoform 2 [Macaca mulatta]	XP_002801302	0.0	94	1300.8	707	670
a12592	transmembrane protein 25 isoform 1	1303	gi|73955066|ref|XP_853378.1|PREDICTED: transmembrane protein 25 isoform 3 [Canis lupus familiaris]	XP_853378	2.17127E-39	59	164.851	330	196
a12593	transmembrane protein 25 isoform 1	1279	gi|73955066|ref|XP_853378.1|PREDICTED: transmembrane protein 25 isoform 3 [Canis lupus familiaris]	XP_853378	4.28621E-40	60	167.162	323	197
a12598	protein orai-2-like	2368	gi|326931228|ref|XP_003211735.1|PREDICTED: protein orai-2-like [Meleagris gallopavo]	XP_003211735	1.44173E-117	89	425.631	262	235
a12599	protein orai-2-like	2316	gi|326931228|ref|XP_003211735.1|PREDICTED: protein orai-2-like [Meleagris gallopavo]	XP_003211735	1.40442E-117	86	425.631	262	226
a12600	protein orai-2-like	2312	gi|326931228|ref|XP_003211735.1|PREDICTED: protein orai-2-like [Meleagris gallopavo]	XP_003211735	1.40223E-117	89	425.631	262	235
a12603	transcription factor btf3-like isoform 1	2384	gi|327263001|ref|XP_003216310.1|PREDICTED: transcription factor BTF3-like isoform 2 [Anolis carolinensis]	XP_003216310	8.07639E-76	100	286.96	162	162
a12606	cadherin-13 precursor	2891	gi|48976117|ref|NP_001001760.1|cadherin-13 precursor [Gallus gallus]	NP_001001760	0.0	88	1090.49	701	621
a12609	gdh 6pgl endoplasmic bifunctional protein	4368	gi|327288056|ref|XP_003228744.1|PREDICTED: GDH/6PGL endoplasmic bifunctional protein-like [Anolis carolinensis]	XP_003228744	0.0	95	1592.02	832	798
a12613	nadh dehydrogenase	736	gi|334326635|ref|XP_001366517.2|PREDICTED: NADH dehydrogenase [ubiquinone] 1 alpha subcomplex subunit 13-like [Monodelphis domestica]	XP_001366517	4.44592E-55	84	215.698	139	117
a12614	60s ribosomal protein l27	2224	gi|327275475|ref|XP_003222499.1|PREDICTED: 60S ribosomal protein L27-like [Anolis carolinensis]	XP_003222499	5.9168E-65	100	250.751	136	136
a12617	zinc finger protein 850-like	1242	gi|327289568|ref|XP_003229496.1|PREDICTED: zinc finger protein 850-like [Anolis carolinensis]	XP_003229496	8.99822E-104	64	378.637	339	220
a12618	zinc finger protein 84-like	456	gi|327281860|ref|XP_003225663.1|PREDICTED: zinc finger protein 84-like [Anolis carolinensis]	XP_003225663	1.70661E-72	85	271.937	152	130
a12621	beta-enolase isoform 2	636	gi|147904511|ref|NP_001080346.1|enolase 3 [Xenopus laevis]	NP_001080346	5.53872E-58	96	224.942	115	111
a12622	ribonuclease kappa	1758	gi|291405191|ref|XP_002719047.1|PREDICTED: hCG32827-like [Oryctolagus cuniculus]	XP_002719047	1.94627E-44	93	182.185	99	93
a12628	voltage-gated potassium channel subunit beta-2 isoform 1	1064	gi|301616280|ref|XP_002937588.1|PREDICTED: voltage-gated potassium channel subunit beta-2-like isoform 1 [Xenopus (Silurana) tropicalis]	XP_002937588	6.53134E-97	94	355.525	195	184
a12634	transmembrane protein 132e	600	gi|301622509|ref|XP_002940574.1|PREDICTED: transmembrane protein 132E-like [Xenopus (Silurana) tropicalis]	XP_002940574	3.26585E-78	90	291.967	173	156
a126416	member of ras oncogene family	344	gi|327288732|ref|XP_003229080.1|PREDICTED: ras-related protein Rap-2c-like [Anolis carolinensis]	XP_003229080	2.61139E-23	100	108.227	50	50
a12642	eukaryotic translation initiation factor 3 subunit d-like	4521	gi|327272420|ref|XP_003220983.1|PREDICTED: eukaryotic translation initiation factor 3 subunit D-like [Anolis carolinensis]	XP_003220983	0.0	98	1063.14	528	519
a12643	cgmp-dependent protein kinase 2-like	1151	gi|363746068|ref|XP_003643515.1|PREDICTED: cGMP-dependent protein kinase 2-like [Gallus gallus]	XP_003643515	2.78837E-104	91	380.178	215	196
a12645	syntaxin-binding protein 1	3462	gi|4507297|ref|NP_003156.1|syntaxin-binding protein 1 isoform a [Homo sapiens]	NP_003156	0.0	92	1079.32	603	556
a12646	syntaxin-binding protein 1	3037	gi|297271266|ref|XP_001095617.2|PREDICTED: syntaxin-binding protein 1 isoform 1 [Macaca mulatta]	XP_001095617	0.0	90	1032.32	594	535
a12648	gelsolin isoform 13	3063	gi|45384386|ref|NP_990265.1|gelsolin precursor [Gallus gallus]	NP_990265	0.0	91	1244.95	732	667
a12653	deoxyribonuclease-2-alpha precursor	820	gi|147904975|ref|NP_001086671.1|deoxyribonuclease II, lysosomal precursor [Xenopus laevis]	NP_001086671	2.85979E-24	70	113.62	100	70
a126555	glucosamine--fructose-6-phosphate aminotransferase	474	gi|158262747|ref|NP_001103431.1|glucosamine--fructose-6-phosphate aminotransferase [isomerizing] 1 [Bos taurus]	NP_001103431	1.20517E-58	87	226.098	126	110
a12658	transmembrane protein c15orf27-like	835	gi|363737878|ref|XP_001233623.2|PREDICTED: LOW QUALITY PROTEIN: transmembrane protein C15orf27 [Gallus gallus]	XP_001233623	1.89296E-63	99	243.817	169	168
a12660	morn repeat-containing protein 5-like	1694	gi|327292044|ref|XP_003230730.1|PREDICTED: NADH dehydrogenase [ubiquinone] 1 alpha subcomplex subunit 8-like [Anolis carolinensis]	XP_003230730	3.34494E-86	100	320.857	143	143
a126655	PREDICTED: uncharacterized protein C5orf4 homolog [Cricetulus griseus]	1149	gi|354481319|ref|XP_003502849.1|PREDICTED: uncharacterized protein C5orf4 homolog [Cricetulus griseus]	XP_003502849	5.08552E-90	87	332.798	197	172
a12670	leucine-rich repeat and fibronectin type iii domain-containing protein 1-like	1001	gi|301622160|ref|XP_002940407.1|PREDICTED: leucine-rich repeat and fibronectin type III domain-containing protein 1-like [Xenopus (Silurana) tropicalis]	XP_002940407	2.08363E-49	67	197.593	227	153
a12671	hydroxysteroid 11-beta-dehydrogenase 1-like	726	gi|224087585|ref|XP_002192922.1|PREDICTED: short-chain dehydrogenase/reductase 10 [Taeniopygia guttata]	XP_002192922	7.38443E-63	81	241.506	199	162
a12675	protein ambp-like	864	gi|224072969|ref|XP_002190738.1|PREDICTED: similar to Protein AMBP [Taeniopygia guttata]	XP_002190738	2.16713E-41	62	170.629	166	103
a12677	creb-regulated transcription coactivator 2	1607	gi|126307734|ref|XP_001372628.1|PREDICTED: CREB-regulated transcription coactivator 2 [Monodelphis domestica]	XP_001372628	1.54607E-93	81	345.125	293	238
a126813	dna polymerase alpha subunit b	364	gi|149575496|ref|XP_001519697.1|PREDICTED: DNA polymerase alpha subunit B, partial [Ornithorhynchus anatinus]	XP_001519697	7.01246E-21	82	100.138	64	53
a12688	sh2 domain-containing adapter protein e-like	1086	gi|301628534|ref|XP_002943405.1|PREDICTED: SH2 domain-containing adapter protein E-like [Xenopus (Silurana) tropicalis]	XP_002943405	5.12013E-4	73	46.9802	53	39
a12692	apolipoprotein d-like	1314	gi|326925909|ref|XP_003209149.1|PREDICTED: apolipoprotein D-like [Meleagris gallopavo]	XP_003209149	5.93467E-69	87	263.077	170	149
a12693	zinc finger protein 135-like	657	gi|327288254|ref|XP_003228843.1|PREDICTED: zinc finger protein 135-like [Anolis carolinensis]	XP_003228843	1.67566E-12	72	73.9442	59	43
a12695	wd repeat-containing protein 24	988	gi|126335297|ref|XP_001365745.1|PREDICTED: WD repeat-containing protein 24 isoform 1 [Monodelphis domestica]	XP_001365745	3.20992E-87	99	323.168	162	161
a127004	aggrecan core protein precursor	727	gi|332259355|ref|XP_003278753.1|PREDICTED: hypothetical protein LOC100594678, partial [Nomascus leucogenys]	XP_003278753	4.70102E-9	41	62.7734	156	64
a12704	apolipoprotein a-ii precursor	734	gi|238814310|ref|NP_001154920.1|apolipoprotein A-II precursor [Oncorhynchus mykiss]	NP_001154920	5.27622E-40	74	165.622	142	106
a12705	ras-related protein rab-17-like	498	gi|301629037|ref|XP_002943655.1|PREDICTED: hypothetical protein LOC100497771 [Xenopus (Silurana) tropicalis]	XP_002943655	4.66764E-22	55	104.76	153	85
a12717	pleckstrin homology domain-containing family g member 5	1285	gi|345314939|ref|XP_001518326.2|PREDICTED: pleckstrin homology domain-containing family G member 5, partial [Ornithorhynchus anatinus]	XP_001518326	1.79926E-179	83	630.172	427	356
a12718	interferon regulatory factor 2-binding	2258	gi|327289934|ref|XP_003229679.1|PREDICTED: interferon regulatory factor 2-binding protein 1-like [Anolis carolinensis]	XP_003229679	2.80372E-46	100	188.734	105	105
a12729	ph and sec7 domain-containing protein 4	1479	gi|345309810|ref|XP_001521248.2|PREDICTED: PH and SEC7 domain-containing protein 4-like [Ornithorhynchus anatinus]	XP_001521248	2.27546E-120	62	434.106	472	293
a12730	PREDICTED: putative uncharacterized protein LOC388900-like [Ornithorhynchus anatinus]	700	gi|345308876|ref|XP_003428758.1|PREDICTED: putative uncharacterized protein LOC388900-like [Ornithorhynchus anatinus]	XP_003428758	4.803E-16	60	85.8853	107	65
a12737	dysferlin-like isoform 11	4102	gi|363733689|ref|XP_423126.3|PREDICTED: LOW QUALITY PROTEIN: dysferlin, partial [Gallus gallus]	XP_423126	0.0	86	2025.75	1226	1056
a12745	c-c motif chemokine 17-like	1670	gi|118100129|ref|XP_415779.2|PREDICTED: c-C motif chemokine 13 [Gallus gallus]	XP_415779	2.3273E-7	56	58.9214	71	40
a12751	40s ribosomal protein s9	700	gi|348526444|ref|XP_003450729.1|PREDICTED: 40S ribosomal protein S9-like [Oreochromis niloticus]	XP_003450729	3.47225E-99	100	362.073	182	182
a12754	complement c3-like	586	gi|348525112|ref|XP_003450066.1|PREDICTED: complement C3-like [Oreochromis niloticus]	XP_003450066	1.29245E-68	80	259.996	195	157
a12758	uhrf1-binding protein 1-like	862	gi|327271319|ref|XP_003220435.1|PREDICTED: UHRF1-binding protein 1-like [Anolis carolinensis]	XP_003220435	1.90024E-13	56	77.7962	108	61
a127626	clusterin-associated protein 1	689	gi|338713064|ref|XP_003362819.1|PREDICTED: clusterin-associated protein 1-like isoform 2 [Equus caballus]	XP_003362819	5.47186E-89	93	328.176	204	191
a12768	protein yipf4	2685	gi|326915406|ref|XP_003204009.1|PREDICTED: protein YIPF4-like [Meleagris gallopavo]	XP_003204009	1.65328E-32	100	143.28	89	89
a12775	heat shock protein hsp 90-beta	764	gi|348517636|ref|XP_003446339.1|PREDICTED: heat shock protein HSP 90-beta-like [Oreochromis niloticus]	XP_003446339	1.17366E-45	84	184.496	113	95
a12780	neuronal pas domain-containing protein 4	673	gi|284448132|ref|NP_001072906.2|neuronal PAS domain protein 4 [Xenopus (Silurana) tropicalis]	NP_001072906	5.58172E-59	91	228.409	146	133
a12783	v-type proton atpase catalytic subunit a	544	gi|301629499|ref|XP_002943877.1|PREDICTED: v-type proton ATPase catalytic subunit A [Xenopus (Silurana) tropicalis]	XP_002943877	1.36588E-63	90	243.047	145	131
a12784	troponin fast skeletal muscle-like	571	gi|348503776|ref|XP_003439439.1|PREDICTED: troponin I, fast skeletal muscle-like [Oreochromis niloticus]	XP_003439439	3.18316E-69	83	261.922	167	139
a12790	nascent polypeptide-associated complex subunit alpha	395	gi|348502935|ref|XP_003439022.1|PREDICTED: nascent polypeptide-associated complex subunit alpha [Oreochromis niloticus]	XP_003439022	1.4158E-45	97	182.185	125	122
a12792	dna repair protein rad50	643	gi|327286138|ref|XP_003227788.1|PREDICTED: zinc finger protein 224-like [Anolis carolinensis]	XP_003227788	1.35261E-43	70	177.178	179	126
a12794	40s ribosomal protein s5-like	696	gi|348529945|ref|XP_003452472.1|PREDICTED: 40S ribosomal protein S5-like [Oreochromis niloticus]	XP_003452472	3.00097E-111	100	402.134	203	203
a12816	acyl- -binding protein	554	gi|348537545|ref|XP_003456254.1|PREDICTED: acyl-CoA-binding protein-like [Oreochromis niloticus]	XP_003456254	7.24617E-39	95	160.999	89	85
a128168	hypothetical protein BRAFLDRAFT_106696 [Branchiostoma floridae]	377	gi|260835365|ref|XP_002612679.1|hypothetical protein BRAFLDRAFT_106696 [Branchiostoma floridae]	XP_002612679	5.69539E-7	51	53.9138	96	49
a12821	high mobility group protein b1-like	324	gi|348541671|ref|XP_003458310.1|PREDICTED: high mobility group-T protein-like [Oreochromis niloticus]	XP_003458310	2.39563E-21	76	101.679	71	54
a12823	serine threonine-protein kinase chk2	1794	gi|224071768|ref|XP_002198150.1|PREDICTED: CHK2 checkpoint homolog [Taeniopygia guttata]	XP_002198150	2.46856E-103	76	377.867	309	237
a128308	dedicator of cytokinesis protein 4	1027	gi|363727612|ref|XP_416024.3|PREDICTED: dedicator of cytokinesis protein 4 [Gallus gallus]	XP_416024	1.49711E-167	99	590.112	292	291
a12831	kelch-like protein 23	322	gi|363743640|ref|XP_425879.3|PREDICTED: kelch-like protein 23-like [Gallus gallus]	XP_425879	2.03738E-12	63	72.0182	71	45
a12838	autophagy-related protein 2 homolog a	2726	gi|118404584|ref|NP_001072654.1|autophagy-related protein 2 homolog A [Xenopus (Silurana) tropicalis]	NP_001072654	0.0	83	1209.51	866	724
a12841	protein tanc1	2885	gi|345328138|ref|XP_001512476.2|PREDICTED: protein TANC1 [Ornithorhynchus anatinus]	XP_001512476	6.53395E-59	62	231.106	358	222
a128433	dna (cytosine-5)-methyltransferase 3b	567	gi|67514587|ref|NP_001019999.1|DNA (cytosine-5)-methyltransferase 3B [Gallus gallus]	NP_001019999	6.55034E-6	46	51.6026	102	47
a12850	cyclin-dependent kinase 2-interacting protein	4064	gi|327278739|ref|XP_003224118.1|PREDICTED: zinc finger protein 839-like [Anolis carolinensis]	XP_003224118	9.59126E-51	98	204.527	102	100
a12855	p2x purinoceptor 1	2945	gi|224076118|ref|XP_002192459.1|PREDICTED: purinergic receptor P2X1 [Taeniopygia guttata]	XP_002192459	5.49668E-162	81	573.548	389	317
a12856	p2x purinoceptor 1	2984	gi|326934594|ref|XP_003213373.1|PREDICTED: calreticulin-like [Meleagris gallopavo]	XP_003213373	2.28695E-131	73	471.855	371	273
a12857	zinc finger protein 91-like	418	gi|327288710|ref|XP_003229069.1|PREDICTED: zinc finger protein 91-like [Anolis carolinensis]	XP_003229069	7.56714E-76	92	282.722	139	129
a12859	protein fam151b-like	2700	gi|327263020|ref|XP_003216319.1|PREDICTED: protein FAM151B-like [Anolis carolinensis]	XP_003216319	4.09667E-148	98	527.324	264	260
a12863	zinc finger protein 420-like	823	gi|327290957|ref|XP_003230188.1|PREDICTED: zinc finger protein 135-like [Anolis carolinensis]	XP_003230188	2.17371E-72	56	273.478	325	183
a128766	transcriptional repressor p66-alpha	500	gi|301753979|ref|XP_002912793.1|PREDICTED: transcriptional repressor p66-alpha-like [Ailuropoda melanoleuca]	XP_002912793	5.6328E-15	86	81.2629	50	43
a12877	PREDICTED: uncharacterized protein LOC100857505 [Gallus gallus]	3027	gi|363729350|ref|XP_003640634.1|PREDICTED: uncharacterized protein LOC100857505 [Gallus gallus]	XP_003640634	1.27895E-4	55	50.8322	92	51
a12882	sumo-activating enzyme subunit 1	2977	gi|327276325|ref|XP_003222920.1|PREDICTED: SUMO-activating enzyme subunit 1-like [Anolis carolinensis]	XP_003222920	5.00689E-179	99	630.172	336	335
a128828	shugoshin-like 2	542	gi|327270670|ref|XP_003220112.1|PREDICTED: hypothetical protein LOC100562150 [Anolis carolinensis]	XP_003220112	2.87457E-29	98	129.028	88	87
a12886	dna-binding protein inhibitor id-3	1834	gi|326936072|ref|XP_003214082.1|PREDICTED: DNA-binding protein inhibitor ID-3-A-like [Meleagris gallopavo]	XP_003214082	8.07195E-25	62	117.087	131	82
a12889	serpin peptidase clade f (alpha-2 pigment epithelium derived factor) member 2 precursor	6611	gi|224071737|ref|XP_002194412.1|PREDICTED: hypothetical protein [Taeniopygia guttata]	XP_002194412	4.87196E-23	42	113.235	449	189
a12891	complement c1q tumor necrosis factor-related protein 3-like isoform 1	1740	gi|363744084|ref|XP_425002.3|PREDICTED: complement C1q tumor necrosis factor-related protein 3 isoform 2 [Gallus gallus]	XP_425002	4.99626E-85	85	317.005	236	202
a12892	complement c1q tumor necrosis factor-related protein 3-like isoform 2	1717	gi|224090300|ref|XP_002194179.1|PREDICTED: C1q and tumor necrosis factor related protein 3 isoform 2 [Taeniopygia guttata]	XP_002194179	9.86564E-94	85	345.895	251	215
a12896	probable d-lactate mitochondrial	433	gi|334313349|ref|XP_001375142.2|PREDICTED: probable D-lactate dehydrogenase, mitochondrial [Monodelphis domestica]	XP_001375142	2.60225E-34	85	144.821	92	79
a12899	protein kinase c zeta type	3471	gi|363741820|ref|XP_417561.3|PREDICTED: protein kinase C zeta type [Gallus gallus]	XP_417561	0.0	95	1141.72	592	568
a12902	lysine-specific demethylase 6b	1292	gi|109113149|ref|XP_001110616.1|PREDICTED: lysine-specific demethylase 6B-like [Macaca mulatta]	XP_001110616	3.13361E-6	49	54.6842	67	33
a12905	ceramide synthase 4	2133	gi|118103053|ref|XP_418172.2|PREDICTED: ceramide synthase 4 [Gallus gallus]	XP_418172	6.28919E-141	85	503.056	341	290
a12907	bcl2 antagonist of cell death-like	584	gi|6671610|ref|NP_031548.1|bcl2 antagonist of cell death [Mus musculus]	NP_031548	3.13385E-6	73	52.7582	38	28
a12911	arf-gap with coiled- ank repeat and ph domain-containing protein 3	562	gi|335290387|ref|XP_003127544.2|PREDICTED: arf-GAP with coiled-coil, ANK repeat and PH domain-containing protein 3 [Sus scrofa]	XP_003127544	1.41928E-5	68	50.447	44	30
a12916	protein mpv17	1207	gi|156717962|ref|NP_001096523.1|uncharacterized protein LOC100125162 [Xenopus (Silurana) tropicalis]	NP_001096523	1.3459E-64	79	248.44	169	135
a12919	endonuclease 8-like 1-like	1284	gi|345312879|ref|XP_001518546.2|PREDICTED: endonuclease 8-like 1-like [Ornithorhynchus anatinus]	XP_001518546	1.02461E-49	72	199.134	156	113
a12921	calcium calmodulin-dependent protein kinase kinase 2	1457	gi|348513846|ref|XP_003444452.1|PREDICTED: calcium/calmodulin-dependent protein kinase kinase 2 [Oreochromis niloticus]	XP_003444452	3.62147E-62	77	240.736	235	181
a12924	zinc finger protein 135-like	1270	gi|327290993|ref|XP_003230206.1|PREDICTED: zinc finger protein 135-like [Anolis carolinensis]	XP_003230206	1.93039E-109	78	397.512	281	221
a12930	hephaestin-like protein 1	3547	gi|327266900|ref|XP_003218241.1|PREDICTED: ceruloplasmin-like [Anolis carolinensis]	XP_003218241	5.39112E-26	100	122.094	54	54
a12931	gtp-binding protein di-ras1-like	1216	gi|327291876|ref|XP_003230646.1|PREDICTED: GTP-binding protein Di-Ras1-like [Anolis carolinensis]	XP_003230646	4.19028E-98	92	359.762	198	183
a129339	PREDICTED: hypothetical protein LOC100553104 [Anolis carolinensis]	328	gi|327263792|ref|XP_003216701.1|PREDICTED: hypothetical protein LOC100553104 [Anolis carolinensis]	XP_003216701	2.6549E-4	61	45.0542	36	22
a12934	immunoglobulin superfamily containing leucine-rich repeat protein 2	3022	gi|326926377|ref|XP_003209378.1|PREDICTED: immunoglobulin superfamily containing leucine-rich repeat protein 2-like [Meleagris gallopavo]	XP_003209378	0.0	75	802.357	719	545
a12936	zinc finger protein 711	5818	gi|326924414|ref|XP_003208422.1|PREDICTED: zinc finger protein 711-like [Meleagris gallopavo]	XP_003208422	0.0	97	675.241	368	357
a129360	calponin-1	379	gi|345311574|ref|XP_001512330.2|PREDICTED: calponin-1-like, partial [Ornithorhynchus anatinus]	XP_001512330	4.32054E-39	94	160.614	88	83
a12937	zinc finger protein 850-like	4362	gi|326924414|ref|XP_003208422.1|PREDICTED: zinc finger protein 711-like [Meleagris gallopavo]	XP_003208422	0.0	97	675.241	368	357
a12938	deoxyhypusine synthase isoform 1	3081	gi|327267965|ref|XP_003218769.1|PREDICTED: deoxyhypusine synthase-like [Anolis carolinensis]	XP_003218769	9.69723E-109	90	396.741	232	210
a12940	transmembrane protein 145-like	2096	gi|119637853|ref|NP_899134.2|transmembrane protein 145 precursor [Mus musculus]	NP_899134	0.0	72	739.569	545	397
a12941	transmembrane protein 145-like	1204	gi|147900372|ref|NP_001088644.1|transmembrane protein 145 precursor [Xenopus laevis]	NP_001088644	3.61823E-94	87	346.665	207	181
a12944	hyaluronan and proteoglycan link protein 2-like	1336	gi|363742695|ref|XP_423654.3|PREDICTED: hyaluronan and proteoglycan link protein 2 [Gallus gallus]	XP_423654	3.29901E-99	70	363.614	335	235
a12946	nucleoside diphosphate kinase homolog 5-like	3629	gi|327290943|ref|XP_003230181.1|PREDICTED: nucleoside diphosphate kinase homolog 5-like isoform 2 [Anolis carolinensis]	XP_003230181	6.59599E-112	82	407.527	256	211
a12947	integrin alpha-1-like	1924	gi|301622748|ref|XP_002940691.1|PREDICTED: hypothetical protein LOC100485130 [Xenopus (Silurana) tropicalis]	XP_002940691	3.05E-22	68	108.612	108	74
a12948	integrin alpha-1-like	808	gi|301622748|ref|XP_002940691.1|PREDICTED: hypothetical protein LOC100485130 [Xenopus (Silurana) tropicalis]	XP_002940691	8.75571E-18	46	92.0485	240	111
a12951	adherens junction-associated protein 1-like	767	gi|327286338|ref|XP_003227887.1|PREDICTED: adherens junction-associated protein 1-like [Anolis carolinensis]	XP_003227887	3.06864E-94	100	345.895	160	160
a12962	PREDICTED: uncharacterized protein C9orf174-like, partial [Ornithorhynchus anatinus]	3059	gi|345317108|ref|XP_003429835.1|PREDICTED: uncharacterized protein C9orf174-like, partial [Ornithorhynchus anatinus]	XP_003429835	0.0	67	657.136	824	556
a12963	PREDICTED: uncharacterized protein C9orf174-like, partial [Ornithorhynchus anatinus]	3043	gi|345317108|ref|XP_003429835.1|PREDICTED: uncharacterized protein C9orf174-like, partial [Ornithorhynchus anatinus]	XP_003429835	0.0	67	657.136	824	556
a12964	PREDICTED: uncharacterized protein C9orf174-like, partial [Ornithorhynchus anatinus]	1917	gi|345317108|ref|XP_003429835.1|PREDICTED: uncharacterized protein C9orf174-like, partial [Ornithorhynchus anatinus]	XP_003429835	2.86848E-105	58	384.415	549	319
a12965	PREDICTED: uncharacterized protein C9orf174-like, partial [Ornithorhynchus anatinus]	1847	gi|345317108|ref|XP_003429835.1|PREDICTED: uncharacterized protein C9orf174-like, partial [Ornithorhynchus anatinus]	XP_003429835	1.93225E-42	72	175.637	222	160
a12966	PREDICTED: uncharacterized protein C9orf174-like, partial [Ornithorhynchus anatinus]	1549	gi|345317108|ref|XP_003429835.1|PREDICTED: uncharacterized protein C9orf174-like, partial [Ornithorhynchus anatinus]	XP_003429835	1.22863E-39	53	166.007	284	152
a12967	cation channel sperm-associated protein subunit gamma-like	662	gi|327284492|ref|XP_003226971.1|PREDICTED: cation channel sperm-associated protein subunit gamma-like [Anolis carolinensis]	XP_003226971	4.05869E-22	93	105.916	58	54
a12971	phd finger protein 20	3577	gi|327271501|ref|XP_003220526.1|PREDICTED: PHD finger protein 20-like [Anolis carolinensis]	XP_003220526	0.0	96	960.674	531	513
a12974	creatine kinase u- mitochondrial precursor	1247	gi|327288526|ref|XP_003228977.1|PREDICTED: creatine kinase U-type, mitochondrial-like [Anolis carolinensis]	XP_003228977	1.30836E-102	100	374.785	181	181
a12976	low quality protein: copine-6-like	2141	gi|114050937|ref|NP_001039455.1|copine-6 [Bos taurus]	NP_001039455	0.0	79	678.707	534	424
a12981	nuclear receptor coactivator 4	4989	gi|327292114|ref|XP_003230765.1|PREDICTED: nuclear receptor coactivator 4-like [Anolis carolinensis]	XP_003230765	0.0	87	996.882	567	494
a12982	nuclear receptor coactivator 4	5431	gi|327292114|ref|XP_003230765.1|PREDICTED: nuclear receptor coactivator 4-like [Anolis carolinensis]	XP_003230765	0.0	100	1061.98	595	595
a12989	protein fam134b-like	1525	gi|327281562|ref|XP_003225516.1|PREDICTED: hypothetical protein LOC100561123 [Anolis carolinensis]	XP_003225516	7.10362E-16	46	87.0409	147	69
a129893	amyloid beta a4 precursor protein-binding family b member 2	577	gi|224049972|ref|XP_002187630.1|PREDICTED: amyloid beta (A4) precursor protein-binding, family B, member 2 [Taeniopygia guttata]	XP_002187630	9.13123E-96	90	350.132	191	172
a1299	dna polymerase alpha subunit b	656	gi|67514566|ref|NP_445932.2|DNA polymerase alpha subunit B [Rattus norvegicus]	NP_445932	1.27411E-36	62	154.066	209	131
a129911	hypothetical protein BRAFLDRAFT_142153, partial [Branchiostoma floridae]	317	gi|260782038|ref|XP_002586100.1|hypothetical protein BRAFLDRAFT_142153, partial [Branchiostoma floridae]	XP_002586100	3.49127E-4	50	44.669	79	40
a12992	microtubule-actin cross-linking factor isoforms 1 2 3 5-like	1739	gi|326674648|ref|XP_695869.4|PREDICTED: microtubule-actin cross-linking factor 1, isoforms 1/2/3/5-like [Danio rerio]	XP_695869	3.67109E-112	63	407.142	419	264
a12993	microtubule-actin cross-linking factor isoforms 1 2 3 5-like	1730	gi|326674648|ref|XP_695869.4|PREDICTED: microtubule-actin cross-linking factor 1, isoforms 1/2/3/5-like [Danio rerio]	XP_695869	1.25334E-112	62	408.683	432	268
a12994	glutamate	2366	gi|348555834|ref|XP_003463728.1|PREDICTED: glutamate [NMDA] receptor-associated protein 1-like [Cavia porcellus]	XP_003463728	2.73162E-100	80	368.237	248	200
a12995	e3 sumo-protein ligase pias3	7036	gi|327291422|ref|XP_003230420.1|PREDICTED: LOW QUALITY PROTEIN: e3 SUMO-protein ligase PIAS3-like [Anolis carolinensis]	XP_003230420	0.0	100	781.556	401	401
a12996	e3 sumo-protein ligase pias3	6954	gi|327291422|ref|XP_003230420.1|PREDICTED: LOW QUALITY PROTEIN: e3 SUMO-protein ligase PIAS3-like [Anolis carolinensis]	XP_003230420	0.0	98	1095.49	612	600
a12998	serine arginine repetitive matrix protein 3	2493	gi|363741272|ref|XP_415764.3|PREDICTED: uncharacterized protein LOC417516 [Gallus gallus]	XP_415764	3.07093E-25	62	119.013	252	158
a13001	rho guanine nucleotide exchange factor 1	3248	gi|62751753|ref|NP_067726.3|rho guanine nucleotide exchange factor 1 [Rattus norvegicus]	NP_067726	0.0	63	775.778	947	605
a13005	dr1-associated corepressor	1181	gi|21313424|ref|NP_077138.1|dr1-associated corepressor [Mus musculus]	NP_077138	2.31223E-53	85	211.075	171	147
a13006	brisc and brca1-a complex member 1	1293	gi|126324159|ref|XP_001370012.1|PREDICTED: BRISC and BRCA1-A complex member 1-like [Monodelphis domestica]	XP_001370012	6.31057E-124	79	445.662	316	252
a13007	camp responsive element binding protein 3-like 4	572	gi|73961656|ref|XP_855139.1|PREDICTED: cAMP responsive element binding protein 3-like 4 [Canis lupus familiaris]	XP_855139	2.1307E-4	47	46.595	90	43
a13009	protein slowmo homolog 1-like	7638	gi|326917410|ref|XP_003204992.1|PREDICTED: protein slowmo homolog 1-like isoform 2 [Meleagris gallopavo]	XP_003204992	3.9829E-85	96	319.701	172	166
a13012	disks large homolog 1 isoform 1	4964	gi|363737191|ref|XP_003641811.1|PREDICTED: disks large homolog 1 isoform 1 [Gallus gallus]	XP_003641811	0.0	92	1159.44	711	658
a13013	disks large homolog 1 isoform 1	4874	gi|363737191|ref|XP_003641811.1|PREDICTED: disks large homolog 1 isoform 1 [Gallus gallus]	XP_003641811	0.0	88	1233.01	802	709
a13014	disks large homolog 3 isoform 1	4199	gi|327288498|ref|XP_003228963.1|PREDICTED: disks large homolog 3-like [Anolis carolinensis]	XP_003228963	5.52451E-110	95	401.364	217	208
a13015	disks large homolog 1 isoform 1	3529	gi|363737191|ref|XP_003641811.1|PREDICTED: disks large homolog 1 isoform 1 [Gallus gallus]	XP_003641811	0.0	93	1199.5	717	670
a13016	disks large homolog 4 isoform 2	3270	gi|157909820|ref|NP_001103222.1|disks large homolog 4 isoform 2 [Mus musculus]	NP_001103222	0.0	92	1351.65	754	700
a13017	disks large homolog 4 isoform 2	2235	gi|363737193|ref|XP_003641812.1|PREDICTED: disks large homolog 1 isoform 2 [Gallus gallus]	XP_003641812	0.0	86	782.326	539	465
a13018	nuclear receptor-binding protein 2	3229	gi|341914800|ref|XP_003403866.1|PREDICTED: nuclear receptor-binding protein 2-like [Homo sapiens]	XP_003403866	0.0	89	766.533	464	415
a13019	ring finger protein 214	3550	gi|327284275|ref|XP_003226864.1|PREDICTED: protein DGCR6-like [Anolis carolinensis]	XP_003226864	9.56438E-124	100	446.817	253	253
a13020	ring finger protein 214	2820	gi|363742584|ref|XP_417907.3|PREDICTED: RING finger protein 214 [Gallus gallus]	XP_417907	1.63792E-147	77	525.398	554	431
a13021	receptor-type tyrosine-protein phosphatase delta	2227	gi|338719718|ref|XP_003364051.1|PREDICTED: receptor-type tyrosine-protein phosphatase delta isoform 3 [Equus caballus]	XP_003364051	8.99603E-122	95	439.499	238	227
a13022	neuromedin-k receptor	3729	gi|350587916|ref|XP_003482514.1|PREDICTED: neuromedin-K receptor [Sus scrofa]	XP_003482514	0.0	90	645.58	400	363
a13028	mediator of rna polymerase ii transcription subunit 31-like	876	gi|56119162|ref|NP_080344.2|mediator of RNA polymerase II transcription subunit 31 [Mus musculus]	NP_080344	2.6095E-58	98	226.868	110	108
a13029	zinc finger protein 420-like	505	gi|327265681|ref|XP_003217636.1|PREDICTED: zinc finger and SCAN domain-containing protein 2-like [Anolis carolinensis]	XP_003217636	3.43366E-60	75	231.491	168	127
a13030	ctd small phosphatase-like	5514	gi|327274307|ref|XP_003221919.1|PREDICTED: CTD small phosphatase-like protein-like [Anolis carolinensis]	XP_003221919	3.25152E-65	78	253.062	172	135
a13034	surfeit locus protein 6-like	1226	gi|345313156|ref|XP_001514709.2|PREDICTED: surfeit locus protein 6-like, partial [Ornithorhynchus anatinus]	XP_001514709	6.2815E-17	49	90.1225	131	65
a13035	zinc finger protein 502-like	473	gi|327286606|ref|XP_003228021.1|PREDICTED: zinc finger protein 287-like [Anolis carolinensis]	XP_003228021	3.15683E-75	99	281.182	130	129
a130375	coiled-coil domain-containing protein 146	302	gi|114614195|ref|XP_001157811.1|PREDICTED: coiled-coil domain-containing protein 146 isoform 2 [Pan troglodytes]	XP_001157811	1.62887E-25	83	115.546	99	83
a13039	beta-enolase-like isoform 1	665	gi|209862931|ref|NP_001129534.1|beta-enolase isoform 2 [Mus musculus]	NP_001129534	7.40022E-56	96	218.009	120	116
a13042	phd finger protein 3	3144	gi|327280228|ref|XP_003224854.1|PREDICTED: PHD finger protein 3-like [Anolis carolinensis]	XP_003224854	0.0	93	847.04	467	435
a13045	zinc finger protein 420-like	4251	gi|301629037|ref|XP_002943655.1|PREDICTED: hypothetical protein LOC100497771 [Xenopus (Silurana) tropicalis]	XP_002943655	3.7315E-13	58	79.7221	101	59
a13046	wd repeat-containing protein 41	4103	gi|327263191|ref|XP_003216404.1|PREDICTED: WD repeat-containing protein 41-like [Anolis carolinensis]	XP_003216404	0.0	99	928.317	457	456
a13056	poz- at hook- and zinc finger-containing protein 1	2079	gi|363740032|ref|XP_415256.3|PREDICTED: POZ-, AT hook-, and zinc finger-containing protein 1 isoform 3 [Gallus gallus]	XP_415256	7.65965E-43	61	177.178	196	120
a13060	tribbles homolog 3	5017	gi|327282864|ref|XP_003226162.1|PREDICTED: tribbles homolog 3-like [Anolis carolinensis]	XP_003226162	7.34777E-133	100	477.633	259	259
a13063	ribonuclease p protein subunit p29-like	2302	gi|225543478|ref|NP_001139386.1|processing of precursor 4 [Gallus gallus]	NP_001139386	1.45544E-82	86	309.301	222	192
a13068	actin-related protein 2	1427	gi|148224409|ref|NP_001085316.1|actin-related protein 2-B [Xenopus laevis]	NP_001085316	0.0	97	712.22	389	379
a13072	dna ligase 3 isoform 1	3767	gi|348567739|ref|XP_003469656.1|PREDICTED: DNA ligase 3-like isoform 1 [Cavia porcellus]	XP_003469656	0.0	80	1330.08	927	743
a13082	rna-binding protein musashi homolog 2-like	1403	gi|148225236|ref|NP_001084027.1|musashi homolog 2 [Xenopus laevis]	NP_001084027	1.60934E-168	91	593.964	334	306
a13088	paralemmin-1 isoform 2	3544	gi|363745469|ref|XP_003643307.1|PREDICTED: paralemmin-1-like isoform 3 [Gallus gallus]	XP_003643307	5.63554E-100	79	367.851	328	262
a13089	serine threonine-protein phosphatase 6 regulatory subunit 2	2994	gi|363727371|ref|XP_003640373.1|PREDICTED: serine/threonine-protein phosphatase 6 regulatory subunit 2 [Gallus gallus]	XP_003640373	1.28881E-49	73	200.29	245	181
a13090	heterogeneous nuclear ribonucleoprotein m-like	632	gi|71896353|ref|NP_001026103.1|heterogeneous nuclear ribonucleoprotein M [Gallus gallus]	NP_001026103	1.40649E-29	71	130.568	119	85
a13100	microtubule-associated protein 1a	6914	gi|327291207|ref|XP_003230313.1|PREDICTED: hypothetical protein LOC100562523 [Anolis carolinensis]	XP_003230313	0.0	100	2724.5	1483	1483
a13102	latrophilin-2 precursor	7520	gi|327276755|ref|XP_003223133.1|PREDICTED: latrophilin-2-like [Anolis carolinensis]	XP_003223133	0.0	89	2407.1	1495	1338
a13103	latrophilin-3 precursor	6371	gi|32189320|ref|NP_851376.1|latrophilin-3 precursor [Bos taurus]	NP_851376	0.0	95	2203.33	1233	1180
a131033	a disintegrin and metalloproteinase with thrombospondin motifs 19	470	gi|348583004|ref|XP_003477265.1|PREDICTED: LOW QUALITY PROTEIN: A disintegrin and metalloproteinase with thrombospondin motifs 19-like [Cavia porcellus]	XP_003477265	4.90515E-89	98	327.02	156	154
a13104	transcription activator brg1	3201	gi|45384232|ref|NP_990390.1|SWI/SNF related, matrix associated, actin dependent regulator of chromatin, subfamily a, member 4 [Gallus gallus]	NP_990390	0.0	95	637.491	508	486
a131154	transmembrane protein 185a	446	gi|363732905|ref|XP_420360.3|PREDICTED: transmembrane protein 185A [Gallus gallus]	XP_420360	5.99873E-72	98	270.011	145	143
a13118	zinc finger protein 135-like	417	gi|327288773|ref|XP_003229099.1|PREDICTED: zinc finger protein 135-like [Anolis carolinensis]	XP_003229099	6.27705E-30	79	130.183	99	79
a13119	dual specificity mitogen-activated protein kinase kinase 1	1733	gi|57524826|ref|NP_001005830.1|dual specificity mitogen-activated protein kinase kinase 1 [Gallus gallus]	NP_001005830	1.11525E-177	93	624.78	343	322
a13129	transducin-like enhancer protein 2 isoform 2	460	gi|356991206|ref|NP_001239330.1|transducin-like enhancer protein 2 isoform 2 [Mus musculus]	NP_001239330	2.92377E-27	90	121.709	66	60
a13130	syntaxin-binding protein 1	2063	gi|149738300|ref|XP_001501579.1|PREDICTED: syntaxin-binding protein 1 [Equus caballus]	XP_001501579	6.46794E-135	89	483.026	274	245
a13133	chymotrypsin-like elastase family member 2a-like	809	gi|348514622|ref|XP_003444839.1|PREDICTED: chymotrypsin-like elastase family member 2A-like [Oreochromis niloticus]	XP_003444839	1.25751E-141	91	503.442	266	244
a13137	multidrug and toxin extrusion protein 1	1819	gi|208610025|ref|NP_001129151.1|multidrug and toxin extrusion protein 1 [Gallus gallus]	NP_001129151	0.0	77	672.159	528	408
a13155	cd59 glyco	306	gi|292611121|ref|XP_002660983.1|PREDICTED: hypothetical protein LOC100329375 [Danio rerio]	XP_002660983	8.61753E-27	77	119.783	84	65
a13156	line-1 type transposase domain-containing protein 1-like	2045	gi|327286138|ref|XP_003227788.1|PREDICTED: zinc finger protein 224-like [Anolis carolinensis]	XP_003227788	6.31329E-66	71	253.832	318	226
a13157	brca1 interacting protein c-terminal helicase 1	650	gi|224076637|ref|XP_002196566.1|PREDICTED: BRCA1 interacting protein C-terminal helicase 1 [Taeniopygia guttata]	XP_002196566	5.98826E-39	66	161.77	139	93
a13168	ankyrin repeat and btb poz domain-containing protein 2-like	351	gi|58332398|ref|NP_001011014.1|ankyrin repeat and BTB (POZ) domain containing 2 [Xenopus (Silurana) tropicalis]	NP_001011014	1.087E-37	84	155.992	113	95
a13169	apical endosomal glycoprotein	1264	gi|334312249|ref|XP_003339735.1|PREDICTED: LOW QUALITY PROTEIN: apical endosomal glycoprotein-like [Monodelphis domestica]	XP_003339735	6.65141E-78	51	292.738	462	237
a131747	retinoic acid receptor rxr-alpha	445	gi|363740474|ref|XP_003642339.1|PREDICTED: retinoic acid receptor RXR-alpha [Gallus gallus]	XP_003642339	3.36847E-11	91	68.1662	35	32
a13177	phd finger protein 20-like 1 isoform 1	7695	gi|327281137|ref|XP_003225306.1|PREDICTED: hypothetical protein LOC100551555 [Anolis carolinensis]	XP_003225306	0.0	45	767.689	1131	514
a13179	rab11 family-interacting protein 4	1868	gi|224075349|ref|XP_002192621.1|PREDICTED: RAB11 family interacting protein 4 (class II) [Taeniopygia guttata]	XP_002192621	1.67089E-17	69	92.8189	84	58
a131852	hypothetical protein BRAFLDRAFT_101431 [Branchiostoma floridae]	543	gi|260799449|ref|XP_002594708.1|hypothetical protein BRAFLDRAFT_101431 [Branchiostoma floridae]	XP_002594708	9.31173E-4	43	44.2838	153	67
a13186	myosin light chain skeletal muscle isoform-like	1019	gi|348531469|ref|XP_003453231.1|PREDICTED: myosin light chain 3, skeletal muscle isoform-like [Oreochromis niloticus]	XP_003453231	4.0138E-72	95	273.092	148	141
a131873	dna-directed rna polymerase iii subunit rpc1	1325	gi|296220279|ref|XP_002756254.1|PREDICTED: DNA-directed RNA polymerase III subunit RPC1 isoform 2 [Callithrix jacchus]	XP_002756254	4.8719E-103	96	376.326	199	193
a13188	apolipoprotein b-100-like	696	gi|348517809|ref|XP_003446425.1|PREDICTED: apolipoprotein B-100-like [Oreochromis niloticus]	XP_003446425	1.91489E-49	79	196.823	162	128
a131885	rna-directed dna polymerase from mobile element jockey-like	649	gi|326680843|ref|XP_003201639.1|PREDICTED: hypothetical protein LOC100537186 [Danio rerio]	XP_003201639	6.39165E-9	59	62.003	88	52
a131918	neurofibromin isoform 1	968	gi|118100372|ref|XP_415914.2|PREDICTED: neurofibromin isoform 2 [Gallus gallus]	XP_415914	2.03743E-171	98	602.823	322	318
a13192	diacylglycerol kinase zeta	1213	gi|71894855|ref|NP_001026363.1|diacylglycerol kinase zeta [Gallus gallus]	NP_001026363	6.17052E-17	83	90.1225	62	52
a13193	ras and rab interactor 2	473	gi|348544085|ref|XP_003459512.1|PREDICTED: ras and Rab interactor 2-like, partial [Oreochromis niloticus]	XP_003459512	3.10768E-14	47	78.5666	167	80
a131941	ef-hand calcium-binding domain-containing protein 2-like	2194	gi|327281006|ref|XP_003225241.1|PREDICTED: EF-hand calcium-binding domain-containing protein 2-like [Anolis carolinensis]	XP_003225241	1.25287E-67	100	259.61	128	128
a131955	barrier-to-autointegration factor	679	gi|109105355|ref|XP_001111924.1|PREDICTED: barrier-to-autointegration factor-like isoform 4 [Macaca mulatta]	XP_001111924	9.41928E-46	100	184.496	89	89
a131960	sodium hydrogen exchanger 2-like	487	gi|301632921|ref|XP_002945528.1|PREDICTED: hypothetical protein LOC100489098 [Xenopus (Silurana) tropicalis]	XP_002945528	2.21796E-10	63	65.855	76	48
a131967	low quality protein: at-rich interactive domain-containing protein 1a-like	312	gi|297716914|ref|XP_002834735.1|PREDICTED: melanoma-associated antigen C1-like [Pongo abelii]	XP_002834735	1.16482E-7	50	56.225	114	57
a131975	uhrf1-binding protein 1-like	428	gi|327271319|ref|XP_003220435.1|PREDICTED: UHRF1-binding protein 1-like [Anolis carolinensis]	XP_003220435	3.92022E-11	64	67.781	75	48
a132030	integrator complex subunit 8	768	gi|94421464|ref|NP_001035318.1|integrator complex subunit 8 [Gallus gallus]	NP_001035318	7.85801E-74	96	278.1	173	167
a132064	atpase family aaa domain-containing protein 3-like	438	gi|363741946|ref|XP_417573.3|PREDICTED: ATPase family AAA domain-containing protein 3 [Gallus gallus]	XP_417573	2.19702E-15	93	82.0333	44	41
a132070	pleckstrin homology domain-containing family j member 1	592	gi|71895663|ref|NP_001026674.1|pleckstrin homology domain-containing family J member 1 [Gallus gallus]	NP_001026674	1.10215E-14	60	80.8777	78	47
a132130	sodium channel and clathrin linker 1	666	gi|354485465|ref|XP_003504904.1|PREDICTED: sodium channel and clathrin linker 1-like, partial [Cricetulus griseus]	XP_003504904	3.25496E-11	82	69.707	52	43
a132136	golgin a6 family-like 2	930	gi|297298928|ref|XP_001090400.2|PREDICTED: hypothetical protein LOC702119 [Macaca mulatta]	XP_001090400	1.03261E-7	44	58.9214	157	70
a132142	protein sda1 homolog	1480	gi|327274266|ref|XP_003221899.1|PREDICTED: protein SDA1 homolog [Anolis carolinensis]	XP_003221899	3.29338E-111	100	403.675	252	252
a132155	71 kda protein	676	gi|148226957|ref|NP_001090219.1|uncharacterized protein LOC779121 [Xenopus laevis]	NP_001090219	2.93454E-7	51	56.6102	127	66
a132156	minor histocompatibility antigen h13 isoform 1	618	gi|126293889|ref|XP_001363111.1|PREDICTED: minor histocompatibility antigen H13 isoform 1 [Monodelphis domestica]	XP_001363111	4.0423E-111	98	401.364	204	201
a132157	vascular endothelial zinc finger 1	531	gi|83721951|ref|NP_001032916.1|vascular endothelial zinc finger 1 [Gallus gallus]	NP_001032916	2.11443E-13	71	76.2554	53	38
a132168	PREDICTED: hypothetical protein LOC100448199 [Pongo abelii]	457	gi|297714244|ref|XP_002833567.1|PREDICTED: hypothetical protein LOC100448199 [Pongo abelii]	XP_002833567	1.08897E-10	41	66.6254	56	23
a132172	kh domain- rna- signal transduction-associated protein 3	638	gi|126322353|ref|XP_001370780.1|PREDICTED: KH domain-containing, RNA-binding, signal transduction-associated protein 3 [Monodelphis domestica]	XP_001370780	1.2845E-70	98	266.929	146	144
a132173	cyclin-dependent kinase 11-like isoform 2	493	gi|224079827|ref|XP_002197377.1|PREDICTED: cell division cycle 2-like 2 isoform 1 [Taeniopygia guttata]	XP_002197377	5.47364E-28	83	124.405	131	110
a132185	cleavage and polyadenylation specificity factor subunit 7 isoform 2	1173	gi|334331803|ref|XP_003341523.1|PREDICTED: cleavage and polyadenylation specificity factor subunit 7 isoform 2 [Monodelphis domestica]	XP_003341523	5.2954E-34	90	146.747	147	133
a13219	troponin cardiac muscle-like isoform 2	776	gi|319996610|ref|NP_001188469.1|troponin T2e, cardiac isoform 1 [Danio rerio]	NP_001188469	3.39051E-56	91	219.55	201	184
a132192	zinc finger protein 224-like	509	gi|327278745|ref|XP_003224121.1|PREDICTED: hypothetical protein LOC100558617 [Anolis carolinensis]	XP_003224121	2.7899E-25	70	115.546	131	93
a13224	c-c motif chemokine 8 precursor	589	gi|345326476|ref|XP_001512383.2|PREDICTED: c-C motif chemokine 3-like 1-like [Ornithorhynchus anatinus]	XP_001512383	5.97209E-13	72	75.0998	59	43
a132274	PREDICTED: stromelysin-1-like [Anolis carolinensis]	634	gi|327269114|ref|XP_003219340.1|PREDICTED: stromelysin-1-like [Anolis carolinensis]	XP_003219340	9.80829E-7	86	54.6842	36	31
a13228	zinc finger protein 79 isoform 2	1308	gi|296234756|ref|XP_002762592.1|PREDICTED: zinc finger protein interacting with ribonucleoprotein K [Callithrix jacchus]	XP_002762592	1.59834E-82	76	308.145	210	161
a132289	at-rich interactive domain-containing protein 3c	375	gi|224090163|ref|XP_002189821.1|PREDICTED: similar to AT rich interactive domain 3A-like [Taeniopygia guttata]	XP_002189821	7.66238E-28	98	123.25	61	60
a13237	gdnf family receptor alpha-2 precursor	2536	gi|45384148|ref|NP_990432.1|GDNF family receptor alpha-2 precursor [Gallus gallus]	NP_990432	0.0	88	692.189	409	361
a13239	probable g-protein coupled receptor 153	626	gi|363741927|ref|XP_003642566.1|PREDICTED: probable G-protein coupled receptor 153-like [Gallus gallus]	XP_003642566	7.99381E-62	90	237.654	132	120
a13240	probable g-protein coupled receptor 144	3743	gi|326930548|ref|XP_003211408.1|PREDICTED: probable G-protein coupled receptor 144-like [Meleagris gallopavo]	XP_003211408	0.0	77	1224.92	1057	819
a13242	beta-adrenergic receptor kinase 2-like	2105	gi|326929786|ref|XP_003211037.1|PREDICTED: beta-adrenergic receptor kinase 2-like [Meleagris gallopavo]	XP_003211037	0.0	88	1072.38	643	572
a13245	elongation factor 1-alpha 1	354	gi|18858587|ref|NP_571338.1|elongation factor 1-alpha [Danio rerio]	NP_571338	6.99677E-53	100	206.453	100	100
a13249	PREDICTED: hypothetical protein LOC100389613 [Callithrix jacchus]	508	gi|296194950|ref|XP_002745185.1|PREDICTED: hypothetical protein LOC100389613 [Callithrix jacchus]	XP_002745185	3.10667E-8	57	58.9214	78	45
a13252	tripartite motif-containing protein 46	2365	gi|300797682|ref|NP_001180056.1|tripartite motif-containing protein 46 [Bos taurus]	NP_001180056	0.0	85	833.558	544	466
a13253	ketohexokinase-like isoform 2	1180	gi|149727692|ref|XP_001502594.1|PREDICTED: ketohexokinase-like isoform 2 [Equus caballus]	XP_001502594	1.24079E-115	82	417.927	296	244
a13260	fructose-bisphosphate aldolase a	317	gi|41282154|ref|NP_919358.2|fructose-bisphosphate aldolase A [Danio rerio]	NP_919358	3.02324E-40	98	164.466	83	82
a13262	zinc finger protein 420-like	388	gi|327291133|ref|XP_003230276.1|PREDICTED: zinc finger protein 84-like [Anolis carolinensis]	XP_003230276	1.02197E-43	75	176.022	130	98
a13267	pdz domain-containing protein gipc3-like	984	gi|334326647|ref|XP_001364164.2|PREDICTED: PDZ domain-containing protein GIPC3-like [Monodelphis domestica]	XP_001364164	3.19427E-87	92	323.168	235	217
a13273	lipid phosphate phosphatase-related protein type 3-like	4922	gi|149634397|ref|XP_001507095.1|PREDICTED: lipid phosphate phosphatase-related protein type 3-like [Ornithorhynchus anatinus]	XP_001507095	0.0	76	989.949	749	570
a13274	40s ribosomal protein s6-like	453	gi|185132648|ref|NP_001117716.1|40S ribosomal protein S6 [Oncorhynchus mykiss]	NP_001117716	2.26459E-45	97	181.8	95	93
a13275	atp-binding cassette sub-family a member 1	2352	gi|363743792|ref|XP_001233948.2|PREDICTED: ATP-binding cassette sub-family A member 1-like [Gallus gallus]	XP_001233948	0.0	77	1023.85	786	610
a132757	protein fam65a-like	1324	gi|363738035|ref|XP_414032.3|PREDICTED: protein FAM65A [Gallus gallus]	XP_414032	1.08945E-78	92	295.434	188	174
a13276	atp-binding cassette sub-family a member 1	1975	gi|363743792|ref|XP_001233948.2|PREDICTED: ATP-binding cassette sub-family A member 1-like [Gallus gallus]	XP_001233948	0.0	74	776.163	641	475
a13280	tumor protein p63-regulated gene 1-like	497	gi|118100988|ref|XP_417547.2|PREDICTED: tumor protein p63 regulated 1-like [Gallus gallus]	XP_417547	3.57389E-22	98	105.145	51	50
a13287	adp atp translocase 2-like	1053	gi|348518754|ref|XP_003446896.1|PREDICTED: ADP/ATP translocase 2-like [Oreochromis niloticus]	XP_003446896	1.98581E-138	99	493.426	258	256
a132885	low quality protein: pappalysin-1	457	gi|363740403|ref|XP_415522.3|PREDICTED: LOW QUALITY PROTEIN: pappalysin-1 [Gallus gallus]	XP_415522	5.32982E-58	83	223.787	129	108
a13289	zinc finger and scan domain-containing protein 20	776	gi|327279638|ref|XP_003224563.1|PREDICTED: zinc finger protein 420-like [Anolis carolinensis]	XP_003224563	7.05327E-62	84	238.424	141	119
a1329	dynactin subunit 5-like	662	gi|327289553|ref|XP_003229489.1|PREDICTED: dynactin subunit 5-like [Anolis carolinensis]	XP_003229489	5.88798E-5	75	48.9062	37	28
a13294	atrial natriuretic peptide receptor 1 precursor	630	gi|6981280|ref|NP_036745.1|atrial natriuretic peptide receptor 1 precursor [Rattus norvegicus]	NP_036745	8.28598E-91	86	333.954	210	181
a13301	ras-related protein rab-17-like	668	gi|327260890|ref|XP_003215266.1|PREDICTED: ras-related protein Rab-17-like [Anolis carolinensis]	XP_003215266	2.0538E-21	61	103.605	129	79
a133015	zinc finger protein 850-like	370	gi|327291576|ref|XP_003230497.1|PREDICTED: zinc finger protein 160-like [Anolis carolinensis]	XP_003230497	1.21496E-65	100	248.825	109	109
a13304	afg3-like protein 2	3211	gi|326917424|ref|XP_003204999.1|PREDICTED: AFG3-like protein 2-like [Meleagris gallopavo]	XP_003204999	0.0	97	766.533	418	408
a13309	zinc finger protein 91-like	409	gi|327291610|ref|XP_003230514.1|PREDICTED: zinc finger protein 282-like [Anolis carolinensis]	XP_003230514	2.48654E-26	88	118.242	75	66
a13314	guanine nucleotide-binding protein g subunit alpha isoform 2	4989	gi|126723374|ref|NP_001008746.1|guanine nucleotide binding protein (G protein), alpha activating activity polypeptide, olfactory type [Gallus gallus]	NP_001008746	0.0	97	688.723	354	346
a13315	guanine nucleotide binding protein (g protein) alpha activating activity olfactory type	4613	gi|126723374|ref|NP_001008746.1|guanine nucleotide binding protein (G protein), alpha activating activity polypeptide, olfactory type [Gallus gallus]	NP_001008746	0.0	98	754.977	379	375
a13316	guanine nucleotide binding protein (g protein) alpha activating activity olfactory type	4309	gi|126723374|ref|NP_001008746.1|guanine nucleotide binding protein (G protein), alpha activating activity polypeptide, olfactory type [Gallus gallus]	NP_001008746	0.0	98	754.977	379	375
a13317	guanine nucleotide-binding protein g subunit alpha isoform 2	3956	gi|126723374|ref|NP_001008746.1|guanine nucleotide binding protein (G protein), alpha activating activity polypeptide, olfactory type [Gallus gallus]	NP_001008746	0.0	97	688.723	354	346
a13323	leucine-rich repeat and fibronectin type iii domain-containing protein 1-like	3948	gi|327285747|ref|XP_003227594.1|PREDICTED: leucine-rich repeat and fibronectin type III domain-containing protein 1-like protein-like [Anolis carolinensis]	XP_003227594	0.0	95	1075.46	605	576
a13324	leucine-rich repeat and fibronectin type-iii domain-containing protein 5	3939	gi|327280436|ref|XP_003224958.1|PREDICTED: leucine-rich repeat and fibronectin type-III domain-containing protein 5-like [Anolis carolinensis]	XP_003224958	0.0	87	1102.04	802	702
a133398	rho-related gtp-binding	367	gi|109099686|ref|XP_001082603.1|PREDICTED: rho-related GTP-binding protein RhoE isoform 1 [Macaca mulatta]	XP_001082603	1.27201E-30	100	132.494	65	65
a13341	protein yipf1-like	5837	gi|327271175|ref|XP_003220363.1|PREDICTED: protein YIPF1-like [Anolis carolinensis]	XP_003220363	3.04903E-154	88	548.895	304	270
a133432	zinc finger protein 621-like	345	gi|327289926|ref|XP_003229675.1|PREDICTED: zinc finger protein 91-like [Anolis carolinensis]	XP_003229675	4.14025E-45	95	180.644	91	87
a13345	cytohesin-2 isoform 1	7216	gi|327282360|ref|XP_003225911.1|PREDICTED: cytohesin-2-like [Anolis carolinensis]	XP_003225911	0.0	100	818.15	400	400
a13346	probable transcription factor pml	3541	gi|118095561|ref|XP_413690.2|PREDICTED: protein PML [Gallus gallus]	XP_413690	1.94405E-84	63	316.235	400	253
a13348	protein s100-a13	714	gi|347582617|ref|NP_033139.2|protein S100-A13 [Mus musculus]	NP_033139	3.70237E-27	73	122.865	103	76
a13349	protein s100-a13	654	gi|347582617|ref|NP_033139.2|protein S100-A13 [Mus musculus]	NP_033139	3.11408E-27	73	122.865	103	76
a133496	barrier-to-autointegration factor	672	gi|109105355|ref|XP_001111924.1|PREDICTED: barrier-to-autointegration factor-like isoform 4 [Macaca mulatta]	XP_001111924	9.24322E-46	100	184.496	89	89
a13350	acidic fibroblast growth factor intracellular-binding protein isoform 2	652	gi|10946808|ref|NP_067413.1|acidic fibroblast growth factor intracellular-binding protein isoform 2 [Mus musculus]	NP_067413	6.39791E-41	93	168.318	95	89
a13353	myc box-dependent-interacting protein 1-like	5025	gi|327282814|ref|XP_003226137.1|PREDICTED: myc box-dependent-interacting protein 1-like [Anolis carolinensis]	XP_003226137	1.6786E-52	89	210.69	118	106
a13355	scaffold attachment factor b1	1579	gi|224087577|ref|XP_002196311.1|PREDICTED: similar to Hsp27 ERE-TATA-binding protein [Taeniopygia guttata]	XP_002196311	1.84864E-99	67	364.77	422	284
a13361	voltage-dependent l-type calcium channel subunit beta-3 isoform 1	4258	gi|327264516|ref|XP_003217059.1|PREDICTED: voltage-dependent L-type calcium channel subunit beta-3-like [Anolis carolinensis]	XP_003217059	0.0	88	803.512	481	426
a13362	voltage-dependent l-type calcium channel subunit beta-3 isoform 2	3999	gi|327264516|ref|XP_003217059.1|PREDICTED: voltage-dependent L-type calcium channel subunit beta-3-like [Anolis carolinensis]	XP_003217059	0.0	99	912.524	471	470
a133629	60s ribosomal protein l7a-like	568	gi|52138653|ref|NP_001004379.1|60S ribosomal protein L7a [Gallus gallus]	NP_001004379	3.28703E-82	98	305.064	158	155
a133642	sulfotransferase family cytosolic 2b member 1-like	601	gi|327280490|ref|XP_003224985.1|PREDICTED: sulfotransferase family cytosolic 2B member 1-like [Anolis carolinensis]	XP_003224985	5.06191E-63	92	241.506	128	119
a133735	acetoacetyl- synthetase	330	gi|327276046|ref|XP_003222782.1|PREDICTED: acetoacetyl-CoA synthetase-like [Anolis carolinensis]	XP_003222782	9.70406E-15	81	79.7221	54	44
a13374	voltage-dependent calcium channel gamma-3 subunit-like	2068	gi|126335177|ref|XP_001363234.1|PREDICTED: voltage-dependent calcium channel gamma-3 subunit-like [Monodelphis domestica]	XP_001363234	3.4278E-144	95	513.842	310	297
a13384	guanine nucleotide-binding protein g g g subunit gamma-7-like	1281	gi|344306961|ref|XP_003422151.1|PREDICTED: guanine nucleotide-binding protein G(I)/G(S)/G(O) subunit gamma-7-like [Loxodonta africana]	XP_003422151	1.87409E-27	97	125.176	68	66
a13385	golgi to er traffic protein 4 homolog	4916	gi|350537871|ref|NP_001232308.1|Golgi to ER traffic protein 4 homolog [Taeniopygia guttata]	NP_001232308	1.34964E-147	93	526.554	337	314
a13390	neurexin-1-alpha isoform 3	702	gi|332836798|ref|XP_003313159.1|PREDICTED: neurexin-2-alpha [Pan troglodytes]	XP_003313159	1.44883E-36	78	154.066	114	89
a13391	protein mpv17	1003	gi|156717962|ref|NP_001096523.1|uncharacterized protein LOC100125162 [Xenopus (Silurana) tropicalis]	NP_001096523	4.93643E-67	80	256.144	172	138
a13399	f-box wd repeat-containing protein 12-like	5694	gi|327278545|ref|XP_003224022.1|PREDICTED: f-box/WD repeat-containing protein 12-like [Anolis carolinensis]	XP_003224022	1.94176E-121	89	439.884	246	220
a13400	f-box wd repeat-containing protein 12-like	5138	gi|327278545|ref|XP_003224022.1|PREDICTED: f-box/WD repeat-containing protein 12-like [Anolis carolinensis]	XP_003224022	1.74325E-121	89	439.884	246	220
a13401	f-box wd repeat-containing protein 12-like	4997	gi|327278545|ref|XP_003224022.1|PREDICTED: f-box/WD repeat-containing protein 12-like [Anolis carolinensis]	XP_003224022	1.61545E-164	92	582.793	307	285
a13402	f-box wd repeat-containing protein 12-like	4453	gi|327278545|ref|XP_003224022.1|PREDICTED: f-box/WD repeat-containing protein 12-like [Anolis carolinensis]	XP_003224022	0.0	94	793.112	411	389
a13404	39s ribosomal protein mitochondrial-like	5060	gi|327267093|ref|XP_003218337.1|PREDICTED: 39S ribosomal protein L44, mitochondrial-like [Anolis carolinensis]	XP_003218337	1.30061E-153	98	546.584	300	294
a13405	sodium- and chloride-dependent creatine transporter 1	744	gi|126723132|ref|NP_001075866.1|sodium- and chloride-dependent creatine transporter 1 [Oryctolagus cuniculus]	NP_001075866	6.22481E-12	75	72.4034	48	36
a13406	tripartite motif-containing protein 3 isoform 1	3261	gi|363729521|ref|XP_422922.3|PREDICTED: tripartite motif-containing protein 3 [Gallus gallus]	XP_422922	0.0	93	1323.92	738	692
a13410	zinc finger homeobox protein 3	3214	gi|327285486|ref|XP_003227464.1|PREDICTED: zinc finger homeobox protein 3-like [Anolis carolinensis]	XP_003227464	0.0	91	1003.43	772	710
a13413	protein fam188a-like	6254	gi|327274480|ref|XP_003222005.1|PREDICTED: protein FAM188A-like [Anolis carolinensis]	XP_003222005	0.0	100	775.778	378	378
a13415	lymphocyte antigen 6 complex locus protein g6d-like	3584	gi|327286962|ref|XP_003228198.1|PREDICTED: lymphocyte antigen 6 complex locus protein G6d-like [Anolis carolinensis]	XP_003228198	1.92333E-55	84	219.935	125	106
a134153	PREDICTED: hypothetical protein LOC100553104 [Anolis carolinensis]	424	gi|327263792|ref|XP_003216701.1|PREDICTED: hypothetical protein LOC100553104 [Anolis carolinensis]	XP_003216701	5.14545E-8	72	57.3806	37	27
a13416	spectrin beta brain 2	1459	gi|344295510|ref|XP_003419455.1|PREDICTED: spectrin beta chain, brain 2 [Loxodonta africana]	XP_003419455	0.0	96	673.315	374	361
a13419	acetyl- carboxylase 1	6621	gi|45382859|ref|NP_990836.1|acetyl-CoA carboxylase [Gallus gallus]	NP_990836	0.0	91	3500.29	2114	1933
a13420	acetyl- carboxylase 1	5169	gi|326931589|ref|XP_003211910.1|PREDICTED: acetyl-CoA carboxylase-like [Meleagris gallopavo]	XP_003211910	0.0	88	2251.48	1346	1197
a13422	protein fam43b-like	2187	gi|363741881|ref|XP_003642561.1|PREDICTED: protein FAM43B-like [Gallus gallus]	XP_003642561	9.21764E-79	61	296.59	323	200
a13423	protein fam43b-like	2615	gi|363741881|ref|XP_003642561.1|PREDICTED: protein FAM43B-like [Gallus gallus]	XP_003642561	1.13318E-78	61	296.59	323	200
a13425	atp-binding cassette sub-family a member 2	1404	gi|326930135|ref|XP_003211207.1|PREDICTED: LOW QUALITY PROTEIN: ATP-binding cassette sub-family A member 2-like [Meleagris gallopavo]	XP_003211207	0.0	79	694.886	490	388
a1343	zinc finger protein 135-like	345	gi|327288660|ref|XP_003229044.1|PREDICTED: zinc finger protein 418-like [Anolis carolinensis]	XP_003229044	3.85722E-59	92	227.254	114	105
a13433	abhydrolase domain-containing protein 8	998	gi|348556852|ref|XP_003464234.1|PREDICTED: abhydrolase domain-containing protein 8-like [Cavia porcellus]	XP_003464234	1.12476E-87	63	324.709	302	192
a13435	t-complex protein 11-like protein 1-like	5062	gi|327259869|ref|XP_003214758.1|PREDICTED: t-complex protein 11-like protein 1-like [Anolis carolinensis]	XP_003214758	1.59357E-143	97	513.072	273	265
a13437	early growth response protein 3	400	gi|149410730|ref|XP_001509408.1|PREDICTED: early growth response protein 3-like, partial [Ornithorhynchus anatinus]	XP_001509408	5.59283E-18	72	90.5077	83	60
a1344	PREDICTED: hypothetical protein LOC100561501 [Anolis carolinensis]	454	gi|327274464|ref|XP_003221997.1|PREDICTED: hypothetical protein LOC100561501 [Anolis carolinensis]	XP_003221997	7.87407E-6	69	50.447	39	27
a13442	butyrophilin subfamily 1 member a1-like	2315	gi|150247116|ref|NP_001092829.1|uncharacterized protein LOC430359 [Gallus gallus]	NP_001092829	1.02771E-43	70	180.259	203	144
a13443	long-chain fatty acid transport protein 4	2584	gi|326930262|ref|XP_003211267.1|PREDICTED: long-chain fatty acid transport protein 4-like [Meleagris gallopavo]	XP_003211267	0.0	85	955.666	622	532
a13446	rho guanine nucleotide exchange factor 18	2629	gi|224087547|ref|XP_002192527.1|PREDICTED: rho/rac guanine nucleotide exchange factor (GEF) 18 [Taeniopygia guttata]	XP_002192527	2.11896E-125	73	451.825	494	365
a13447	rho guanine nucleotide exchange factor 18	4971	gi|224087547|ref|XP_002192527.1|PREDICTED: rho/rac guanine nucleotide exchange factor (GEF) 18 [Taeniopygia guttata]	XP_002192527	0.0	73	796.964	922	678
a13451	rhomboid domain-containing protein 3-like	5113	gi|301759595|ref|XP_002915635.1|PREDICTED: rhomboid domain-containing protein 3-like [Ailuropoda melanoleuca]	XP_002915635	2.24407E-36	53	157.147	368	197
a13453	sulfotransferase 1c1-like	1618	gi|327281131|ref|XP_003225303.1|PREDICTED: sulfotransferase 1A1-like [Anolis carolinensis]	XP_003225303	1.20084E-69	99	265.774	130	129
a13454	serine threonine-protein kinase tao3	4496	gi|327282628|ref|XP_003226044.1|PREDICTED: serine/threonine-protein kinase TAO3-like [Anolis carolinensis]	XP_003226044	0.0	100	888.256	502	502
a13456	cytochrome b561	2312	gi|148233117|ref|NP_001087259.1|cytochrome b561 [Ovis aries]	NP_001087259	1.05449E-64	81	249.98	245	200
a13464	neutral alpha-glucosidase ab isoform 1	4941	gi|301627735|ref|XP_002943023.1|PREDICTED: neutral alpha-glucosidase AB-like [Xenopus (Silurana) tropicalis]	XP_002943023	0.0	83	1407.89	936	780
a13465	dnaj homolog subfamily c member 24-like	1609	gi|327259861|ref|XP_003214754.1|PREDICTED: dnaJ homolog subfamily C member 24-like [Anolis carolinensis]	XP_003214754	4.64431E-98	100	360.147	176	176
a13466	adenosylhomocysteinase 3-like	2406	gi|332868998|ref|XP_519372.3|PREDICTED: putative adenosylhomocysteinase 3 isoform 3 [Pan troglodytes]	XP_519372	0.0	99	939.873	506	503
a13468	zinc finger and btb domain-containing protein 7c	997	gi|327262827|ref|XP_003216225.1|PREDICTED: zinc finger and BTB domain-containing protein 7C-like [Anolis carolinensis]	XP_003216225	3.27204E-71	100	270.011	132	132
a13473	ankyrin repeat domain-containing protein 17	5869	gi|363733370|ref|XP_420605.3|PREDICTED: ankyrin repeat domain-containing protein 17 [Gallus gallus]	XP_420605	0.0	97	1931.76	1134	1110
a13477	cgmp-specific 3 -cyclic phosphodiesterase	489	gi|260166631|ref|NP_700471.2|cGMP-specific 3',5'-cyclic phosphodiesterase [Mus musculus]	NP_700471	4.1072E-28	80	124.79	81	65
a134814	low quality protein: mesothelin-like	644	gi|293360591|ref|XP_001067188.2|PREDICTED: conserved hypothetical protein-like [Rattus norvegicus]	XP_001067188	3.45499E-23	53	109.383	258	138
a13487	protein ambp-like	472	gi|348513739|ref|XP_003444399.1|PREDICTED: protein AMBP-like [Oreochromis niloticus]	XP_003444399	9.02261E-59	83	226.483	159	132
a13488	zinc finger protein 658-like	408	gi|301629037|ref|XP_002943655.1|PREDICTED: hypothetical protein LOC100497771 [Xenopus (Silurana) tropicalis]	XP_002943655	1.3246E-11	50	69.3218	111	56
a13489	major histocompatibility complex class i-related gene	973	gi|348544392|ref|XP_003459665.1|PREDICTED: class I histocompatibility antigen, F10 alpha chain-like [Oreochromis niloticus]	XP_003459665	3.4947E-54	83	213.386	137	115
a13491	mucin-5ac- partial	403	gi|114431224|ref|NP_034974.1|mucin 5, subtypes A and C, tracheobronchial/gastric precursor [Mus musculus]	NP_034974	5.04628E-19	60	93.9745	98	59
a13499	gtp cyclohydrolase 1	1680	gi|344273779|ref|XP_003408696.1|PREDICTED: GTP cyclohydrolase 1-like [Loxodonta africana]	XP_003408696	2.06153E-104	97	381.333	202	197
a13505	adenosylhomocysteinase isoform 1	1281	gi|348521812|ref|XP_003448420.1|PREDICTED: adenosylhomocysteinase B-like [Oreochromis niloticus]	XP_003448420	2.38046E-123	95	443.736	236	225
a135118	PREDICTED: uncharacterized protein C5orf4 homolog [Cricetulus griseus]	1082	gi|354481319|ref|XP_003502849.1|PREDICTED: uncharacterized protein C5orf4 homolog [Cricetulus griseus]	XP_003502849	2.46663E-91	87	337.035	199	174
a135205	pallidin homolog	957	gi|62858115|ref|NP_001016502.1|pallidin homolog [Xenopus (Silurana) tropicalis]	NP_001016502	3.14903E-7	97	57.3806	68	66
a135221	telo2-interacting protein 2	432	gi|326932738|ref|XP_003212470.1|PREDICTED: uncharacterized protein C8orf41-like [Meleagris gallopavo]	XP_003212470	4.2993E-29	80	127.487	93	75
a13527	prosap-interacting protein 1-like	4689	gi|326919669|ref|XP_003206101.1|PREDICTED: proSAP-interacting protein 1-like [Meleagris gallopavo]	XP_003206101	0.0	91	964.526	668	610
a13535	nad h dehydrogenase	897	gi|157278403|ref|NP_001098304.1|NAD(P)H dehydrogenase, quinone 1 [Oryzias latipes]	NP_001098304	5.02347E-97	80	355.525	270	217
a135383	rna binding protein fox-1 homolog 1	353	gi|363739478|ref|XP_414942.3|PREDICTED: RNA binding protein fox-1 homolog 1 [Gallus gallus]	XP_414942	2.48853E-50	89	197.978	110	98
a13543	probable e3 ubiquitin-protein ligase mid2	1740	gi|363732698|ref|XP_420134.3|PREDICTED: probable E3 ubiquitin-protein ligase MID2 [Gallus gallus]	XP_420134	0.0	97	1027.7	530	517
a13547	barh-like 2 homeobox protein	1490	gi|224057463|ref|XP_002191132.1|PREDICTED: similar to BarH-like homeobox 2 [Taeniopygia guttata]	XP_002191132	6.99084E-85	99	316.235	162	161
a13548	rna-directed dna polymerase from mobile element jockey-like	529	gi|296238406|ref|XP_002764145.1|PREDICTED: hypothetical protein LOC100406107 [Callithrix jacchus]	XP_002764145	1.43734E-22	69	106.686	92	64
a13553	von willebrand factor a domain-containing protein 1-like	2232	gi|363741828|ref|XP_417574.3|PREDICTED: von Willebrand factor A domain-containing protein 1 [Gallus gallus]	XP_417574	0.0	85	675.241	474	403
a13560	cyclin-dependent kinase 8	696	gi|363729310|ref|XP_425638.3|PREDICTED: cyclin-dependent kinase 8 [Gallus gallus]	XP_425638	1.15903E-54	100	214.157	116	116
a135604	PREDICTED: hypothetical protein LOC100566687 [Anolis carolinensis]	752	gi|327274859|ref|XP_003222193.1|PREDICTED: hypothetical protein LOC100566687 [Anolis carolinensis]	XP_003222193	3.93161E-30	74	132.88	108	80
a13569	sarcoplasmic endoplasmic reticulum calcium atpase 1-like	1312	gi|348542614|ref|XP_003458779.1|PREDICTED: sarcoplasmic/endoplasmic reticulum calcium ATPase 1-like [Oreochromis niloticus]	XP_003458779	1.88541E-99	96	364.385	205	197
a13577	sarcoplasmic endoplasmic reticulum calcium atpase 3	3528	gi|45382449|ref|NP_990222.1|sarcoplasmic/endoplasmic reticulum calcium ATPase 3 [Gallus gallus]	NP_990222	0.0	90	1670.21	1019	924
a13578	apelin receptor-like	3210	gi|73853818|ref|NP_001027492.1|apelin receptor [Xenopus (Silurana) tropicalis]	NP_001027492	3.30784E-67	66	258.84	381	255
a135783	39s ribosomal protein mitochondrial-like	420	gi|344275410|ref|XP_003409505.1|PREDICTED: 39S ribosomal protein L9, mitochondrial-like [Loxodonta africana]	XP_003409505	5.83362E-44	80	176.792	138	111
a13582	patatin-like phospholipase domain-containing protein 7	2315	gi|195539515|ref|NP_001124214.1|patatin-like phospholipase domain-containing protein 7 [Gallus gallus]	NP_001124214	0.0	82	1014.22	681	565
a13584	uhrf1-binding protein 1-like	1791	gi|327271319|ref|XP_003220435.1|PREDICTED: UHRF1-binding protein 1-like [Anolis carolinensis]	XP_003220435	2.04333E-57	60	225.328	314	191
a13589	nuclear receptor ror-alpha-like	1550	gi|297296572|ref|XP_001100971.2|PREDICTED: nuclear receptor ROR-alpha-like isoform 2 [Macaca mulatta]	XP_001100971	7.45166E-162	99	572.007	300	297
a13590	esf1 homolog	569	gi|327261004|ref|XP_003215322.1|PREDICTED: ESF1 homolog [Anolis carolinensis]	XP_003215322	4.68255E-4	53	45.4394	75	40
a13593	sodium hydrogen exchanger 2-like	814	gi|301616361|ref|XP_002937628.1|PREDICTED: hypothetical protein LOC100496475 [Xenopus (Silurana) tropicalis]	XP_002937628	1.82911E-23	61	110.923	192	118
a13598	transposon tx1 uncharacterized 149 kda	1548	gi|327277804|ref|XP_003223653.1|PREDICTED: receptor-type tyrosine-protein phosphatase C-like [Anolis carolinensis]	XP_003223653	1.23148E-31	61	139.428	186	114
a13600	serine protease 55-like	618	gi|332244630|ref|XP_003271475.1|PREDICTED: serine protease 55-like isoform 1 [Nomascus leucogenys]	XP_003271475	8.96852E-10	57	64.6994	87	50
a13603	PREDICTED: hypothetical protein LOC100565346 [Anolis carolinensis]	456	gi|327290168|ref|XP_003229796.1|PREDICTED: hypothetical protein LOC100565346 [Anolis carolinensis]	XP_003229796	8.56861E-32	98	136.732	71	70
a13604	uhrf1-binding protein 1-like	761	gi|327271319|ref|XP_003220435.1|PREDICTED: UHRF1-binding protein 1-like [Anolis carolinensis]	XP_003220435	1.48734E-8	62	61.2326	53	33
a136067	nucleoporin gle1-like	569	gi|71043660|ref|NP_001020902.1|nucleoporin GLE1 [Rattus norvegicus]	NP_001020902	3.54397E-44	95	178.718	96	92
a13610	btb poz domain-containing protein kctd11-like	834	gi|194217611|ref|XP_001918180.1|PREDICTED: BTB/POZ domain-containing protein KCTD11-like [Equus caballus]	XP_001918180	4.67335E-54	71	212.616	181	130
a13612	nephrocystin-4	1037	gi|327286340|ref|XP_003227888.1|PREDICTED: nephrocystin-4-like [Anolis carolinensis]	XP_003227888	1.36694E-83	88	311.227	172	152
a13631	protein nlrc3-like	992	gi|348513498|ref|XP_003444279.1|PREDICTED: protein NLRC3-like [Oreochromis niloticus]	XP_003444279	6.88122E-138	81	491.5	330	268
a13632	polyhomeotic-like protein 2 isoform a	649	gi|126330270|ref|XP_001367292.1|PREDICTED: polyhomeotic-like protein 2 [Monodelphis domestica]	XP_001367292	3.6294E-4	59	46.2098	52	31
a13644	f-box only protein 24-like	941	gi|254553399|ref|NP_001100600.2|F-box protein 24 [Rattus norvegicus]	NP_001100600	1.23724E-32	74	141.739	110	82
a13648	phd finger protein 19	516	gi|309243092|ref|NP_001017339.2|metal response element binding transcription factor 2 isoform 2 [Xenopus (Silurana) tropicalis]	NP_001017339	2.71881E-7	82	55.8398	34	28
a13651	cleavage stimulation factor subunit 2	1755	gi|57530169|ref|NP_001006433.1|cleavage stimulation factor subunit 2 [Gallus gallus]	NP_001006433	2.17101E-120	96	434.491	268	258
a13659	ral gtpase-activating protein subunit alpha-1 isoform 2	7714	gi|363734119|ref|XP_003641343.1|PREDICTED: ral GTPase-activating protein subunit alpha-1 isoform 3 [Gallus gallus]	XP_003641343	0.0	94	3603.14	2079	1965
a136649	PREDICTED: hypothetical protein LOC100489098 [Xenopus (Silurana) tropicalis]	550	gi|301632921|ref|XP_002945528.1|PREDICTED: hypothetical protein LOC100489098 [Xenopus (Silurana) tropicalis]	XP_002945528	6.647E-5	69	48.1358	43	30
a136654	60s ribosomal protein l36	447	gi|126323139|ref|XP_001365845.1|PREDICTED: 60S ribosomal protein L36-like [Monodelphis domestica]	XP_001365845	5.66697E-38	100	157.147	77	77
a13668	ph domain leucine-rich repeat-containing protein phosphatase 1	7106	gi|327280213|ref|XP_003224847.1|PREDICTED: PH domain leucine-rich repeat protein phosphatase 1-like [Anolis carolinensis]	XP_003224847	0.0	100	2204.1	1152	1152
a136693	heterogeneous nuclear ribonucleoprotein m-like	918	gi|71896353|ref|NP_001026103.1|heterogeneous nuclear ribonucleoprotein M [Gallus gallus]	NP_001026103	4.37316E-19	68	96.6709	101	69
a13670	arf-gap with ank repeat and ph domain-containing protein 3	2298	gi|363729618|ref|XP_003640679.1|PREDICTED: arf-GAP with GTPase, ANK repeat and PH domain-containing protein 3 [Gallus gallus]	XP_003640679	1.12761E-151	83	538.88	372	311
a13671	arf-gap with ank repeat and ph domain-containing protein 3	1531	gi|363729618|ref|XP_003640679.1|PREDICTED: arf-GAP with GTPase, ANK repeat and PH domain-containing protein 3 [Gallus gallus]	XP_003640679	2.54435E-122	88	440.654	258	229
a13672	arf-gap with ank repeat and ph domain-containing protein 3	755	gi|363729618|ref|XP_003640679.1|PREDICTED: arf-GAP with GTPase, ANK repeat and PH domain-containing protein 3 [Gallus gallus]	XP_003640679	6.08398E-47	90	188.734	106	96
a136721	glucosamine--fructose-6-phosphate aminotransferase	433	gi|158262747|ref|NP_001103431.1|glucosamine--fructose-6-phosphate aminotransferase [isomerizing] 1 [Bos taurus]	NP_001103431	1.51852E-50	98	198.749	112	110
a13673	histone rna hairpin-binding	1471	gi|6677987|ref|NP_033219.1|histone RNA hairpin-binding protein [Mus musculus]	NP_033219	2.98871E-72	73	274.248	242	179
a136739	zinc finger protein 135-like	1634	gi|327266692|ref|XP_003218138.1|PREDICTED: zinc finger protein 436-like [Anolis carolinensis]	XP_003218138	2.57474E-136	79	487.263	334	264
a13675	leucine-rich repeat transmembrane neuronal protein 4-like	5054	gi|327276525|ref|XP_003223020.1|PREDICTED: leucine-rich repeat transmembrane neuronal protein 4-like [Anolis carolinensis]	XP_003223020	0.0	95	899.812	517	492
a13678	inhibitor of growth protein 4-like isoform 1	2114	gi|327283556|ref|XP_003226507.1|PREDICTED: inhibitor of growth protein 4-like isoform 2 [Anolis carolinensis]	XP_003226507	3.99928E-55	100	218.009	97	97
a13679	spindle and kinetochore-associated protein 2-like	1116	gi|327287918|ref|XP_003228675.1|PREDICTED: spindle and kinetochore-associated protein 2-like [Anolis carolinensis]	XP_003228675	4.44459E-59	100	229.95	118	118
a136791	denn domain-containing protein 5a	1025	gi|224050778|ref|XP_002197478.1|PREDICTED: DENN/MADD domain containing 5A [Taeniopygia guttata]	XP_002197478	1.02301E-99	98	364.77	176	174
a136796	39s ribosomal protein mitochondrial-like	418	gi|29826332|ref|NP_083293.1|39S ribosomal protein L47, mitochondrial [Mus musculus]	NP_083293	1.53894E-44	77	178.718	132	102
a13681	calcium calmodulin-dependent protein kinase kinase 1	2421	gi|363741184|ref|XP_001234325.2|PREDICTED: calcium/calmodulin-dependent protein kinase kinase 1 [Gallus gallus]	XP_001234325	0.0	82	696.041	516	427
a13682	seizure related 6 homolog -like	2988	gi|224071742|ref|XP_002194462.1|PREDICTED: similar to seizure related 6 homolog (mouse)-like [Taeniopygia guttata]	XP_002194462	0.0	75	1016.53	784	588
a13684	probable atp-dependent rna helicase ddx20	6623	gi|327271453|ref|XP_003220502.1|PREDICTED: probable ATP-dependent RNA helicase DDX20-like [Anolis carolinensis]	XP_003220502	0.0	98	1418.29	753	744
a13685	probable atp-dependent rna helicase ddx20	6031	gi|327271453|ref|XP_003220502.1|PREDICTED: probable ATP-dependent RNA helicase DDX20-like [Anolis carolinensis]	XP_003220502	0.0	99	856.67	450	449
a13686	transmembrane protein 131-like	5825	gi|327273991|ref|XP_003221762.1|PREDICTED: transmembrane protein 131-like [Anolis carolinensis]	XP_003221762	0.0	98	1974.13	1125	1107
a13688	phenazine biosynthesis-like domain-containing	5221	gi|327277980|ref|XP_003223741.1|PREDICTED: phenazine biosynthesis-like domain-containing protein-like [Anolis carolinensis]	XP_003223741	5.66752E-27	93	125.946	66	62
a13689	phenazine biosynthesis-like domain-containing	5321	gi|327277980|ref|XP_003223741.1|PREDICTED: phenazine biosynthesis-like domain-containing protein-like [Anolis carolinensis]	XP_003223741	5.7878E-27	93	125.946	66	62
a136914	rna-binding protein nova-1 isoform 1	440	gi|314122361|ref|NP_001186642.1|RNA-binding protein Nova-1 isoform 2 [Gallus gallus]	NP_001186642	1.44117E-70	96	265.388	140	135
a136935	extended synaptotagmin-2	1276	gi|326921538|ref|XP_003207014.1|PREDICTED: extended synaptotagmin-2-like [Meleagris gallopavo]	XP_003207014	7.48429E-178	97	624.78	327	319
a136985	85 kda calcium-independent phospholipase a2	1489	gi|195539511|ref|NP_001124210.1|85 kDa calcium-independent phospholipase A2 [Gallus gallus]	NP_001124210	1.68567E-147	74	524.242	451	334
a136996	PREDICTED: stromelysin-1-like [Anolis carolinensis]	643	gi|327269114|ref|XP_003219340.1|PREDICTED: stromelysin-1-like [Anolis carolinensis]	XP_003219340	6.56263E-6	75	51.9878	41	31
a13701	zinc transporter 6-like	2930	gi|157818031|ref|NP_001100178.1|zinc transporter 6 [Rattus norvegicus]	NP_001100178	6.31363E-9	89	65.0846	37	33
a137066	PREDICTED: hypothetical protein LOC100489098 [Xenopus (Silurana) tropicalis]	448	gi|301632921|ref|XP_002945528.1|PREDICTED: hypothetical protein LOC100489098 [Xenopus (Silurana) tropicalis]	XP_002945528	1.40557E-12	44	72.7886	149	67
a137075	zinc finger protein rfp-like	416	gi|327266546|ref|XP_003218065.1|PREDICTED: hypothetical protein LOC100560116 [Anolis carolinensis]	XP_003218065	1.03226E-40	72	166.007	137	100
a13719	zinc finger protein 420-like	420	gi|327291029|ref|XP_003230224.1|PREDICTED: zinc finger protein 850-like [Anolis carolinensis]	XP_003230224	1.29358E-59	82	228.794	139	114
a13725	electron transfer flavoprotein subunit mitochondrial-like	2029	gi|291410743|ref|XP_002721642.1|PREDICTED: electron transfer flavoprotein, alpha polypeptide [Oryctolagus cuniculus]	XP_002721642	9.41308E-147	94	522.316	313	297
a13727	n-acetyltransferase c7orf52-like	1599	gi|296192335|ref|XP_002744030.1|PREDICTED: putative N-acetyltransferase C7orf52-like [Callithrix jacchus]	XP_002744030	1.40099E-62	66	242.276	273	181
a13728	n-acetyltransferase c7orf52-like	626	gi|109066235|ref|XP_001114087.1|PREDICTED: putative N-acetyltransferase C7orf52-like [Macaca mulatta]	XP_001114087	1.09554E-10	94	67.781	37	35
a13729	transcription factor sox-14	2076	gi|45382127|ref|NP_990092.1|transcription factor SOX-14 [Gallus gallus]	NP_990092	1.67204E-106	93	388.652	237	221
a13732	huntingtin	7773	gi|363733618|ref|XP_420822.3|PREDICTED: huntingtin [Gallus gallus]	XP_420822	0.0	87	3180.58	1959	1719
a13738	ankyrin repeat domain-containing protein 50-like	734	gi|334326505|ref|XP_001366813.2|PREDICTED: voltage-dependent P/Q-type calcium channel subunit alpha-1A isoform 1 [Monodelphis domestica]	XP_001366813	3.94024E-11	81	69.707	48	39
a13739	ring finger protein 208-like	1186	gi|363740286|ref|XP_415552.2|PREDICTED: RING finger protein 208-like [Gallus gallus]	XP_415552	1.16527E-12	75	75.8702	90	68
a13741	gtp-binding protein parf-like	3038	gi|327290678|ref|XP_003230049.1|PREDICTED: putative GTP-binding protein Parf-like [Anolis carolinensis]	XP_003230049	3.97328E-139	59	497.664	493	295
a13742	pre-b-cell leukemia transcription factor-interacting protein 1	2341	gi|363742805|ref|XP_003642710.1|PREDICTED: uncharacterized protein LOC100857958 [Gallus gallus]	XP_003642710	3.48815E-15	48	85.5001	147	71
a13746	serine threonine-protein kinase mrck alpha-like	2432	gi|297661816|ref|XP_002809425.1|PREDICTED: serine/threonine-protein kinase MRCK alpha-like [Pongo abelii]	XP_002809425	8.44576E-4	64	47.7506	37	24
a13747	interferon regulatory factor 2-binding	2906	gi|224051538|ref|XP_002200019.1|PREDICTED: hypothetical protein [Taeniopygia guttata]	XP_002200019	0.0	76	822.387	768	590
a13749	olfactomedin-like protein 2a	1590	gi|327291492|ref|XP_003230455.1|PREDICTED: olfactomedin-like protein 2A-like [Anolis carolinensis]	XP_003230455	5.58305E-120	100	432.95	202	202
a13753	lon protease homolog peroxisomal	5515	gi|327276409|ref|XP_003222962.1|PREDICTED: lon protease homolog 2, peroxisomal-like [Anolis carolinensis]	XP_003222962	2.77672E-149	83	532.332	404	339
a13754	lon protease homolog peroxisomal	2983	gi|327276409|ref|XP_003222962.1|PREDICTED: lon protease homolog 2, peroxisomal-like [Anolis carolinensis]	XP_003222962	0.0	92	706.057	444	409
a13756	rna-directed dna polymerase from mobile element jockey-like	1305	gi|301622748|ref|XP_002940691.1|PREDICTED: hypothetical protein LOC100485130 [Xenopus (Silurana) tropicalis]	XP_002940691	8.62589E-12	63	73.1738	90	57
a13758	small g protein signaling modulator 1	3468	gi|359322962|ref|XP_543450.4|PREDICTED: small G protein signaling modulator 1 [Canis lupus familiaris]	XP_543450	0.0	75	972.615	788	595
a13761	limbic system-associated membrane	1325	gi|224044031|ref|XP_002190582.1|PREDICTED: limbic system-associated membrane protein [Taeniopygia guttata]	XP_002190582	6.09192E-138	96	492.271	304	292
a13763	interactor protein for cytohesin exchange factors 1-like	3300	gi|327262065|ref|XP_003215846.1|PREDICTED: connector enhancer of kinase suppressor of ras 3-like [Anolis carolinensis]	XP_003215846	0.0	100	738.413	424	424
a137638	outer dense fiber protein 2	320	gi|326930305|ref|XP_003211288.1|PREDICTED: outer dense fiber protein 2-like [Meleagris gallopavo]	XP_003211288	2.15666E-46	94	184.882	104	98
a13766	mucin oligomeric mucus gel-forming	2121	gi|348515203|ref|XP_003445129.1|PREDICTED: mucin-19-like [Oreochromis niloticus]	XP_003445129	3.85122E-82	73	307.76	256	188
a13767	mucin apoprotein	622	gi|301607125|ref|XP_002933163.1|PREDICTED: integumentary mucin B.1-like [Xenopus (Silurana) tropicalis]	XP_002933163	3.80201E-16	48	85.8853	152	74
a13770	general transcription factor ii-i	2816	gi|334324782|ref|XP_001363207.2|PREDICTED: general transcription factor II-I isoform 1 [Monodelphis domestica]	XP_001363207	0.0	78	1039.64	744	587
a13771	general transcription factor ii-i	2389	gi|334324782|ref|XP_001363207.2|PREDICTED: general transcription factor II-I isoform 1 [Monodelphis domestica]	XP_001363207	0.0	80	880.937	612	492
a13773	general transcription factor ii-i isoform 3	1992	gi|126314119|ref|XP_001363530.1|PREDICTED: general transcription factor II-I isoform 5 [Monodelphis domestica]	XP_001363530	0.0	84	764.607	495	416
a13774	receptor-type tyrosine-protein phosphatase c-like	1474	gi|293355456|ref|XP_002728697.1|PREDICTED: LRRG00135-like [Rattus norvegicus]	XP_002728697	3.26195E-10	70	68.1662	65	46
a13775	protein capicua homolog	2052	gi|338710503|ref|XP_003362374.1|PREDICTED: LOW QUALITY PROTEIN: protein capicua homolog [Equus caballus]	XP_003362374	1.50114E-83	97	312.383	180	176
a13776	zinc finger protein 318	2428	gi|327262365|ref|XP_003215995.1|PREDICTED: zinc finger protein 318-like [Anolis carolinensis]	XP_003215995	0.0	85	1045.8	720	619
a13781	protein las1 homolog	2269	gi|326924177|ref|XP_003208308.1|PREDICTED: protein LAS1 homolog [Meleagris gallopavo]	XP_003208308	2.85519E-115	67	417.927	426	288
a13783	phosphatidylinositol-4-phosphate 5-kinase type-1 gamma	2594	gi|345325585|ref|XP_001511349.2|PREDICTED: phosphatidylinositol-4-phosphate 5-kinase type-1 gamma [Ornithorhynchus anatinus]	XP_001511349	0.0	90	906.746	625	566
a13784	phosphatidylinositol-4-phosphate 5-kinase type-1 gamma	2463	gi|363743655|ref|XP_418191.3|PREDICTED: phosphatidylinositol-4-phosphate 5-kinase type-1 gamma [Gallus gallus]	XP_418191	0.0	83	900.968	564	471
a13785	coronin-7	540	gi|57525131|ref|NP_001006176.1|coronin-7 [Gallus gallus]	NP_001006176	1.18363E-43	72	176.792	151	109
a13787	low quality protein: ankyrin-1-like	1467	gi|326932791|ref|XP_003212496.1|PREDICTED: LOW QUALITY PROTEIN: ankyrin-1-like [Meleagris gallopavo]	XP_003212496	0.0	89	779.245	473	422
a13788	pih1 domain-containing protein 2-like	1851	gi|327289744|ref|XP_003229584.1|PREDICTED: PIH1 domain-containing protein 2-like [Anolis carolinensis]	XP_003229584	6.06095E-20	100	100.908	48	48
a13796	trna-dihydrouridine synthase 3-like	2587	gi|326934323|ref|XP_003213240.1|PREDICTED: tRNA-dihydrouridine synthase 3-like [Meleagris gallopavo]	XP_003213240	0.0	76	894.419	667	513
a13797	vacuolar protein sorting-associated protein 11 homolog	3600	gi|118101812|ref|XP_417847.2|PREDICTED: vacuolar protein sorting-associated protein 11 homolog [Gallus gallus]	XP_417847	0.0	93	1220.3	676	630
a13798	vacuolar protein sorting-associated protein 11 homolog	2004	gi|118101812|ref|XP_417847.2|PREDICTED: vacuolar protein sorting-associated protein 11 homolog [Gallus gallus]	XP_417847	0.0	93	818.535	466	437
a13799	vacuolar protein sorting-associated protein 11 homolog	2564	gi|118101812|ref|XP_417847.2|PREDICTED: vacuolar protein sorting-associated protein 11 homolog [Gallus gallus]	XP_417847	1.12985E-123	94	446.047	253	240
a13811	zinc finger matrin-type protein 5	1136	gi|327291472|ref|XP_003230445.1|PREDICTED: zinc finger matrin-type protein 5-like [Anolis carolinensis]	XP_003230445	5.21727E-63	99	243.047	130	129
a138148	bloom syndrome protein	386	gi|327265368|ref|XP_003217480.1|PREDICTED: Bloom syndrome protein homolog [Anolis carolinensis]	XP_003217480	1.80395E-40	95	165.236	81	77
a13823	apolipoprotein e precursor	1296	gi|348526147|ref|XP_003450582.1|PREDICTED: apolipoprotein Eb-like [Oreochromis niloticus]	XP_003450582	3.28198E-88	80	327.02	277	223
a138231	endonuclease 8-like 3	591	gi|345781721|ref|XP_532852.3|PREDICTED: endonuclease 8-like 3 [Canis lupus familiaris]	XP_532852	1.67299E-71	92	269.626	151	139
a13834	mucin oligomeric mucus gel-forming	2965	gi|326680086|ref|XP_003201446.1|PREDICTED: mucin-2-like [Danio rerio]	XP_003201446	4.66446E-177	56	623.624	791	447
a13838	probable glutamyl-trna mitochondrial	1841	gi|71895477|ref|NP_001026638.1|probable glutamate--tRNA ligase, mitochondrial precursor [Gallus gallus]	NP_001026638	2.79008E-142	84	507.294	361	304
a13840	atp synthase subunit mitochondrial-like	395	gi|348511283|ref|XP_003443174.1|PREDICTED: ATP synthase subunit f, mitochondrial-like [Oreochromis niloticus]	XP_003443174	5.74809E-47	98	186.808	89	88
a138480	a disintegrin and metalloproteinase with thrombospondin motifs 19-like	435	gi|301632921|ref|XP_002945528.1|PREDICTED: hypothetical protein LOC100489098 [Xenopus (Silurana) tropicalis]	XP_002945528	4.16524E-11	50	67.781	123	62
a13850	protein af1q	903	gi|62078555|ref|NP_001013934.1|protein AF1q [Rattus norvegicus]	NP_001013934	1.19874E-13	69	78.5666	95	66
a13856	voltage-dependent t-type calcium channel subunit alpha-1h	517	gi|363739571|ref|XP_414830.3|PREDICTED: voltage-dependent T-type calcium channel subunit alpha-1H [Gallus gallus]	XP_414830	4.89771E-49	99	194.512	112	111
a138579	transcription factor coe2	311	gi|256985219|ref|NP_001158008.1|transcription factor COE2 [Gallus gallus]	NP_001158008	1.97311E-31	99	135.191	102	101
a13859	kn motif and ankyrin repeat domain-containing protein 2	1048	gi|224087235|ref|XP_002189673.1|PREDICTED: hypothetical protein [Taeniopygia guttata]	XP_002189673	8.58229E-9	48	62.7734	105	51
a1386	PREDICTED: stromelysin-1-like [Anolis carolinensis]	995	gi|327269114|ref|XP_003219340.1|PREDICTED: stromelysin-1-like [Anolis carolinensis]	XP_003219340	9.37197E-10	79	65.855	43	34
a13862	hepatocyte nuclear factor 1-alpha	582	gi|345329153|ref|XP_003431342.1|PREDICTED: hepatocyte nuclear factor 1-alpha-like [Ornithorhynchus anatinus]	XP_003431342	2.06552E-18	73	93.2041	90	66
a13865	beta-1-syntrophin	536	gi|73974411|ref|XP_539151.2|PREDICTED: beta-1-syntrophin isoform 1 [Canis lupus familiaris]	XP_539151	5.0893E-23	63	108.227	118	75
a13867	cop9 signalosome complex subunit 4	2584	gi|326918704|ref|XP_003205628.1|PREDICTED: COP9 signalosome complex subunit 4-like [Meleagris gallopavo]	XP_003205628	6.75676E-84	100	313.923	159	159
a13879	arf-gap with ank repeat and ph domain-containing protein 3	3406	gi|363729618|ref|XP_003640679.1|PREDICTED: arf-GAP with GTPase, ANK repeat and PH domain-containing protein 3 [Gallus gallus]	XP_003640679	0.0	84	790.801	524	444
a13880	proline-rich protein 18-like	1672	gi|224047735|ref|XP_002187962.1|PREDICTED: hypothetical protein [Taeniopygia guttata]	XP_002187962	1.96561E-14	61	82.4185	124	76
a13882	PREDICTED: hypothetical protein LOC100553104 [Anolis carolinensis]	565	gi|327263792|ref|XP_003216701.1|PREDICTED: hypothetical protein LOC100553104 [Anolis carolinensis]	XP_003216701	1.39082E-8	72	60.4622	37	27
a138874	pre-mrna-splicing factor 38b	307	gi|327279384|ref|XP_003224436.1|PREDICTED: microtubule-associated protein futsch-like [Anolis carolinensis]	XP_003224436	5.20388E-40	88	163.696	92	81
a13891	leucine-rich repeat-containing protein loc400891-like	1037	gi|301605002|ref|XP_002932147.1|PREDICTED: leucine-rich repeat-containing protein LOC400891-like [Xenopus (Silurana) tropicalis]	XP_002932147	7.31569E-53	77	209.149	171	133
a138926	troponin i type 1 ( slow)	565	gi|332825133|ref|XP_003311568.1|PREDICTED: hypothetical protein LOC100612389 [Pan troglodytes]	XP_003311568	4.17795E-13	46	75.485	181	85
a13898	myosin heavy fast skeletal muscle	1095	gi|239937539|ref|NP_001155229.1|myosin heavy chain [Oryzias latipes]	NP_001155229	2.90192E-164	83	579.326	365	306
a13899	potassium channel subfamily k member 3	832	gi|363732432|ref|XP_003641103.1|PREDICTED: potassium channel subfamily K member 3 [Gallus gallus]	XP_003641103	6.40462E-96	89	351.673	202	181
a1390	mannan-binding lectin serine protease 2-like	1423	gi|345327684|ref|XP_001510548.2|PREDICTED: mannan-binding lectin serine protease 2 [Ornithorhynchus anatinus]	XP_001510548	2.31308E-13	45	78.5666	125	57
a13901	lon peptidase n-terminal domain and ring finger protein 3	2001	gi|345306671|ref|XP_001513421.2|PREDICTED: LON peptidase N-terminal domain and RING finger protein 3-like [Ornithorhynchus anatinus]	XP_001513421	0.0	77	678.322	505	391
a139066	nadh dehydrogenase	536	gi|326926125|ref|XP_003209255.1|PREDICTED: NADH dehydrogenase [ubiquinone] 1 beta subcomplex subunit 5, mitochondrial-like [Meleagris gallopavo]	XP_003209255	5.97012E-48	84	191.045	130	110
a139069	hypothetical protein BRAFLDRAFT_63835 [Branchiostoma floridae]	362	gi|260833166|ref|XP_002611528.1|hypothetical protein BRAFLDRAFT_63835 [Branchiostoma floridae]	XP_002611528	6.37199E-6	51	50.447	106	55
a1391	isochorismatase domain-containing protein 1	1105	gi|118104237|ref|XP_413969.2|PREDICTED: isochorismatase domain-containing protein 1-like [Gallus gallus]	XP_413969	3.07602E-121	100	436.417	228	228
a139182	tumor protein 63	316	gi|46048718|ref|NP_990595.1|cellular tumor antigen p53 [Gallus gallus]	NP_990595	2.83612E-38	82	157.918	103	85
a13920	pancreatic alpha-amylase-like isoform 1	625	gi|348522010|ref|XP_003448519.1|PREDICTED: pancreatic alpha-amylase isoform 1 [Oreochromis niloticus]	XP_003448519	6.37811E-112	93	404.06	207	194
a13927	ankyrin repeat and btb poz domain-containing protein btbd11-like	538	gi|329664644|ref|NP_001192674.1|ankyrin repeat and BTB/POZ domain-containing protein BTBD11 [Bos taurus]	NP_001192674	1.33619E-31	74	136.732	99	74
a13931	storkhead-box protein 1-like	860	gi|327277990|ref|XP_003223746.1|PREDICTED: storkhead-box protein 1-like [Anolis carolinensis]	XP_003223746	1.23456E-4	72	48.521	36	26
a139373	neurofilament medium polypeptide-like	343	gi|344281503|ref|XP_003412518.1|PREDICTED: neurofilament medium polypeptide-like [Loxodonta africana]	XP_003412518	6.06228E-4	52	43.8986	102	54
a13938	bone morphogenetic protein 6 precursor	928	gi|327277734|ref|XP_003223618.1|PREDICTED: bone morphogenetic protein 6-like [Anolis carolinensis]	XP_003223618	8.04426E-45	91	182.185	123	113
a13939	ubiquitin-protein ligase e3b	3975	gi|363739969|ref|XP_003642246.1|PREDICTED: ubiquitin-protein ligase E3B-like, partial [Gallus gallus]	XP_003642246	0.0	92	1032.32	647	596
a13943	major prion protein precursor	3724	gi|327284127|ref|XP_003226790.1|PREDICTED: major prion protein homolog [Anolis carolinensis]	XP_003226790	7.58132E-63	100	244.588	139	139
a13947	membrane primary amine oxidase-like	1790	gi|326934216|ref|XP_003213189.1|PREDICTED: membrane primary amine oxidase-like [Meleagris gallopavo]	XP_003213189	0.0	72	637.876	527	380
a139472	neuropeptide ff receptor 2-like	368	gi|327284109|ref|XP_003226781.1|PREDICTED: neuropeptide FF receptor 2-like [Anolis carolinensis]	XP_003226781	8.28289E-6	64	50.0618	50	32
a13948	interleukin-1 receptor accessory	887	gi|327283715|ref|XP_003226586.1|PREDICTED: interleukin-1 receptor accessory protein-like [Anolis carolinensis]	XP_003226586	1.02065E-9	57	65.4698	92	53
a13950	plasminogen activator inhibitor 1 rna-binding	395	gi|348504404|ref|XP_003439751.1|PREDICTED: plasminogen activator inhibitor 1 RNA-binding protein-like [Oreochromis niloticus]	XP_003439751	5.94834E-44	62	176.792	164	103
a1396	adipocyte enhancer-binding protein 1	500	gi|260784035|ref|XP_002587075.1|hypothetical protein BRAFLDRAFT_102997 [Branchiostoma floridae]	XP_002587075	8.71034E-8	52	57.3806	90	47
a139611	PREDICTED: uncharacterized protein C5orf4 homolog [Cricetulus griseus]	1071	gi|354481319|ref|XP_003502849.1|PREDICTED: uncharacterized protein C5orf4 homolog [Cricetulus griseus]	XP_003502849	2.42482E-91	87	337.035	199	174
a13963	neurobeachin	1669	gi|296203704|ref|XP_002749010.1|PREDICTED: neurobeachin [Callithrix jacchus]	XP_002749010	2.2385E-18	93	95.5153	58	54
a13967	uhrf1-binding protein 1-like	3757	gi|327271319|ref|XP_003220435.1|PREDICTED: UHRF1-binding protein 1-like [Anolis carolinensis]	XP_003220435	2.50787E-114	88	415.616	273	241
a139681	protein fam65a-like	670	gi|224063909|ref|XP_002196073.1|PREDICTED: hypothetical protein [Taeniopygia guttata]	XP_002196073	1.11655E-51	95	204.142	131	125
a13981	fibrinogen alpha chain-like	520	gi|348536216|ref|XP_003455593.1|PREDICTED: hypothetical protein LOC100693197 [Oreochromis niloticus]	XP_003455593	4.18964E-72	90	271.166	164	149
a13982	low quality protein: multiple epidermal growth factor-like domains protein 8-like	2056	gi|237874245|ref|NP_001153872.1|multiple epidermal growth factor-like domains protein 8 precursor [Mus musculus]	NP_001153872	1.28794E-42	75	176.407	135	102
a13985	eosinophil peroxidase-like	637	gi|348528504|ref|XP_003451757.1|PREDICTED: eosinophil peroxidase-like [Oreochromis niloticus]	XP_003451757	1.1979E-44	77	180.644	169	131
a13987	probable leucyl-trna mitochondrial	4594	gi|327282139|ref|XP_003225801.1|PREDICTED: probable leucyl-tRNA synthetase, mitochondrial-like [Anolis carolinensis]	XP_003225801	0.0	99	1632.46	802	800
a13988	ras-related protein rab-40c-like	3376	gi|326929406|ref|XP_003210856.1|PREDICTED: ras-related protein Rab-40C-like [Meleagris gallopavo]	XP_003210856	1.51013E-78	98	296.59	170	168
a13991	zinc finger protein 420-like	1629	gi|334326903|ref|XP_003340809.1|PREDICTED: zinc finger protein 420-like [Monodelphis domestica]	XP_003340809	1.05488E-89	67	332.413	282	189
a140036	uhrf1-binding protein 1-like	479	gi|327271319|ref|XP_003220435.1|PREDICTED: UHRF1-binding protein 1-like [Anolis carolinensis]	XP_003220435	1.15176E-19	66	96.6709	107	71
a14004	tripartite motif-containing protein 39-like	387	gi|331028569|ref|NP_001025842.2|tripartite motif-containing 27 [Gallus gallus]	NP_001025842	1.58401E-28	80	125.561	84	68
a140042	glioma tumor suppressor candidate region gene 2 protein	1054	gi|327290040|ref|XP_003229732.1|PREDICTED: glioma tumor suppressor candidate region gene 2 protein-like [Anolis carolinensis]	XP_003229732	4.05734E-91	100	336.265	233	233
a140052	adamts-like protein 2-like	554	gi|345325457|ref|XP_001515753.2|PREDICTED: ADAMTS-like protein 2-like [Ornithorhynchus anatinus]	XP_001515753	3.42714E-89	93	328.176	182	170
a14006	cob yrinic acid -diamide mitochondrial-like	1056	gi|350539880|ref|NP_001232298.1|cob(I)yrinic acid a,c-diamide adenosyltransferase, mitochondrial [Taeniopygia guttata]	NP_001232298	6.1464E-31	91	136.346	102	93
a140062	e3 ufm1-protein ligase 1-like	2431	gi|326916175|ref|XP_003204386.1|PREDICTED: e3 UFM1-protein ligase 1-like [Meleagris gallopavo]	XP_003204386	0.0	88	1021.92	723	640
a140066	upf0518 protein c11orf56	402	gi|260787045|ref|XP_002588566.1|hypothetical protein BRAFLDRAFT_110743 [Branchiostoma floridae]	XP_002588566	3.2785E-10	51	64.6994	129	67
a14010	zinc finger protein 572	1166	gi|327288710|ref|XP_003229069.1|PREDICTED: zinc finger protein 91-like [Anolis carolinensis]	XP_003229069	1.47682E-153	95	543.888	269	258
a140100	rna-directed dna polymerase from mobile element jockey-like	465	gi|326680843|ref|XP_003201639.1|PREDICTED: hypothetical protein LOC100537186 [Danio rerio]	XP_003201639	1.06756E-8	60	60.077	79	48
a14011	roundabout homolog 1	5293	gi|327283257|ref|XP_003226358.1|PREDICTED: roundabout homolog 2-like [Anolis carolinensis]	XP_003226358	0.0	76	1907.11	1397	1070
a140123	g patch domain-containing protein 1	645	gi|224064912|ref|XP_002187945.1|PREDICTED: G patch domain containing 1 [Taeniopygia guttata]	XP_002187945	1.34297E-59	88	230.335	154	136
a14013	solute carrier organic anion transporter family member 3a1	3392	gi|118095914|ref|XP_413876.2|PREDICTED: solute carrier organic anion transporter family member 3A1 [Gallus gallus]	XP_413876	0.0	95	1142.87	681	647
a14014	f-box wd repeat-containing protein 8-like	612	gi|327276142|ref|XP_003222829.1|PREDICTED: f-box/WD repeat-containing protein 8-like [Anolis carolinensis]	XP_003222829	1.14205E-17	100	90.8929	41	41
a140144	low quality protein: at-rich interactive domain-containing protein 1a-like	526	gi|297716914|ref|XP_002834735.1|PREDICTED: melanoma-associated antigen C1-like [Pongo abelii]	XP_002834735	5.21561E-9	38	61.6178	197	76
a140152	PREDICTED: hypothetical protein LOC100566687 [Anolis carolinensis]	520	gi|327274859|ref|XP_003222193.1|PREDICTED: hypothetical protein LOC100566687 [Anolis carolinensis]	XP_003222193	4.83825E-36	77	151.369	119	92
a140192	serine threonine-protein kinase wnk3 isoform 1	512	gi|327261935|ref|XP_003215782.1|PREDICTED: serine/threonine-protein kinase WNK3-like [Anolis carolinensis]	XP_003215782	2.24035E-38	100	159.073	78	78
a14020	low quality protein: protein scribble homolog	1791	gi|334326414|ref|XP_003340753.1|PREDICTED: LOW QUALITY PROTEIN: protein scribble homolog [Monodelphis domestica]	XP_003340753	3.50973E-33	55	144.821	198	109
a140213	high mobility group protein hmgi-c	879	gi|109097664|ref|XP_001117025.1|PREDICTED: high mobility group protein HMGI-C isoform 1 [Macaca mulatta]	XP_001117025	7.64379E-26	63	119.013	113	72
a14022	fch domain only protein 1	1089	gi|239049540|ref|NP_001154831.1|FCH domain only protein 1 isoform c [Homo sapiens]	NP_001154831	3.16871E-62	71	240.35	223	160
a140231	PREDICTED: stromelysin-1-like [Anolis carolinensis]	396	gi|327269114|ref|XP_003219340.1|PREDICTED: stromelysin-1-like [Anolis carolinensis]	XP_003219340	3.29438E-10	74	64.6994	50	37
a140243	ubiquitin carboxyl-terminal hydrolase 10	1355	gi|57524928|ref|NP_001006130.1|ubiquitin carboxyl-terminal hydrolase 10 [Gallus gallus]	NP_001006130	0.0	95	734.176	451	431
a140249	mitochondrial import receptor subunit tom70	1238	gi|326912988|ref|XP_003202825.1|PREDICTED: mitochondrial import receptor subunit TOM70-like [Meleagris gallopavo]	XP_003202825	4.30044E-106	97	386.341	243	236
a14025	gamma-aminobutyric acid receptor-associated 2-like	1088	gi|363738397|ref|XP_003642002.1|PREDICTED: GABA(A) receptor-associated protein-like 2 isoform 2 [Gallus gallus]	XP_003642002	7.63003E-24	100	112.849	57	57
a140260	catenin delta-1	766	gi|327260362|ref|XP_003215003.1|PREDICTED: catenin delta-1-like [Anolis carolinensis]	XP_003215003	1.80233E-62	100	240.35	140	140
a14029	ring finger protein 24-like	1035	gi|126305359|ref|XP_001364622.1|PREDICTED: RING finger protein 24-like [Monodelphis domestica]	XP_001364622	2.24821E-78	94	293.893	150	142
a140299	PREDICTED: hypothetical protein LOC100609033 [Pan troglodytes]	822	gi|332860424|ref|XP_003317434.1|PREDICTED: hypothetical protein LOC100609033 [Pan troglodytes]	XP_003317434	7.85773E-14	39	78.9518	242	96
a14031	disintegrin and metalloproteinase domain-containing protein 15	3333	gi|224156673|ref|XP_002200199.1|PREDICTED: similar to LOC100101326 protein, partial [Taeniopygia guttata]	XP_002200199	2.0345E-152	54	541.962	666	366
a14032	nuclear receptor corepressor 1	1808	gi|332863718|ref|XP_003318150.1|PREDICTED: nuclear receptor corepressor 1 [Pan troglodytes]	XP_003318150	0.0	85	735.717	530	455
a14040	eh domain-containing protein 3	3014	gi|334312887|ref|XP_001380724.2|PREDICTED: EH domain-containing protein 3 [Monodelphis domestica]	XP_001380724	0.0	98	954.51	535	526
a14041	poly(adp-ribose) glycohydrolase arh3	1576	gi|327285584|ref|XP_003227513.1|PREDICTED: poly(ADP-ribose) glycohydrolase ARH3-like [Anolis carolinensis]	XP_003227513	1.22546E-127	96	458.373	264	256
a14044	cationic amino acid transporter 4	4493	gi|327284277|ref|XP_003226865.1|PREDICTED: cationic amino acid transporter 4-like [Anolis carolinensis]	XP_003226865	0.0	82	806.979	617	506
a14048	transportin-3 isoform 1	937	gi|148223659|ref|NP_001091559.1|transportin-3 [Bos taurus]	NP_001091559	2.61732E-59	96	230.335	113	109
a14051	netrin-g2 precursor	1493	gi|224073584|ref|XP_002198972.1|PREDICTED: similar to netrin G2 isoform 2 [Taeniopygia guttata]	XP_002198972	1.51255E-79	90	298.516	154	139
a14052	potassium channel subfamily t member 1 isoform 1	674	gi|45383059|ref|NP_989893.1|potassium channel subfamily T member 1 [Gallus gallus]	NP_989893	9.3964E-22	87	104.76	65	57
a14054	ubiquitin-like-conjugating enzyme atg10	2989	gi|327263032|ref|XP_003216325.1|PREDICTED: ubiquitin-like-conjugating enzyme ATG10-like [Anolis carolinensis]	XP_003216325	2.14301E-129	100	465.307	223	223
a140547	zinc finger and scan domain-containing protein 2-like	361	gi|327288654|ref|XP_003229041.1|PREDICTED: zinc finger protein 160-like [Anolis carolinensis]	XP_003229041	1.55503E-44	80	178.718	114	92
a14056	protein sgt1	2270	gi|313747535|ref|NP_001186453.1|ecdysoneless homolog [Gallus gallus]	NP_001186453	0.0	75	655.981	542	409
a14062	craniofacial development protein 2-like	3416	gi|359063031|ref|XP_003585785.1|PREDICTED: craniofacial development protein 2-like [Bos taurus]	XP_003585785	3.85175E-5	67	52.7582	56	38
a14064	activating signal cointegrator 1 complex subunit 2 isoform 1	2459	gi|363740097|ref|XP_003642266.1|PREDICTED: LOW QUALITY PROTEIN: activating signal cointegrator 1 complex subunit 2 [Gallus gallus]	XP_003642266	0.0	70	722.235	763	540
a14065	activating signal cointegrator 1 complex subunit 2 isoform 1	923	gi|363740097|ref|XP_003642266.1|PREDICTED: LOW QUALITY PROTEIN: activating signal cointegrator 1 complex subunit 2 [Gallus gallus]	XP_003642266	1.26559E-74	73	281.182	248	183
a14066	serine threonine-protein kinase a-raf-like	1904	gi|148224421|ref|NP_001083376.1|v-raf murine sarcoma 3611 viral oncogene homolog [Xenopus laevis]	NP_001083376	1.684E-73	65	278.87	286	187
a14067	carboxypeptidase d	3410	gi|50758260|ref|XP_415836.1|PREDICTED: carboxypeptidase D [Gallus gallus]	XP_415836	0.0	85	1001.5	639	546
a140693	ubiquitin carboxyl-terminal hydrolase 25-like	332	gi|327268644|ref|XP_003219106.1|PREDICTED: ubiquitin carboxyl-terminal hydrolase 25-like [Anolis carolinensis]	XP_003219106	3.93986E-8	75	57.7658	66	50
a14070	transcriptional repressor scratch 2-like	1120	gi|348555850|ref|XP_003463736.1|PREDICTED: transcriptional repressor scratch 1-like [Cavia porcellus]	XP_003463736	8.92945E-84	70	311.997	244	172
a14071	leucine-rich repeat-containing protein 42	1062	gi|291398850|ref|XP_002715128.1|PREDICTED: leucine rich repeat containing 42 [Oryctolagus cuniculus]	XP_002715128	6.53317E-81	81	302.368	217	177
a14073	dna ligase 3	3499	gi|301776466|ref|XP_002923661.1|PREDICTED: DNA ligase 3-like [Ailuropoda melanoleuca]	XP_002923661	0.0	91	1278.46	758	690
a14074	sterol regulatory element-binding protein 1	1736	gi|45383858|ref|NP_989457.1|sterol regulatory element binding transcription factor 1 [Gallus gallus]	NP_989457	7.1156E-124	59	446.047	566	334
a1408	troponin i type 1 ( slow)	1074	gi|332259355|ref|XP_003278753.1|PREDICTED: hypothetical protein LOC100594678, partial [Nomascus leucogenys]	XP_003278753	2.33283E-9	41	64.6994	175	72
a14085	protein smg7 isoform 2	2915	gi|327277413|ref|XP_003223459.1|PREDICTED: protein SMG7-like [Anolis carolinensis]	XP_003223459	0.0	100	998.423	491	491
a14086	transmembrane protein 164-like	3295	gi|61097969|ref|NP_001012904.1|transmembrane protein 164 [Gallus gallus]	NP_001012904	4.49283E-136	82	487.649	321	265
a14087	tetratricopeptide repeat protein 28	3419	gi|224071766|ref|XP_002194606.1|PREDICTED: hypothetical protein [Taeniopygia guttata]	XP_002194606	0.0	81	1217.6	990	802
a14088	probable rna-binding protein eif1ad	933	gi|126338896|ref|XP_001379488.1|PREDICTED: probable RNA-binding protein EIF1AD-like [Monodelphis domestica]	XP_001379488	3.18992E-49	74	196.823	155	116
a140929	outer dense fiber protein 2	420	gi|326930305|ref|XP_003211288.1|PREDICTED: outer dense fiber protein 2-like [Meleagris gallopavo]	XP_003211288	2.99606E-40	95	164.466	91	87
a14099	alanine aminotransferase 1	3078	gi|327288438|ref|XP_003228933.1|PREDICTED: alanine aminotransferase 2-like [Anolis carolinensis]	XP_003228933	0.0	96	951.814	506	488
a14101	rab11 family-interacting protein 5-like	1939	gi|363733683|ref|XP_420890.3|PREDICTED: LOW QUALITY PROTEIN: rab11 family-interacting protein 5, partial [Gallus gallus]	XP_420890	1.8805E-112	63	408.297	601	383
a14106	zinc finger protein 135-like	704	gi|327288769|ref|XP_003229097.1|PREDICTED: zinc finger protein 91-like [Anolis carolinensis]	XP_003229097	1.06151E-103	82	377.096	232	192
a14108	retinal guanylyl cyclase 2-like	3868	gi|344271161|ref|XP_003407410.1|PREDICTED: uncharacterized protein C9orf40-like [Loxodonta africana]	XP_003407410	6.80637E-6	60	55.4546	71	43
a14109	leucine-rich repeat-containing protein 16b	3308	gi|114652244|ref|XP_509860.2|PREDICTED: leucine-rich repeat-containing protein 16B [Pan troglodytes]	XP_509860	0.0	69	733.021	853	590
a141295	neurofibromin isoform 1	440	gi|363741223|ref|XP_003642464.1|PREDICTED: neurofibromin isoform 1 [Gallus gallus]	XP_003642464	9.95727E-80	99	295.819	146	145
a141412	dbf4-type zinc finger-containing protein 2 homolog	316	gi|260784982|ref|XP_002587542.1|hypothetical protein BRAFLDRAFT_230535, partial [Branchiostoma floridae]	XP_002587542	4.54899E-20	44	97.4413	103	46
a14144	annexin a5	385	gi|157278487|ref|NP_001098345.1|annexin max2 [Oryzias latipes]	NP_001098345	1.13263E-42	93	172.555	100	93
a141525	neuropeptide ff receptor 2-like	465	gi|327263792|ref|XP_003216701.1|PREDICTED: hypothetical protein LOC100553104 [Anolis carolinensis]	XP_003216701	9.03742E-8	77	56.9954	35	27
a14154	myosin-vb	2826	gi|334325362|ref|XP_001372786.2|PREDICTED: myosin-Vb [Monodelphis domestica]	XP_001372786	0.0	85	1261.9	832	714
a14157	40s ribosomal protein s15a-like	463	gi|363739435|ref|XP_003642170.1|PREDICTED: 40S ribosomal protein S15a [Gallus gallus]	XP_003642170	1.80573E-69	98	261.922	133	131
a14163	tripartite motif-containing protein 46	2364	gi|73961605|ref|XP_547551.2|PREDICTED: tripartite motif-containing protein 46 [Canis lupus familiaris]	XP_547551	0.0	81	1108.98	760	621
a14165	caspase-4 isoform 2	565	gi|126352357|ref|NP_001075311.1|caspase-1 [Equus caballus]	NP_001075311	5.41873E-37	70	154.836	157	111
a14167	40s ribosomal protein sa-like	852	gi|348511179|ref|XP_003443122.1|PREDICTED: 40S ribosomal protein SA-like [Oreochromis niloticus]	XP_003443122	1.92963E-127	91	456.447	272	249
a14170	grip and coiled-coil domain-containing protein 1	807	gi|284005365|ref|NP_001164750.1|GRIP and coiled-coil domain-containing protein 1 [Oryctolagus cuniculus]	NP_001164750	9.99461E-22	78	105.145	126	99
a14171	PREDICTED: hypothetical protein LOC100612796 [Pan troglodytes]	843	gi|332834289|ref|XP_003312654.1|PREDICTED: hypothetical protein LOC100612796 [Pan troglodytes]	XP_003312654	1.95187E-23	64	110.923	113	73
a14174	phosphatase and actin regulator 4	1728	gi|297282710|ref|XP_001113123.2|PREDICTED: phosphatase and actin regulator 4-like [Macaca mulatta]	XP_001113123	2.54915E-73	49	278.1	491	243
a14175	coiled-coil domain-containing protein 142	1625	gi|326673578|ref|XP_697757.3|PREDICTED: hypothetical protein LOC569287 [Danio rerio]	XP_697757	1.20682E-77	58	292.352	427	250
a14178	60s ribosomal protein l17	605	gi|348532321|ref|XP_003453655.1|PREDICTED: 60S ribosomal protein L17-like [Oreochromis niloticus]	XP_003453655	9.54816E-94	99	343.584	184	183
a14179	mothers against decapentaplegic homolog 6	1911	gi|363746120|ref|XP_003643532.1|PREDICTED: mothers against decapentaplegic homolog 6-like, partial [Gallus gallus]	XP_003643532	6.26611E-44	61	180.644	179	110
a14181	cut-like homeobox 1	1518	gi|118100079|ref|XP_425393.2|PREDICTED: cut-like homeobox 1 [Gallus gallus]	XP_425393	2.71501E-92	81	340.887	224	182
a141867	epoxide hydrolase 2	323	gi|75832164|ref|NP_001028817.1|epoxide hydrolase 2 [Gallus gallus]	NP_001028817	2.81025E-46	89	184.496	100	89
a14188	kinesin light chain 1	2255	gi|297277343|ref|XP_001110472.2|PREDICTED: kinesin light chain 3-like [Macaca mulatta]	XP_001110472	4.48735E-145	75	516.924	527	397
a14200	cadherin-related family member 2-like	1800	gi|327286490|ref|XP_003227963.1|PREDICTED: cadherin-related family member 2-like [Anolis carolinensis]	XP_003227963	1.49441E-7	68	59.6918	57	39
a142081	PREDICTED: copia protein-like [Anolis carolinensis]	512	gi|327268958|ref|XP_003219262.1|PREDICTED: copia protein-like [Anolis carolinensis]	XP_003219262	1.03827E-43	77	176.792	141	109
a1421	neuropeptide ff receptor 2-like	874	gi|327284109|ref|XP_003226781.1|PREDICTED: neuropeptide FF receptor 2-like [Anolis carolinensis]	XP_003226781	2.15688E-4	72	47.7506	37	27
a142122	PREDICTED: hypothetical protein LOC100553104 [Anolis carolinensis]	381	gi|327263792|ref|XP_003216701.1|PREDICTED: hypothetical protein LOC100553104 [Anolis carolinensis]	XP_003216701	1.03547E-8	73	59.6918	38	28
a14219	protein jtb-like	767	gi|327292148|ref|XP_003230782.1|PREDICTED: protein JTB-like [Anolis carolinensis]	XP_003230782	4.52458E-21	100	102.834	52	52
a142258	protein phosphatase methylesterase 1	537	gi|326914686|ref|XP_003203655.1|PREDICTED: protein phosphatase methylesterase 1-like [Meleagris gallopavo]	XP_003203655	9.81786E-59	97	226.868	120	117
a14227	proto-oncogene wnt-3-like	396	gi|284172404|ref|NP_001165072.1|protein Wnt-3a isoform 1 precursor [Gallus gallus]	NP_001165072	1.32515E-43	95	175.637	86	82
a14229	mannan-binding lectin serine protease 2-like	722	gi|326932433|ref|XP_003212322.1|PREDICTED: mannan-binding lectin serine protease 2-like [Meleagris gallopavo]	XP_003212322	8.15406E-38	76	158.303	124	95
a142300	ubiquitin carboxyl-terminal hydrolase 10	1296	gi|57524928|ref|NP_001006130.1|ubiquitin carboxyl-terminal hydrolase 10 [Gallus gallus]	NP_001006130	0.0	97	718.768	431	419
a142303	myosin-binding protein h-like	721	gi|327271588|ref|XP_003220569.1|PREDICTED: myosin-binding protein H-like [Anolis carolinensis]	XP_003220569	4.74085E-38	75	159.073	128	97
a142343	39s ribosomal protein mitochondrial-like	467	gi|29826332|ref|NP_083293.1|39S ribosomal protein L47, mitochondrial [Mus musculus]	NP_083293	1.72085E-54	81	212.231	137	111
a142359	golgin subfamily a member 6-like protein 1-like isoform 1	780	gi|363733943|ref|XP_420670.3|PREDICTED: centromere-associated protein E [Gallus gallus]	XP_420670	3.13209E-9	49	63.5438	206	101
a142363	receptor-type tyrosine-protein phosphatase gamma	1471	gi|45383516|ref|NP_989645.1|receptor-type tyrosine-protein phosphatase gamma precursor [Gallus gallus]	NP_989645	0.0	92	884.404	480	444
a142370	iron-responsive element-binding protein 2	576	gi|71895415|ref|NP_001026625.1|iron-responsive element-binding protein 2 [Gallus gallus]	NP_001026625	1.52975E-42	97	173.326	89	87
a142397	troponin i type 1 ( slow)	570	gi|332825133|ref|XP_003311568.1|PREDICTED: hypothetical protein LOC100612389 [Pan troglodytes]	XP_003311568	1.77525E-11	47	70.0922	172	81
a14241	ovarian cancer-associated gene 2 protein homolog	896	gi|187761368|ref|NP_001107711.1|ovarian cancer-associated gene 2 protein homolog [Xenopus (Silurana) tropicalis]	NP_001107711	2.21469E-44	76	180.644	157	120
a142432	zinc finger protein 33b	682	gi|314122173|ref|NP_001186599.1|zinc finger protein 33B [Ovis aries]	NP_001186599	8.67914E-15	75	81.6481	66	50
a142434	pecanex-like protein c14orf135-like	726	gi|327280047|ref|XP_003224766.1|PREDICTED: pecanex-like protein C14orf135 homolog [Anolis carolinensis]	XP_003224766	1.23425E-17	98	91.2781	80	79
a14244	cd180 antigen-like	351	gi|327277403|ref|XP_003223454.1|PREDICTED: hypothetical protein LOC100556202 [Anolis carolinensis]	XP_003223454	1.02451E-11	77	69.707	59	46
a142456	eukaryotic translation initiation factor 3 subunit h	668	gi|350538205|ref|NP_001232560.1|eukaryotic translation initiation factor 3 subunit H [Taeniopygia guttata]	NP_001232560	1.32201E-44	100	180.644	108	108
a142458	ras-related protein rab-10-like	622	gi|348517548|ref|XP_003446295.1|PREDICTED: ras-related protein Rab-10-like [Oreochromis niloticus]	XP_003446295	4.8405E-104	100	377.867	186	186
a14246	carboxypeptidase b	494	gi|348503404|ref|XP_003439254.1|PREDICTED: carboxypeptidase B-like [Oreochromis niloticus]	XP_003439254	1.03357E-90	98	332.798	163	161
a142465	midkine precursor	417	gi|327259627|ref|XP_003214637.1|PREDICTED: midkine-A-like [Anolis carolinensis]	XP_003214637	2.07994E-41	78	168.318	96	75
a142492	borealin-like	394	gi|334329210|ref|XP_001380931.2|PREDICTED: borealin-like [Monodelphis domestica]	XP_001380931	1.29559E-14	75	79.337	78	59
a1425	adamts-like protein 2-like	754	gi|345325457|ref|XP_001515753.2|PREDICTED: ADAMTS-like protein 2-like [Ornithorhynchus anatinus]	XP_001515753	6.30267E-129	93	461.07	249	234
a142508	chromodomain-helicase-dna-binding protein 6	455	gi|363741430|ref|XP_003642493.1|PREDICTED: chromodomain-helicase-DNA-binding protein 6 [Gallus gallus]	XP_003642493	3.01945E-61	92	234.572	151	140
a14252	ceruloplasmin-like	879	gi|348543049|ref|XP_003458996.1|PREDICTED: ceruloplasmin [Oreochromis niloticus]	XP_003458996	2.0576E-63	80	243.817	147	118
a142526	guanine nucleotide-binding protein subunit alpha-13-like	991	gi|345324435|ref|XP_001509906.2|PREDICTED: guanine nucleotide-binding protein subunit alpha-13-like [Ornithorhynchus anatinus]	XP_001509906	3.08273E-13	64	77.411	93	60
a14258	zinc finger and scan domain-containing protein 2-like	1667	gi|327281856|ref|XP_003225661.1|PREDICTED: zinc finger protein 160-like [Anolis carolinensis]	XP_003225661	2.07102E-56	49	221.861	367	183
a14260	disks large homolog 1 isoform 2	4797	gi|224060499|ref|XP_002189044.1|PREDICTED: discs, large homolog 1 (Drosophila) [Taeniopygia guttata]	XP_002189044	0.0	93	1225.31	734	688
a14262	zinc finger protein 135-like	1587	gi|348533007|ref|XP_003453997.1|PREDICTED: hypothetical protein LOC100710874 [Oreochromis niloticus]	XP_003453997	2.04141E-13	63	78.9518	95	60
a14264	probable histone-lysine n-methyltransferase ash1l	7345	gi|327286108|ref|XP_003227773.1|PREDICTED: probable histone-lysine N-methyltransferase ASH1L-like [Anolis carolinensis]	XP_003227773	0.0	99	1198.73	643	642
a14265	PREDICTED: uncharacterized protein LOC100857505 [Gallus gallus]	2168	gi|363729350|ref|XP_003640634.1|PREDICTED: uncharacterized protein LOC100857505 [Gallus gallus]	XP_003640634	1.10066E-7	76	60.4622	51	39
a14268	p2x purinoceptor 5-like	1491	gi|326931467|ref|XP_003211850.1|PREDICTED: p2X purinoceptor 5-like [Meleagris gallopavo]	XP_003211850	0.0	88	648.662	394	348
a142717	glioma tumor suppressor candidate region gene 2 protein	432	gi|348557708|ref|XP_003464661.1|PREDICTED: glioma tumor suppressor candidate region gene 2 protein-like [Cavia porcellus]	XP_003464661	9.55565E-37	71	152.91	142	101
a14275	caskin-1	1379	gi|161168996|ref|NP_082213.2|caskin-1 [Mus musculus]	NP_082213	0.0	93	667.537	384	359
a14280	acetyl- carboxylase 1	1109	gi|326931589|ref|XP_003211910.1|PREDICTED: acetyl-CoA carboxylase-like [Meleagris gallopavo]	XP_003211910	3.06558E-161	96	569.311	300	290
a142849	guanine nucleotide-binding protein g subunit alpha	523	gi|338723004|ref|XP_003364636.1|PREDICTED: guanine nucleotide-binding protein G(o) subunit alpha [Equus caballus]	XP_003364636	1.04246E-94	98	346.28	169	167
a14285	iron-responsive element-binding protein 2	6354	gi|345323318|ref|XP_001513243.2|PREDICTED: iron-responsive element-binding protein 2 [Ornithorhynchus anatinus]	XP_001513243	0.0	85	1553.88	989	847
a14286	solute carrier family 25 member 44	724	gi|148229729|ref|NP_001090232.1|solute carrier family 25, member 44 [Xenopus laevis]	NP_001090232	7.17652E-18	97	92.0485	46	45
a14287	btb poz domain-containing protein kctd7-like	1716	gi|224076297|ref|XP_002196655.1|PREDICTED: potassium channel tetramerisation domain containing 7 [Taeniopygia guttata]	XP_002196655	7.23215E-129	81	462.611	296	242
a14288	btb poz domain-containing protein kctd7-like	1683	gi|224076297|ref|XP_002196655.1|PREDICTED: potassium channel tetramerisation domain containing 7 [Taeniopygia guttata]	XP_002196655	7.05257E-129	81	462.611	296	242
a14290	gtpase activating protein and vps9 domains 1	1361	gi|363740535|ref|XP_415380.3|PREDICTED: GTPase-activating protein and VPS9 domain-containing protein 1 [Gallus gallus]	XP_415380	4.48226E-59	100	230.335	114	114
a14294	small conductance calcium-activated potassium channel protein 1	734	gi|348500995|ref|XP_003438056.1|PREDICTED: small conductance calcium-activated potassium channel protein 2-like [Oreochromis niloticus]	XP_003438056	1.0582E-56	68	221.09	187	129
a14295	small conductance calcium-activated potassium channel protein 3-like	572	gi|348579728|ref|XP_003475631.1|PREDICTED: small conductance calcium-activated potassium channel protein 3-like isoform 1 [Cavia porcellus]	XP_003475631	3.77646E-102	98	371.318	190	188
a1430	hhip-like protein 2-like	532	gi|326676523|ref|XP_003200598.1|PREDICTED: hypothetical protein LOC100535581 [Danio rerio]	XP_003200598	5.57722E-6	42	51.6026	160	68
a14302	queuine trna-ribosyltransferase subunit qtrtd1	3298	gi|327268813|ref|XP_003219190.1|PREDICTED: queuine tRNA-ribosyltransferase subunit QTRTD1-like [Anolis carolinensis]	XP_003219190	4.11526E-97	100	358.221	167	167
a14304	galactosylgalactosylxylosylprotein 3-beta-glucuronosyltransferase 3-like	2348	gi|327290937|ref|XP_003230178.1|PREDICTED: galactosylgalactosylxylosylprotein 3-beta-glucuronosyltransferase 3-like [Anolis carolinensis]	XP_003230178	9.47178E-154	93	545.814	294	276
a14309	membrane-associated phosphatidylinositol transfer protein 3-like	1159	gi|118100409|ref|XP_415929.2|PREDICTED: membrane-associated phosphatidylinositol transfer protein 3 [Gallus gallus]	XP_415929	2.37872E-103	79	377.096	321	254
a1431	rap guanine nucleotide exchange factor 2-like	652	gi|327273965|ref|XP_003221749.1|PREDICTED: rap guanine nucleotide exchange factor 2-like [Anolis carolinensis]	XP_003221749	4.18566E-8	52	59.3066	143	75
a143123	uhrf1-binding protein 1-like	468	gi|327271319|ref|XP_003220435.1|PREDICTED: UHRF1-binding protein 1-like [Anolis carolinensis]	XP_003220435	2.96956E-14	65	78.5666	87	57
a14317	zinc finger protein c3h1 type-like 1	2849	gi|291406477|ref|XP_002719590.1|PREDICTED: butyrate response factor 1 [Oryctolagus cuniculus]	XP_002719590	3.7633E-83	74	311.612	227	169
a14318	zinc finger protein c3h1 type-like 2-like	4357	gi|327278691|ref|XP_003224094.1|PREDICTED: zinc finger protein 36, C3H1 type-like 2-like [Anolis carolinensis]	XP_003224094	3.99261E-103	59	378.637	347	206
a14319	dnaj homolog subfamily c member 11	2445	gi|118100958|ref|XP_425731.2|PREDICTED: dnaJ homolog subfamily C member 11 [Gallus gallus]	XP_425731	0.0	92	952.584	535	497
a14324	protein unc-13 homolog a	1305	gi|363743685|ref|XP_428042.3|PREDICTED: LOW QUALITY PROTEIN: protein unc-13 homolog A-like, partial [Gallus gallus]	XP_428042	0.0	97	794.653	410	400
a143242	transforming acidic coiled-coil-containing protein 2	607	gi|327267736|ref|XP_003218655.1|PREDICTED: transforming acidic coiled-coil-containing protein 2-like [Anolis carolinensis]	XP_003218655	7.92034E-48	100	191.045	94	94
a14325	probable rna-binding protein 18	2262	gi|50757137|ref|XP_415396.1|PREDICTED: probable RNA-binding protein 18 [Gallus gallus]	XP_415396	4.7459E-78	87	294.278	185	161
a14326	fibronectin type iii and spry domain-containing protein 1-like	2011	gi|345310303|ref|XP_001507232.2|PREDICTED: fibronectin type III and SPRY domain-containing protein 1-like [Ornithorhynchus anatinus]	XP_001507232	0.0	95	873.618	484	462
a14329	nucleosome-remodeling factor subunit bptf	1359	gi|327279504|ref|XP_003224496.1|PREDICTED: nucleosome-remodeling factor subunit BPTF-like [Anolis carolinensis]	XP_003224496	1.44082E-49	100	198.749	120	120
a14330	craniofacial development protein 2-like	1521	gi|118150942|ref|NP_001071387.1|bucentaur-2 [Bos taurus]	NP_001071387	1.86879E-8	77	62.3882	40	31
a14335	chromosome x open reading frame 57	2119	gi|327289952|ref|XP_003229688.1|PREDICTED: uncharacterized protein CXorf57-like [Anolis carolinensis]	XP_003229688	0.0	93	989.178	533	496
a143379	vesicle-associated membrane protein 4-like	509	gi|334327740|ref|XP_003340989.1|PREDICTED: vesicle-associated membrane protein 4-like [Monodelphis domestica]	XP_003340989	6.17216E-49	100	194.126	117	117
a14341	junctional adhesion molecule a-like	1903	gi|134085761|ref|NP_001076835.1|F11 receptor precursor [Gallus gallus]	NP_001076835	1.12471E-77	67	292.738	279	187
a14342	sodium-dependent phosphate transporter 1	2827	gi|345317588|ref|XP_001511634.2|PREDICTED: sodium-dependent phosphate transporter 1-like [Ornithorhynchus anatinus]	XP_001511634	0.0	85	976.082	668	569
a14343	probable atp-dependent rna helicase ddx52	1213	gi|327291685|ref|XP_003230551.1|PREDICTED: probable ATP-dependent RNA helicase DDX52-like [Anolis carolinensis]	XP_003230551	2.45915E-82	100	307.375	155	155
a143517	sulfotransferase family cytosolic 2b member 1-like	305	gi|327280490|ref|XP_003224985.1|PREDICTED: sulfotransferase family cytosolic 2B member 1-like [Anolis carolinensis]	XP_003224985	1.28176E-38	90	159.073	91	82
a14354	semaphorin-4a isoform 1 precursor	4909	gi|224084000|ref|XP_002187711.1|PREDICTED: similar to semaphorin B [Taeniopygia guttata]	XP_002187711	2.51678E-178	56	628.632	774	440
a14358	zinc finger protein 420-like	484	gi|327266572|ref|XP_003218078.1|PREDICTED: hypothetical protein LOC100562870 [Anolis carolinensis]	XP_003218078	7.59987E-64	74	243.432	161	120
a14359	f-box wd repeat-containing protein 5	518	gi|126302811|ref|XP_001374194.1|PREDICTED: f-box/WD repeat-containing protein 5 [Monodelphis domestica]	XP_001374194	1.15158E-37	83	156.762	99	83
a14364	forkhead box protein p1	2381	gi|327266098|ref|XP_003217843.1|PREDICTED: forkhead box protein P1-like isoform 3 [Anolis carolinensis]	XP_003217843	2.46781E-16	100	89.3521	44	44
a14366	zinc finger protein 839-like	3812	gi|327278739|ref|XP_003224118.1|PREDICTED: zinc finger protein 839-like [Anolis carolinensis]	XP_003224118	0.0	85	809.29	482	414
a14367	cyclin-dependent kinase 2-interacting protein	2802	gi|327278739|ref|XP_003224118.1|PREDICTED: zinc finger protein 839-like [Anolis carolinensis]	XP_003224118	7.76499E-49	97	197.593	98	96
a14368	exosome complex exonuclease rrp42-like	1896	gi|124487127|ref|NP_001074657.1|exosome complex exonuclease RRP42 [Mus musculus]	NP_001074657	2.33046E-83	97	311.612	164	160
a14370	cxxc-type zinc finger protein 4-like	958	gi|345328574|ref|XP_001510961.2|PREDICTED: CXXC-type zinc finger protein 4-like [Ornithorhynchus anatinus]	XP_001510961	2.47782E-28	93	127.487	63	59
a14375	low quality protein: protein scribble homolog	4988	gi|363731180|ref|XP_427026.3|PREDICTED: LOW QUALITY PROTEIN: protein scribble homolog [Gallus gallus]	XP_427026	0.0	80	882.093	696	558
a14376	armadillo repeat protein deleted in velo-cardio-facial syndrome homolog	5962	gi|326929541|ref|XP_003210921.1|PREDICTED: armadillo repeat protein deleted in velo-cardio-facial syndrome homolog [Meleagris gallopavo]	XP_003210921	0.0	94	1653.65	1005	949
a14377	armadillo repeat protein deleted in velo-cardio-facial syndrome homolog	5920	gi|326929541|ref|XP_003210921.1|PREDICTED: armadillo repeat protein deleted in velo-cardio-facial syndrome homolog [Meleagris gallopavo]	XP_003210921	0.0	95	1663.28	991	949
a143779	PREDICTED: uncharacterized protein LOC100503367 [Mus musculus]	457	gi|309270005|ref|XP_003084973.1|PREDICTED: uncharacterized protein LOC100503367 [Mus musculus]	XP_003084973	5.05847E-8	52	57.7658	159	83
a14378	armadillo repeat protein deleted in velo-cardio-facial syndrome homolog	5820	gi|326929541|ref|XP_003210921.1|PREDICTED: armadillo repeat protein deleted in velo-cardio-facial syndrome homolog [Meleagris gallopavo]	XP_003210921	0.0	94	1653.65	1005	949
a14379	armadillo repeat protein deleted in velo-cardio-facial syndrome homolog	5778	gi|326929541|ref|XP_003210921.1|PREDICTED: armadillo repeat protein deleted in velo-cardio-facial syndrome homolog [Meleagris gallopavo]	XP_003210921	0.0	95	1663.28	991	949
a14380	armadillo repeat protein deleted in velo-cardio-facial syndrome homolog	3665	gi|326929541|ref|XP_003210921.1|PREDICTED: armadillo repeat protein deleted in velo-cardio-facial syndrome homolog [Meleagris gallopavo]	XP_003210921	0.0	94	1653.65	1005	949
a14381	armadillo repeat protein deleted in velo-cardio-facial syndrome homolog	3623	gi|326929541|ref|XP_003210921.1|PREDICTED: armadillo repeat protein deleted in velo-cardio-facial syndrome homolog [Meleagris gallopavo]	XP_003210921	0.0	95	1663.28	991	949
a14382	zinc finger mym-type protein 4	5189	gi|363742290|ref|XP_417783.3|PREDICTED: zinc finger MYM-type protein 4 [Gallus gallus]	XP_417783	0.0	89	1065.06	660	592
a14386	e3 ubiquitin-protein ligase rnf125-like	1060	gi|327277645|ref|XP_003223574.1|PREDICTED: e3 ubiquitin-protein ligase RNF125-like [Anolis carolinensis]	XP_003223574	3.00057E-102	100	373.244	170	170
a14388	fizzy-related protein homolog	1459	gi|41053776|ref|NP_956547.1|fizzy-related protein homolog [Danio rerio]	NP_956547	5.82214E-36	100	153.68	75	75
a14389	deleted in lung and esophageal cancer protein 1-like	1612	gi|301617227|ref|XP_002938052.1|PREDICTED: deleted in lung and esophageal cancer protein 1-like [Xenopus (Silurana) tropicalis]	XP_002938052	8.72417E-4	53	46.9802	90	48
a14390	chromodomain-helicase-dna-binding protein 6	4298	gi|363741430|ref|XP_003642493.1|PREDICTED: chromodomain-helicase-DNA-binding protein 6 [Gallus gallus]	XP_003642493	0.0	89	1721.44	1064	949
a14396	adenosine deaminase-like	924	gi|326926550|ref|XP_003209462.1|PREDICTED: adenosine deaminase-like protein-like [Meleagris gallopavo]	XP_003209462	3.40679E-112	88	405.986	267	236
a14397	probable cation-transporting atpase 13a2	544	gi|71894851|ref|NP_001026052.1|ATPase type 13A2 [Gallus gallus]	NP_001026052	3.28893E-25	60	115.546	135	81
a143993	e3 ufm1-protein ligase 1-like	2412	gi|326916175|ref|XP_003204386.1|PREDICTED: e3 UFM1-protein ligase 1-like [Meleagris gallopavo]	XP_003204386	0.0	88	1021.92	723	640
a144017	guanine nucleotide-binding protein g subunit alpha	576	gi|338723004|ref|XP_003364636.1|PREDICTED: guanine nucleotide-binding protein G(o) subunit alpha [Equus caballus]	XP_003364636	3.23266E-109	99	394.815	191	190
a144024	hypothetical protein BRAFLDRAFT_82314 [Branchiostoma floridae]	569	gi|260805410|ref|XP_002597580.1|hypothetical protein BRAFLDRAFT_82314 [Branchiostoma floridae]	XP_002597580	5.53133E-5	45	48.521	175	79
a144034	pleckstrin homology domain-containing family j member 1	607	gi|126323609|ref|XP_001372265.1|PREDICTED: pleckstrin homology domain-containing family J member 1-like [Monodelphis domestica]	XP_001372265	3.59675E-8	58	59.3066	60	35
a14404	trinucleotide repeat-containing gene 18 protein	2428	gi|326666134|ref|XP_002661260.2|PREDICTED: hypothetical protein LOC559514 [Danio rerio]	XP_002661260	5.59625E-32	98	141.354	70	69
a144040	adenosine deaminase-like	356	gi|326926550|ref|XP_003209462.1|PREDICTED: adenosine deaminase-like protein-like [Meleagris gallopavo]	XP_003209462	1.11703E-42	88	172.555	116	103
a14406	procollagen- -oxoglutarate 5-dioxygenase 1 precursor	656	gi|54111425|ref|NP_001005618.1|procollagen-lysine,2-oxoglutarate 5-dioxygenase 1 precursor [Gallus gallus]	NP_001005618	6.05405E-71	96	268.085	132	127
a144068	slit homolog 3 protein	532	gi|345307889|ref|XP_003428633.1|PREDICTED: slit homolog 3 protein [Ornithorhynchus anatinus]	XP_003428633	8.70004E-84	89	310.071	177	159
a144075	spondin-1 precursor	967	gi|334331540|ref|XP_001377928.2|PREDICTED: spondin-1 [Monodelphis domestica]	XP_001377928	7.19339E-177	98	620.928	321	315
a144078	uhrf1-binding protein 1-like	481	gi|327271319|ref|XP_003220435.1|PREDICTED: UHRF1-binding protein 1-like [Anolis carolinensis]	XP_003220435	1.15176E-19	66	96.6709	107	71
a144080	centromere-associated protein e	813	gi|224049485|ref|XP_002193576.1|PREDICTED: hypothetical protein [Taeniopygia guttata]	XP_002193576	3.12723E-15	50	83.5741	304	152
a144115	nodal modulator 1	1116	gi|326929188|ref|XP_003210751.1|PREDICTED: nodal modulator 1-like [Meleagris gallopavo]	XP_003210751	0.0	94	638.262	368	346
a144125	rna-binding protein musashi homolog 2-like	1072	gi|345322713|ref|XP_001506312.2|PREDICTED: RNA-binding protein Musashi homolog 2-like [Ornithorhynchus anatinus]	XP_001506312	1.60773E-127	100	457.218	221	221
a144133	denn domain-containing protein 5a	1350	gi|224050778|ref|XP_002197478.1|PREDICTED: DENN/MADD domain containing 5A [Taeniopygia guttata]	XP_002197478	1.05567E-169	98	597.816	312	307
a14414	nidogen-1 isoform 1	459	gi|363731606|ref|XP_419556.3|PREDICTED: nidogen-1 [Gallus gallus]	XP_419556	6.0823E-33	79	140.584	97	77
a144140	protocadherin fat 4	1193	gi|363733446|ref|XP_420617.3|PREDICTED: protocadherin Fat 4 [Gallus gallus]	XP_420617	9.85421E-169	90	594.349	392	353
a144142	extracellular calcium-sensing receptor-like	741	gi|301615984|ref|XP_002937457.1|PREDICTED: extracellular calcium-sensing receptor-like [Xenopus (Silurana) tropicalis]	XP_002937457	7.06646E-8	57	58.9214	77	44
a144144	zinc transporter 6-like	1840	gi|57530327|ref|NP_001006402.1|zinc transporter 6 [Gallus gallus]	NP_001006402	0.0	89	664.455	386	347
a144145	PREDICTED: hypothetical protein LOC100769638 [Cricetulus griseus]	602	gi|354468733|ref|XP_003496806.1|PREDICTED: hypothetical protein LOC100769638 [Cricetulus griseus]	XP_003496806	1.41793E-4	38	47.3654	230	88
a14419	elongation factor 1-alpha 1-like isoform 1	1384	gi|157278064|ref|NP_001098132.1|elongation factor 1-alpha [Oryzias latipes]	NP_001098132	0.0	97	681.404	355	346
a14433	pre-mrna 3 -end-processing factor fip1	868	gi|363732642|ref|XP_420295.3|PREDICTED: pre-mRNA 3'-end-processing factor FIP1 [Gallus gallus]	XP_420295	3.12635E-64	96	246.514	130	126
a144334	zinc finger protein 33b	650	gi|314122173|ref|NP_001186599.1|zinc finger protein 33B [Ovis aries]	NP_001186599	7.87552E-15	75	81.6481	66	50
a14443	uhrf1-binding protein 1-like	836	gi|327271319|ref|XP_003220435.1|PREDICTED: UHRF1-binding protein 1-like [Anolis carolinensis]	XP_003220435	5.09547E-8	71	59.6918	52	37
a14446	zinc finger and scan domain-containing protein 2-like	503	gi|327266586|ref|XP_003218085.1|PREDICTED: zinc finger protein 729-like [Anolis carolinensis]	XP_003218085	5.32201E-45	77	181.03	116	90
a144466	protein phosphatase methylesterase 1	495	gi|326914686|ref|XP_003203655.1|PREDICTED: protein phosphatase methylesterase 1-like [Meleagris gallopavo]	XP_003203655	4.51462E-70	97	264.233	141	138
a14447	proto-oncogene dbl-like	661	gi|327288004|ref|XP_003228718.1|PREDICTED: proto-oncogene DBL-like [Anolis carolinensis]	XP_003228718	2.20524E-20	100	100.138	47	47
a1445	upf0462 protein c4orf33-like	1702	gi|327290288|ref|XP_003229855.1|PREDICTED: UPF0462 protein C4orf33-like [Anolis carolinensis]	XP_003229855	3.70663E-93	98	343.969	164	162
a14461	adenosine receptor a2a	1404	gi|327289626|ref|XP_003229525.1|PREDICTED: adenosine receptor A2a-like [Anolis carolinensis]	XP_003229525	3.04379E-42	84	174.481	112	95
a14464	p2x purinoceptor 5-like	687	gi|224076512|ref|XP_002195866.1|PREDICTED: purinergic receptor P2X5 [Taeniopygia guttata]	XP_002195866	1.90302E-17	52	90.5077	106	56
a144656	coiled-coil domain-containing protein 7	449	gi|344298180|ref|XP_003420772.1|PREDICTED: coiled-coil domain-containing protein 7-like [Loxodonta africana]	XP_003420772	1.06808E-15	62	83.1889	116	72
a144704	zinc finger protein 135-like	308	gi|327291910|ref|XP_003230663.1|PREDICTED: zinc finger protein 227-like [Anolis carolinensis]	XP_003230663	5.72727E-47	98	186.808	87	86
a14471	cytochrome p450 2c29-like	1178	gi|326923635|ref|XP_003208040.1|PREDICTED: cytochrome P450 2H2-like [Meleagris gallopavo]	XP_003208040	8.45899E-56	70	219.164	195	137
a14477	ral guanine nucleotide dissociation stimulator	1449	gi|363740563|ref|XP_425331.3|PREDICTED: ral guanine nucleotide dissociation stimulator [Gallus gallus]	XP_425331	3.5088E-142	85	506.523	326	279
a14480	complement c3-like	2087	gi|157311655|ref|NP_001098552.1|complement component C3-1 precursor [Oryzias latipes]	NP_001098552	0.0	80	832.787	613	494
a14483	surfeit locus protein 2	923	gi|326930458|ref|XP_003211364.1|PREDICTED: surfeit locus protein 2-like [Meleagris gallopavo]	XP_003211364	1.41559E-33	66	144.821	139	92
a14500	14-3-3 protein beta alpha-like	713	gi|185134229|ref|NP_001117940.1|14-3-3 protein beta/alpha-1 [Oncorhynchus mykiss]	NP_001117940	2.27639E-93	94	342.813	203	192
a14502	zinc finger protein 692	680	gi|327266294|ref|XP_003217941.1|PREDICTED: hypothetical protein LOC100567577 [Anolis carolinensis]	XP_003217941	9.41952E-78	100	290.812	137	137
a145039	zinc finger and scan domain-containing protein 2-like	304	gi|327286286|ref|XP_003227862.1|PREDICTED: zinc finger protein 585A-like [Anolis carolinensis]	XP_003227862	1.85074E-45	81	181.8	101	82
a1451	guanine nucleotide-binding protein subunit beta-2-like 1	2324	gi|327266278|ref|XP_003217933.1|PREDICTED: guanine nucleotide-binding protein subunit beta-2-like 1-like [Anolis carolinensis]	XP_003217933	0.0	95	662.914	333	319
a145113	disintegrin and metalloproteinase domain-containing protein 23	360	gi|345322749|ref|XP_001508013.2|PREDICTED: disintegrin and metalloproteinase domain-containing protein 23 [Ornithorhynchus anatinus]	XP_001508013	3.33987E-55	89	214.157	119	106
a14513	membrane primary amine oxidase-like	1141	gi|326934216|ref|XP_003213189.1|PREDICTED: membrane primary amine oxidase-like [Meleagris gallopavo]	XP_003213189	2.46581E-129	77	463.381	338	262
a145134	npip-like protein loc100132247- partial	469	gi|309262980|ref|XP_003085928.1|PREDICTED: uncharacterized protein LOC100504836, partial [Mus musculus]	XP_003085928	1.86434E-8	41	59.3066	128	53
a145136	PREDICTED: hypothetical protein LOC100763491 [Cricetulus griseus]	396	gi|354481857|ref|XP_003503117.1|PREDICTED: hypothetical protein LOC100763491 [Cricetulus griseus]	XP_003503117	9.28401E-5	43	46.595	129	56
a145151	e3 ubiquitin-protein ligase rnf125-like	452	gi|327277645|ref|XP_003223574.1|PREDICTED: e3 ubiquitin-protein ligase RNF125-like [Anolis carolinensis]	XP_003223574	1.46107E-60	100	232.261	104	104
a14517	heme-binding protein 2-like	1026	gi|189516775|ref|XP_001922019.1|PREDICTED: heme-binding protein 2 [Danio rerio]	XP_001922019	2.56696E-34	58	147.517	188	110
a145176	nucleolysin tia-1 isoform p40	1211	gi|47086779|ref|NP_997793.1|cytotoxic granule-associated RNA binding protein 1 [Danio rerio]	NP_997793	5.74871E-31	100	136.732	64	64
a14518	complement c3-like	811	gi|157311655|ref|NP_001098552.1|complement component C3-1 precursor [Oryzias latipes]	NP_001098552	5.72382E-94	75	345.125	268	203
a145201	tar dna-binding protein 43	1249	gi|224079936|ref|XP_002186638.1|PREDICTED: TAR DNA binding protein [Taeniopygia guttata]	XP_002186638	2.24731E-78	96	294.278	150	145
a145221	high mobility group protein hmgi-c	768	gi|109097664|ref|XP_001117025.1|PREDICTED: high mobility group protein HMGI-C isoform 1 [Macaca mulatta]	XP_001117025	6.10098E-26	88	119.013	113	100
a145222	centromere-associated protein e-like	611	gi|224049485|ref|XP_002193576.1|PREDICTED: hypothetical protein [Taeniopygia guttata]	XP_002193576	1.00049E-13	52	77.7962	207	109
a145234	hypothetical protein BRAFLDRAFT_82314 [Branchiostoma floridae]	620	gi|260805410|ref|XP_002597580.1|hypothetical protein BRAFLDRAFT_82314 [Branchiostoma floridae]	XP_002597580	7.94609E-6	44	51.6026	193	86
a145244	coiled-coil domain-containing protein 55 isoform 10	703	gi|224047950|ref|XP_002194783.1|PREDICTED: hypothetical protein, partial [Taeniopygia guttata]	XP_002194783	1.23507E-11	54	71.2478	158	86
a145245	extended synaptotagmin-2	665	gi|363729624|ref|XP_003640681.1|PREDICTED: extended synaptotagmin-2 [Gallus gallus]	XP_003640681	3.53263E-74	97	278.87	143	140
a145248	40s ribosomal protein s28-like	633	gi|363743624|ref|XP_001231865.2|PREDICTED: 40S ribosomal protein S28 [Gallus gallus]	XP_001231865	1.15326E-23	100	110.923	55	55
a14525	sarcoplasmic endoplasmic reticulum calcium atpase 1-like	380	gi|348542614|ref|XP_003458779.1|PREDICTED: sarcoplasmic/endoplasmic reticulum calcium ATPase 1-like [Oreochromis niloticus]	XP_003458779	1.16565E-60	94	232.261	126	119
a14543	elav-like protein 1	1046	gi|126323791|ref|XP_001366151.1|PREDICTED: ELAV-like protein 1 [Monodelphis domestica]	XP_001366151	1.61767E-124	99	447.203	228	227
a14544	elav-like protein 1	1055	gi|126323791|ref|XP_001366151.1|PREDICTED: ELAV-like protein 1 [Monodelphis domestica]	XP_001366151	5.99158E-119	99	428.713	219	218
a14548	myelin protein zero-like protein 3-like	1075	gi|224083149|ref|XP_002189516.1|PREDICTED: similar to RIKEN cDNA A530065I17 [Taeniopygia guttata]	XP_002189516	4.34881E-48	60	193.356	203	122
a14552	parvalbumin beta-like	571	gi|218931108|ref|NP_001117189.1|parvalbumin beta 2 [Salmo salar]	NP_001117189	4.20582E-29	91	128.642	87	80
a14553	parvalbumin beta-like	567	gi|306482588|ref|NP_001182340.1|parvalbumin-2 [Oncorhynchus mykiss]	NP_001182340	7.42535E-34	84	144.436	110	93
a14554	diacylglycerol o-acyltransferase 1	1622	gi|332831439|ref|XP_520014.3|PREDICTED: diacylglycerol O-acyltransferase 1 [Pan troglodytes]	XP_520014	2.91914E-15	95	85.1149	41	39
a14558	reticulocalbin-2-like	1868	gi|346644882|ref|NP_001231113.1|reticulocalbin 2, EF-hand calcium binding domain precursor [Sus scrofa]	NP_001231113	2.3411E-120	80	434.491	296	239
a14562	protein ddx26b	5875	gi|327288540|ref|XP_003228984.1|PREDICTED: integrator complex subunit 6-like isoform 1 [Anolis carolinensis]	XP_003228984	0.0	100	1691.01	898	898
a14564	zinc finger protein 135-like	362	gi|327266694|ref|XP_003218139.1|PREDICTED: zinc finger protein 268-like [Anolis carolinensis]	XP_003218139	4.05428E-69	98	260.381	120	118
a14565	surp and g-patch domain-containing protein 1	1264	gi|126323430|ref|XP_001366054.1|PREDICTED: SURP and G-patch domain-containing protein 1 [Monodelphis domestica]	XP_001366054	1.23201E-23	86	112.464	79	68
a14569	folliculin-interacting protein 2	1227	gi|327273967|ref|XP_003221750.1|PREDICTED: folliculin-interacting protein 2-like [Anolis carolinensis]	XP_003221750	7.50258E-95	100	348.977	168	168
a14571	mitogen-activated protein kinase kinase kinase 1	1023	gi|327262887|ref|XP_003216255.1|PREDICTED: mitogen-activated protein kinase kinase kinase 1-like [Anolis carolinensis]	XP_003216255	3.80055E-46	83	186.808	106	89
a14572	f-box only protein 6	1189	gi|334328379|ref|XP_001371640.2|PREDICTED: f-box only protein 6-like [Monodelphis domestica]	XP_001371640	8.00633E-54	87	212.616	123	108
a14573	slit and ntrk-like protein 2 precursor	3155	gi|224098166|ref|XP_002198400.1|PREDICTED: SLIT and NTRK-like family, member 2 [Taeniopygia guttata]	XP_002198400	0.0	93	1352.81	860	800
a14576	protein unc-13 homolog b	973	gi|345777562|ref|XP_003431619.1|PREDICTED: protein unc-13 homolog B [Canis lupus familiaris]	XP_003431619	6.72607E-98	85	358.607	228	195
a145776	adamts-like protein 2-like	362	gi|224058988|ref|XP_002191633.1|PREDICTED: similar to ADAMTS-like 2 [Taeniopygia guttata]	XP_002191633	7.17309E-58	95	223.016	120	114
a14578	sulfatase-modifying factor 2-like	1134	gi|50758160|ref|XP_415788.1|PREDICTED: sulfatase-modifying factor 2 [Gallus gallus]	XP_415788	3.93312E-103	77	376.326	257	200
a14580	voltage-dependent p q-type calcium channel subunit alpha-1a	600	gi|345325861|ref|XP_003430970.1|PREDICTED: voltage-dependent P/Q-type calcium channel subunit alpha-1A-like, partial [Ornithorhynchus anatinus]	XP_003430970	3.55461E-16	96	85.8853	85	82
a14588	docking protein 6	676	gi|327269982|ref|XP_003219771.1|PREDICTED: LOW QUALITY PROTEIN: docking protein 6-like [Anolis carolinensis]	XP_003219771	2.88728E-63	99	242.662	117	116
a1459	mical-like protein 2-like	1200	gi|327282286|ref|XP_003225874.1|PREDICTED: MICAL-like protein 2-like [Anolis carolinensis]	XP_003225874	1.93836E-47	83	191.43	115	96
a14591	myocyte-specific enhancer factor 2d	1959	gi|296229191|ref|XP_002760151.1|PREDICTED: myocyte-specific enhancer factor 2D isoform 1 [Callithrix jacchus]	XP_002760151	8.51611E-129	72	462.611	403	292
a14592	myocyte-specific enhancer factor 2d	1978	gi|224083968|ref|XP_002187386.1|PREDICTED: similar to myocyte enhancer factor 2D [Taeniopygia guttata]	XP_002187386	6.85686E-110	75	399.823	315	237
a14595	lag1 longevity assurance homolog 2	1563	gi|224084312|ref|XP_002191462.1|PREDICTED: similar to LAG1 longevity assurance 2 [Taeniopygia guttata]	XP_002191462	1.67027E-60	89	235.343	136	122
a14596	probable dimethyladenosine transferase	777	gi|363744008|ref|XP_424746.3|PREDICTED: probable dimethyladenosine transferase [Gallus gallus]	XP_424746	1.80198E-49	87	197.208	131	115
a146009	protocadherin fat 4	510	gi|126330664|ref|XP_001369066.1|PREDICTED: protocadherin Fat 4 [Monodelphis domestica]	XP_001369066	5.93677E-68	86	257.299	169	146
a14602	peptidyl-prolyl cis-trans isomerase h-like	973	gi|50759473|ref|XP_417658.1|PREDICTED: peptidyl-prolyl cis-trans isomerase H isoform 2 [Gallus gallus]	XP_417658	6.12595E-75	97	282.337	137	134
a14607	cyclin-dependent kinase 11 isoform 2	2237	gi|224079827|ref|XP_002197377.1|PREDICTED: cell division cycle 2-like 2 isoform 1 [Taeniopygia guttata]	XP_002197377	0.0	97	847.81	431	422
a14608	solute carrier family 22 member 6-a-like	2146	gi|327290701|ref|XP_003230060.1|PREDICTED: solute carrier family 22 member 6-A-like [Anolis carolinensis]	XP_003230060	0.0	78	682.945	556	435
a14616	exportin-7	1711	gi|61098426|ref|NP_001012960.1|exportin-7 [Gallus gallus]	NP_001012960	0.0	99	966.452	491	489
a14618	exosome component 10 isoform 2	913	gi|71051605|ref|NP_001012748.1|exosome component 10 [Gallus gallus]	NP_001012748	3.84021E-84	78	312.768	222	175
a14621	protein spinster homolog 2	6316	gi|296233952|ref|XP_002762238.1|PREDICTED: protein capicua homolog [Callithrix jacchus]	XP_002762238	0.0	60	1082.01	1213	732
a14622	protein capicua homolog	4857	gi|296233952|ref|XP_002762238.1|PREDICTED: protein capicua homolog [Callithrix jacchus]	XP_002762238	0.0	60	1082.01	1213	732
a14623	protein spinster homolog 2	4170	gi|224076106|ref|XP_002192174.1|PREDICTED: similar to mCG6652 [Taeniopygia guttata]	XP_002192174	0.0	96	800.045	437	423
a14624	protein capicua homolog	6686	gi|350585249|ref|XP_003127215.3|PREDICTED: protein capicua homolog [Sus scrofa]	XP_003127215	7.03439E-179	62	630.943	739	462
a14627	dna polymerase delta subunit 3	2102	gi|327285606|ref|XP_003227524.1|PREDICTED: DNA polymerase delta subunit 3-like [Anolis carolinensis]	XP_003227524	2.04803E-152	96	541.191	410	394
a146271	kinesin-associated protein 3	375	gi|326924830|ref|XP_003208628.1|PREDICTED: kinesin-associated protein 3-like [Meleagris gallopavo]	XP_003208628	6.02917E-49	87	193.356	110	96
a14629	peripheral-type benzodiazepine receptor-associated protein 1	725	gi|326931140|ref|XP_003211692.1|PREDICTED: peripheral-type benzodiazepine receptor-associated protein 1-like [Meleagris gallopavo]	XP_003211692	2.74961E-17	42	90.1225	244	104
a14630	peripheral-type benzodiazepine receptor-associated protein 1	1543	gi|224075661|ref|XP_002188274.1|PREDICTED: benzodiazapine receptor (peripheral) associated protein 1 [Taeniopygia guttata]	XP_002188274	1.05843E-75	59	285.804	360	214
a14632	mevalonate kinase	1402	gi|126324791|ref|XP_001364115.1|PREDICTED: mevalonate kinase [Monodelphis domestica]	XP_001364115	2.28629E-98	68	360.918	415	285
a14634	pleckstrin homology domain-containing family g member 5	1262	gi|363741921|ref|XP_423692.3|PREDICTED: pleckstrin homology domain-containing family G member 5 [Gallus gallus]	XP_423692	1.77902E-22	50	108.612	183	92
a146342	nucleolysin tia-1 isoform p40 isoform 2	1281	gi|363742174|ref|XP_003642603.1|PREDICTED: nucleolysin TIA-1 isoform p40 [Gallus gallus]	XP_003642603	2.05768E-50	98	201.445	97	96
a14635	dihydroorotate dehydrogenase mitochondrial precursor	1963	gi|62751827|ref|NP_001015650.1|dihydroorotate dehydrogenase (quinone), mitochondrial precursor [Bos taurus]	NP_001015650	3.33973E-141	81	503.827	396	322
a146363	nucleoporin gle1-like	434	gi|71043660|ref|NP_001020902.1|nucleoporin GLE1 [Rattus norvegicus]	NP_001020902	1.20071E-42	95	172.555	94	90
a146386	protein fam134b-like	1240	gi|327281562|ref|XP_003225516.1|PREDICTED: hypothetical protein LOC100561123 [Anolis carolinensis]	XP_003225516	5.39277E-16	46	87.0409	147	69
a14639	breast cancer anti-estrogen resistance protein 1	2386	gi|363738076|ref|XP_414057.3|PREDICTED: LOW QUALITY PROTEIN: breast cancer anti-estrogen resistance protein 1 [Gallus gallus]	XP_414057	0.0	75	817.765	737	560
a14640	zinc finger protein 394	2105	gi|327286606|ref|XP_003228021.1|PREDICTED: zinc finger protein 287-like [Anolis carolinensis]	XP_003228021	5.71818E-70	49	267.314	491	243
a146411	inositol -trisphosphate receptor type 1 isoform 2	350	gi|291327472|ref|NP_001167530.1|inositol 1,4,5-triphosphate receptor, type 1 [Gallus gallus]	NP_001167530	1.16136E-39	90	162.54	112	101
a14642	beta-secretase 1 isoform 1	2014	gi|363742611|ref|XP_417908.3|PREDICTED: beta-secretase 1 [Gallus gallus]	XP_417908	0.0	93	844.343	462	433
a146451	bile salt-activated lipase	319	gi|57092243|ref|XP_548401.1|PREDICTED: bile salt-activated lipase isoform 1 [Canis lupus familiaris]	XP_548401	1.32361E-11	45	69.3218	100	45
a14647	btb poz domain-containing adapter for cul3-mediated degradation protein 3-like	2451	gi|297263487|ref|XP_001105476.2|PREDICTED: BTB/POZ domain-containing protein KCTD10 isoform 3 [Macaca mulatta]	XP_001105476	1.54475E-138	92	495.352	321	296
a14648	zinc finger protein 135-like	670	gi|327288773|ref|XP_003229099.1|PREDICTED: zinc finger protein 135-like [Anolis carolinensis]	XP_003229099	5.66833E-88	77	324.709	223	172
a14650	phosphatidylinositol 3-kinase regulatory subunit beta	1852	gi|363743901|ref|XP_001233341.2|PREDICTED: phosphatidylinositol 3-kinase regulatory subunit beta [Gallus gallus]	XP_001233341	0.0	92	716.072	405	376
a14653	golgi phosphoprotein 4	1352	gi|359074039|ref|XP_003587124.1|PREDICTED: uncharacterized protein LOC100847392, partial [Bos taurus]	XP_003587124	7.37152E-38	69	159.844	179	124
a146572	28s ribosomal protein mitochondrial-like	314	gi|326928208|ref|XP_003210273.1|PREDICTED: 28S ribosomal protein S25, mitochondrial-like [Meleagris gallopavo]	XP_003210273	2.02779E-44	91	178.333	104	95
a14659	arylsulfatase a-like	761	gi|363727329|ref|XP_424471.3|PREDICTED: arylsulfatase A [Gallus gallus]	XP_424471	6.56887E-65	83	248.44	159	133
a14663	sh3 and multiple ankyrin repeat domains protein 3-like	403	gi|348506116|ref|XP_003440606.1|PREDICTED: hypothetical protein LOC100700713 [Oreochromis niloticus]	XP_003440606	4.54305E-36	92	150.599	82	76
a146633	extracellular calcium-sensing receptor-like	646	gi|301615984|ref|XP_002937457.1|PREDICTED: extracellular calcium-sensing receptor-like [Xenopus (Silurana) tropicalis]	XP_002937457	1.2746E-9	53	64.3142	89	48
a146640	transforming acidic coiled-coil-containing protein 3	1775	gi|156142201|ref|NP_001004429.2|transforming, acidic coiled-coil containing protein 3 [Gallus gallus]	NP_001004429	5.3698E-42	43	174.096	669	290
a14666	zinc finger protein 850-like	1846	gi|327266492|ref|XP_003218039.1|PREDICTED: zinc finger protein 420-like [Anolis carolinensis]	XP_003218039	9.11994E-93	67	342.813	302	204
a1467	phosphatidylinositol transfer protein beta isoform-like	1128	gi|350537267|ref|NP_001232042.1|putative phosphatidylinositol transfer protein beta [Taeniopygia guttata]	NP_001232042	6.38718E-130	96	465.307	236	227
a14670	probable tumor suppressor protein mn1-like	1063	gi|260814850|ref|XP_002602126.1|hypothetical protein BRAFLDRAFT_97940 [Branchiostoma floridae]	XP_002602126	2.00858E-5	43	51.6026	116	51
a14675	dna-binding protein rfx2-like	1874	gi|226958468|ref|NP_082063.1|DNA-binding protein RFX2 isoform 1 [Mus musculus]	NP_082063	4.00023E-128	63	460.299	474	302
a146757	nhs-like 1	390	gi|363731719|ref|XP_419717.3|PREDICTED: NHS-like 1 [Gallus gallus]	XP_419717	9.15729E-69	96	259.225	130	125
a14680	myosin-binding protein h-like	1211	gi|327261425|ref|XP_003215531.1|PREDICTED: gamma-2-syntrophin-like [Anolis carolinensis]	XP_003215531	7.56047E-7	55	56.6102	93	52
a14685	low quality protein: br serine threonine-protein kinase 1-like	469	gi|297277932|ref|XP_002808255.1|PREDICTED: LOW QUALITY PROTEIN: BR serine/threonine-protein kinase 1-like [Macaca mulatta]	XP_002808255	4.75199E-4	39	44.669	149	59
a14690	60s ribosomal protein l6	856	gi|348527150|ref|XP_003451082.1|PREDICTED: 60S ribosomal protein L6-like [Oreochromis niloticus]	XP_003451082	3.0093E-112	94	405.986	258	245
a146929	tryptophan synthase alpha chain-like	382	gi|301629803|ref|XP_002944024.1|PREDICTED: tryptophan synthase alpha chain-like [Xenopus (Silurana) tropicalis]	XP_002944024	4.47076E-28	66	124.02	127	84
a14693	kinetochore protein spc25-like	1152	gi|327262565|ref|XP_003216094.1|PREDICTED: kinetochore protein Spc25-like [Anolis carolinensis]	XP_003216094	1.53358E-94	97	347.821	195	190
a14698	mediator of rna polymerase ii transcription subunit 21-like	2912	gi|157824047|ref|NP_001101365.1|mediator of RNA polymerase II transcription subunit 21 [Rattus norvegicus]	NP_001101365	3.32395E-10	97	69.3218	37	36
a14699	coagulation factor viii	859	gi|326918812|ref|XP_003205680.1|PREDICTED: LOW QUALITY PROTEIN: coagulation factor VIII-like [Meleagris gallopavo]	XP_003205680	7.82558E-60	70	231.876	200	140
a14700	zinc finger and scan domain-containing protein 22	1237	gi|297278110|ref|XP_001101733.2|PREDICTED: zinc finger and SCAN domain-containing protein 22-like [Macaca mulatta]	XP_001101733	7.51619E-10	91	66.6254	35	32
a14703	cytochrome p450 26b1-like	2999	gi|311252408|ref|XP_003125081.1|PREDICTED: cytochrome P450 26B1-like [Sus scrofa]	XP_003125081	0.0	95	790.801	473	450
a14708	60s ribosomal protein l9	689	gi|348529358|ref|XP_003452180.1|PREDICTED: 60S ribosomal protein L9-like [Oreochromis niloticus]	XP_003452180	2.99555E-95	94	348.977	192	181
a147092	citron rho-interacting kinase	532	gi|327282618|ref|XP_003226039.1|PREDICTED: citron Rho-interacting kinase-like [Anolis carolinensis]	XP_003226039	3.23198E-46	95	185.267	103	98
a14711	creatine kinase m-type	757	gi|348537897|ref|XP_003456429.1|PREDICTED: creatine kinase M-type-like [Oreochromis niloticus]	XP_003456429	8.03423E-124	95	444.121	227	217
a14712	creatine kinase m-type	868	gi|348524677|ref|XP_003449849.1|PREDICTED: creatine kinase M-type-like [Oreochromis niloticus]	XP_003449849	5.37952E-149	98	528.094	263	258
a147136	ribose import atp-binding	380	gi|301628977|ref|XP_002943623.1|PREDICTED: ribose import ATP-binding protein RbsA-like [Xenopus (Silurana) tropicalis]	XP_002943623	2.38715E-5	55	48.521	70	39
a14720	PREDICTED: uncharacterized protein LOC100847767 [Bos taurus]	733	gi|359065264|ref|XP_003586095.1|PREDICTED: uncharacterized protein LOC100847767 [Bos taurus]	XP_003586095	5.46683E-5	54	49.2914	70	38
a147239	neuronal acetylcholine receptor subunit alpha-3-like	446	gi|56606123|ref|NP_989747.1|neuronal acetylcholine receptor subunit alpha-3 precursor [Gallus gallus]	NP_989747	4.18326E-49	95	194.126	97	93
a14727	elongation factor 1-gamma	851	gi|348514215|ref|XP_003444636.1|PREDICTED: elongation factor 1-gamma-like [Oreochromis niloticus]	XP_003444636	9.88733E-132	85	470.7	287	246
a1473	g-protein coupled receptor 161	1538	gi|326912957|ref|XP_003202810.1|PREDICTED: G-protein coupled receptor 161-like [Meleagris gallopavo]	XP_003202810	0.0	85	638.262	388	332
a14732	thimet oligopeptidase	1091	gi|354488691|ref|XP_003506501.1|PREDICTED: thimet oligopeptidase-like [Cricetulus griseus]	XP_003506501	1.21198E-53	83	211.846	134	112
a14735	protein monoglycylase ttll8	506	gi|359320601|ref|XP_531691.4|PREDICTED: protein monoglycylase TTLL8 [Canis lupus familiaris]	XP_531691	1.88475E-5	45	49.6766	164	74
a147375	vacuolar protein sorting-associated protein 45	322	gi|344275504|ref|XP_003409552.1|PREDICTED: vacuolar protein sorting-associated protein 45 [Loxodonta africana]	XP_003409552	1.00413E-35	87	149.443	93	81
a14740	28s ribosomal protein mitochondrial-like	1591	gi|50539896|ref|NP_001002418.1|28S ribosomal protein S26, mitochondrial [Danio rerio]	NP_001002418	2.09824E-42	75	175.252	177	133
a14752	glyceraldehyde-3-phosphate dehydrogenase	731	gi|348530478|ref|XP_003452738.1|PREDICTED: glyceraldehyde-3-phosphate dehydrogenase-like [Oreochromis niloticus]	XP_003452738	1.59343E-113	95	409.838	219	209
a14756	protein fam55d-like	903	gi|327288841|ref|XP_003229133.1|PREDICTED: protein FAM55D-like [Anolis carolinensis]	XP_003229133	6.5894E-121	80	434.876	300	241
a14760	elongation factor 2	559	gi|348527824|ref|XP_003451419.1|PREDICTED: elongation factor 2-like [Oreochromis niloticus]	XP_003451419	2.65594E-97	96	355.14	186	179
a14765	peptidyl-prolyl cis-trans isomerase-like	324	gi|41152400|ref|NP_956251.1|peptidylprolyl isomerase A, like [Danio rerio]	NP_956251	8.50076E-27	80	119.783	75	60
a1477	PREDICTED: uncharacterized protein ENSP00000244321 homolog, partial [Monodelphis domestica]	541	gi|334349215|ref|XP_001370657.2|PREDICTED: uncharacterized protein ENSP00000244321 homolog, partial [Monodelphis domestica]	XP_001370657	2.83692E-21	52	102.449	151	79
a14770	disks large homolog 1 isoform 1	2567	gi|345323300|ref|XP_001512806.2|PREDICTED: disks large homolog 1 isoform 1 [Ornithorhynchus anatinus]	XP_001512806	0.0	93	806.979	486	453
a14784	probable alpha-ketoglutarate-dependent dioxygenase abh4-like	2732	gi|334324980|ref|XP_001378736.2|PREDICTED: probable alpha-ketoglutarate-dependent dioxygenase ABH4-like [Monodelphis domestica]	XP_001378736	3.56707E-99	72	364.77	303	221
a1479	glucosamine--fructose-6-phosphate aminotransferase	536	gi|334312563|ref|XP_001381692.2|PREDICTED: glucosamine--fructose-6-phosphate aminotransferase [isomerizing] 1-like [Monodelphis domestica]	XP_001381692	2.41822E-57	98	222.246	124	122
a14793	tnf receptor-associated factor 5-like	393	gi|327262485|ref|XP_003216054.1|PREDICTED: TNF receptor-associated factor 5-like [Anolis carolinensis]	XP_003216054	6.88577E-8	72	56.9954	43	31
a148027	single-stranded dna-binding	320	gi|301629821|ref|XP_002944032.1|PREDICTED: single-stranded DNA-binding protein-like [Xenopus (Silurana) tropicalis]	XP_002944032	7.46408E-23	79	106.686	81	64
a148068	zinc finger protein 180	890	gi|327266596|ref|XP_003218090.1|PREDICTED: zinc finger protein 197-like [Anolis carolinensis]	XP_003218090	2.28692E-9	38	64.3142	206	80
a14808	angiopoietin-related protein 4 precursor	1677	gi|224087233|ref|XP_002189645.1|PREDICTED: similar to Angiopoietin-related protein 4 [Taeniopygia guttata]	XP_002189645	1.13119E-94	56	348.977	435	244
a14809	ngfi-a-binding protein 1	6717	gi|327265340|ref|XP_003217466.1|PREDICTED: NGFI-A-binding protein 1-like isoform 2 [Anolis carolinensis]	XP_003217466	0.0	97	978.778	501	489
a14815	glucocorticoid modulatory element-binding protein 1 isoform 2	1574	gi|326932916|ref|XP_003212557.1|PREDICTED: glucocorticoid modulatory element-binding protein 1-like isoform 2 [Meleagris gallopavo]	XP_003212557	0.0	95	636.721	419	399
a14817	cytosolic carboxypeptidase 6	1083	gi|363736630|ref|XP_001235271.2|PREDICTED: cytosolic carboxypeptidase 6 [Gallus gallus]	XP_001235271	9.01573E-110	94	398.282	210	198
a148186	low quality protein: synemin-like	598	gi|327283623|ref|XP_003226540.1|PREDICTED: LOW QUALITY PROTEIN: synemin-like [Anolis carolinensis]	XP_003226540	5.01254E-55	100	214.927	108	108
a14825	ankyrin repeat domain-containing protein 34a	2656	gi|301618220|ref|XP_002938522.1|PREDICTED: ankyrin repeat domain-containing protein 34A-like [Xenopus (Silurana) tropicalis]	XP_002938522	3.2346E-89	69	331.643	308	214
a14828	cytoplasmic polyadenylation element-binding protein 1 isoform 1	854	gi|148233068|ref|NP_001089420.1|cytoplasmic polyadenylation element-binding protein 1-B [Xenopus laevis]	NP_001089420	1.66279E-86	96	320.472	162	157
a1483	immunoglobulin-like and fibronectin type iii domain-containing protein 1-like	2043	gi|118102324|ref|XP_001234684.1|PREDICTED: immunoglobulin-like and fibronectin type III domain-containing protein 1-like [Gallus gallus]	XP_001234684	8.21138E-74	70	280.026	267	188
a14833	trna wybutosine-synthesizing protein 1 homolog	2630	gi|224075684|ref|XP_002188633.1|PREDICTED: hypothetical protein [Taeniopygia guttata]	XP_002188633	0.0	72	757.673	648	471
a14835	ephrin-a3-like isoform 2	1270	gi|297280179|ref|XP_002801861.1|PREDICTED: ephrin-A3-like [Macaca mulatta]	XP_002801861	1.14225E-77	82	291.967	184	152
a14839	zinc finger protein 135-like	660	gi|327288961|ref|XP_003229193.1|PREDICTED: zinc finger protein 729-like [Anolis carolinensis]	XP_003229193	9.89889E-21	82	101.293	62	51
a14841	zinc finger protein 420-like	1812	gi|327284596|ref|XP_003227023.1|PREDICTED: hypothetical protein LOC100553733 [Anolis carolinensis]	XP_003227023	8.73373E-48	61	193.356	196	121
a14848	calcium-binding mitochondrial carrier protein s -2 isoform 1	2874	gi|118099247|ref|XP_001233165.1|PREDICTED: calcium-binding mitochondrial carrier protein SCaMC-2 isoform 1 [Gallus gallus]	XP_001233165	0.0	91	858.21	493	452
a14850	ankyrin repeat domain-containing protein 24	3874	gi|326934406|ref|XP_003213281.1|PREDICTED: ankyrin repeat domain-containing protein 24-like [Meleagris gallopavo]	XP_003213281	0.0	61	765.763	1069	653
a14854	meteorin-like	1321	gi|334333455|ref|XP_001373289.2|PREDICTED: meteorin-like [Monodelphis domestica]	XP_001373289	2.70607E-37	76	157.918	125	95
a14855	probable helicase senataxin	1549	gi|326930440|ref|XP_003211355.1|PREDICTED: probable helicase senataxin-like [Meleagris gallopavo]	XP_003211355	3.42251E-74	86	280.796	184	160
a14864	surp and g-patch domain-containing protein 2	1496	gi|307133750|ref|NP_001182498.1|putative splicing factor, arginine/serine-rich 14 [Gallus gallus]	NP_001182498	1.01495E-83	62	312.383	374	235
a14867	glycogen liver form	501	gi|147901600|ref|NP_001088127.1|liver glycogen phosphorylase [Xenopus laevis]	NP_001088127	1.09676E-18	100	93.5893	47	47
a14869	zinc finger and scan domain-containing protein 2-like	790	gi|327281850|ref|XP_003225658.1|PREDICTED: zinc finger protein 91-like [Anolis carolinensis]	XP_003225658	3.62712E-37	76	156.377	111	85
a14871	mannose-p-dolichol utilization defect 1	1257	gi|332251075|ref|XP_003274672.1|PREDICTED: mannose-P-dolichol utilization defect 1 protein-like [Nomascus leucogenys]	XP_003274672	2.34422E-83	82	310.842	242	199
a14872	zinc finger protein 300	2045	gi|327289926|ref|XP_003229675.1|PREDICTED: zinc finger protein 91-like [Anolis carolinensis]	XP_003229675	6.71395E-84	80	313.538	196	158
a14880	gram domain-containing protein 3-like	1859	gi|301624276|ref|XP_002941434.1|PREDICTED: hypothetical protein LOC100494408 [Xenopus (Silurana) tropicalis]	XP_002941434	6.05601E-44	64	180.644	221	142
a14881	intercellular adhesion molecule 5-like	3854	gi|334326367|ref|XP_001367588.2|PREDICTED: intercellular adhesion molecule 5 [Monodelphis domestica]	XP_001367588	8.8743E-115	56	417.157	575	325
a14882	intercellular adhesion molecule 5-like	3808	gi|350580547|ref|XP_003123292.3|PREDICTED: intercellular adhesion molecule 5-like [Sus scrofa]	XP_003123292	1.25775E-129	51	466.463	815	418
a14883	tlc domain-containing protein 1-like	1430	gi|50758230|ref|XP_415821.1|PREDICTED: TLC domain-containing protein 1 [Gallus gallus]	XP_415821	2.98176E-69	67	264.233	234	157
a14884	breast cancer metastasis-suppressor 1-like	574	gi|301619993|ref|XP_002939374.1|PREDICTED: breast cancer metastasis-suppressor 1-like protein [Xenopus (Silurana) tropicalis]	XP_002939374	1.28369E-25	80	117.087	82	66
a14885	myosin gene 2	389	gi|148232620|ref|NP_001080439.1|myosin IE, gene 2 [Xenopus laevis]	NP_001080439	1.23764E-65	99	248.825	129	128
a14888	poly -binding protein 4	2303	gi|327265639|ref|XP_003217615.1|PREDICTED: poly(rC)-binding protein 4-like [Anolis carolinensis]	XP_003217615	1.57476E-161	93	571.622	321	301
a14892	zinc finger protein 169	1144	gi|363729848|ref|XP_418470.3|PREDICTED: zinc finger protein 850 [Gallus gallus]	XP_418470	2.73211E-19	61	97.8265	111	68
a14893	proline- glutamic acid- and leucine-rich protein 1	2720	gi|126309264|ref|XP_001370703.1|PREDICTED: proline-, glutamic acid- and leucine-rich protein 1 [Monodelphis domestica]	XP_001370703	2.14298E-112	73	408.683	409	299
a14900	plasminogen activator inhibitor 1 precursor	5435	gi|327292176|ref|XP_003230796.1|PREDICTED: plasminogen activator inhibitor 1-like, partial [Anolis carolinensis]	XP_003230796	8.52725E-151	100	537.339	304	304
a14903	uhrf1-binding protein 1-like	1206	gi|327271319|ref|XP_003220435.1|PREDICTED: UHRF1-binding protein 1-like [Anolis carolinensis]	XP_003220435	3.98006E-8	52	60.8474	94	49
a14907	ranbp-type and c3hc4-type zinc finger-containing protein 1-like	1632	gi|327288785|ref|XP_003229105.1|PREDICTED: ranBP-type and C3HC4-type zinc finger-containing protein 1-like [Anolis carolinensis]	XP_003229105	4.09125E-142	100	506.523	237	237
a14908	chymotrypsin-like elastase family member 1-like	633	gi|348537312|ref|XP_003456139.1|PREDICTED: elastase-1-like [Oreochromis niloticus]	XP_003456139	1.47167E-103	90	376.326	205	185
a1491	zinc finger protein ubi-d4	1682	gi|45383492|ref|NP_989662.1|zinc finger protein ubi-d4 [Gallus gallus]	NP_989662	0.0	90	753.051	405	365
a14910	procollagen c-endopeptidase enhancer 1	1599	gi|354497139|ref|XP_003510679.1|PREDICTED: procollagen C-endopeptidase enhancer 1 [Cricetulus griseus]	XP_003510679	1.51698E-133	69	478.019	465	325
a14914	PREDICTED: uncharacterized protein LOC416755 [Gallus gallus]	1233	gi|363739759|ref|XP_415050.3|PREDICTED: uncharacterized protein LOC416755 [Gallus gallus]	XP_415050	9.30058E-69	59	262.307	357	211
a14915	low quality protein: proto-oncogene tyrosine-protein kinase receptor ret-like	836	gi|46048747|ref|NP_990521.1|ret proto-oncogene precursor [Gallus gallus]	NP_990521	5.8268E-121	86	434.876	278	240
a1492	centromere-associated protein e	1380	gi|363733943|ref|XP_420670.3|PREDICTED: centromere-associated protein E [Gallus gallus]	XP_420670	5.64481E-17	76	90.5077	78	60
a14923	60s ribosomal protein l14-like	488	gi|74136127|ref|NP_001027926.1|rpL14 protein [Takifugu rubripes]	NP_001027926	2.15271E-69	96	261.922	137	132
a14930	eosinophil peroxidase	806	gi|344285357|ref|XP_003414428.1|PREDICTED: eosinophil peroxidase [Loxodonta africana]	XP_003414428	4.01098E-63	79	242.662	161	128
a149315	PREDICTED: uncharacterized protein y4jD-like [Xenopus (Silurana) tropicalis]	536	gi|301632966|ref|XP_002945550.1|PREDICTED: uncharacterized protein y4jD-like [Xenopus (Silurana) tropicalis]	XP_002945550	2.69233E-32	60	139.043	166	101
a14936	nadh dehydrogenase	626	gi|348542316|ref|XP_003458631.1|PREDICTED: NADH dehydrogenase [ubiquinone] 1 beta subcomplex subunit 9-like [Oreochromis niloticus]	XP_003458631	2.83656E-67	93	255.758	132	124
a149377	olfactory receptor 5f1-like	444	gi|327260500|ref|XP_003215072.1|PREDICTED: olfactory receptor 5F1-like [Anolis carolinensis]	XP_003215072	4.35873E-43	95	174.096	94	90
a149385	choline mitochondrial	365	gi|301629827|ref|XP_002944035.1|PREDICTED: alcohol dehydrogenase [acceptor]-like [Xenopus (Silurana) tropicalis]	XP_002944035	2.84032E-22	69	104.76	95	66
a14940	40s ribosomal protein s3	474	gi|350537143|ref|NP_001232278.1|putative ribosomal protein S3 [Taeniopygia guttata]	NP_001232278	4.2567E-80	100	297.36	154	154
a14943	histone-lysine n-methyltransferase ehmt2	673	gi|348505432|ref|XP_003440265.1|PREDICTED: histone-lysine N-methyltransferase EHMT1-like [Oreochromis niloticus]	XP_003440265	9.65438E-11	49	68.1662	109	54
a14946	40s ribosomal protein s14-like	331	gi|62859657|ref|NP_001016722.1|uncharacterized protein LOC549476 [Xenopus (Silurana) tropicalis]	NP_001016722	1.75623E-40	100	165.236	83	83
a149471	ef-hand domain-containing protein d2-like	457	gi|345310197|ref|XP_001518105.2|PREDICTED: EF-hand domain-containing protein D2-like, partial [Ornithorhynchus anatinus]	XP_001518105	3.16108E-18	65	91.6633	110	72
a14949	forkhead box protein o3	399	gi|341915100|ref|XP_002342143.3|PREDICTED: hypothetical protein LOC100132074 [Homo sapiens]	XP_002342143	6.85265E-8	64	56.9954	51	33
a14954	forkhead box protein k1	331	gi|291413710|ref|XP_002723111.1|PREDICTED: forkhead box K1-like [Oryctolagus cuniculus]	XP_002723111	8.17697E-30	92	129.798	77	71
a14962	histone-lysine n-methyltransferase ehmt2	369	gi|71834420|ref|NP_001025302.1|histone-lysine N-methyltransferase, H3 lysine-9 specific 5 [Danio rerio]	NP_001025302	9.1366E-13	60	73.1738	94	57
a14964	mitochondrial- partial	1935	gi|301627383|ref|XP_002942858.1|PREDICTED: agmatinase, mitochondrial [Xenopus (Silurana) tropicalis]	XP_002942858	2.11888E-39	96	165.622	82	79
a14965	immunoglobulin superfamily member 11-like	947	gi|224044029|ref|XP_002190289.1|PREDICTED: immunoglobulin superfamily, member 11 [Taeniopygia guttata]	XP_002190289	1.17014E-30	57	135.191	226	130
a14972	40s ribosomal protein x isoform-like	470	gi|348540605|ref|XP_003457778.1|PREDICTED: 40S ribosomal protein S4-like [Oreochromis niloticus]	XP_003457778	8.12284E-76	99	283.108	145	144
a14973	retinal rod rhodopsin-sensitive cgmp 3 -cyclic phosphodiesterase subunit gamma-like	497	gi|348520800|ref|XP_003447915.1|PREDICTED: retinal rod rhodopsin-sensitive cGMP 3',5'-cyclic phosphodiesterase subunit gamma-like [Oreochromis niloticus]	XP_003447915	9.0673E-34	94	143.665	73	69
a14975	lysosomal protective	555	gi|345328939|ref|XP_001507494.2|PREDICTED: lysosomal protective protein-like [Ornithorhynchus anatinus]	XP_001507494	2.26827E-16	89	86.2705	46	41
a149821	a-kinase anchor protein 6	318	gi|363734500|ref|XP_003641407.1|PREDICTED: A-kinase anchor protein 6 [Gallus gallus]	XP_003641407	4.97172E-51	98	200.29	103	101
a14983	myeloperoxidase precursor	997	gi|348528504|ref|XP_003451757.1|PREDICTED: eosinophil peroxidase-like [Oreochromis niloticus]	XP_003451757	7.62712E-145	84	514.612	332	281
a14984	histone h1oo-like	450	gi|348507501|ref|XP_003441294.1|PREDICTED: histone H1oo-like [Oreochromis niloticus]	XP_003441294	5.47281E-20	47	97.4413	129	61
a14996	cadherin-1-like	405	gi|348544673|ref|XP_003459805.1|PREDICTED: EP-cadherin-like [Oreochromis niloticus]	XP_003459805	1.61191E-33	81	142.124	100	81
a149960	enzymatic poly	407	gi|327286446|ref|XP_003227941.1|PREDICTED: hypothetical protein LOC100566709 [Anolis carolinensis]	XP_003227941	2.65664E-28	94	124.79	68	64
a1500	spectrin alpha brain	527	gi|326930307|ref|XP_003211289.1|PREDICTED: spectrin alpha chain, brain-like [Meleagris gallopavo]	XP_003211289	1.85128E-70	99	265.774	131	130
a15001	paired box protein pax-2	412	gi|45382169|ref|NP_990124.1|paired box protein Pax-2 [Gallus gallus]	NP_990124	1.02775E-72	98	272.322	136	134
a15006	phosphotidylinositol phosphatase ptprq-like	405	gi|327272836|ref|XP_003221190.1|PREDICTED: phosphotidylinositol phosphatase PTPRQ-like [Anolis carolinensis]	XP_003221190	1.72217E-35	74	148.673	122	91
a1501	gpi-anchor transamidase-like	2369	gi|71896773|ref|NP_001026449.1|GPI-anchor transamidase precursor [Gallus gallus]	NP_001026449	1.38961E-19	94	100.138	50	47
a15012	hemopexin-like	303	gi|348506792|ref|XP_003440941.1|PREDICTED: hemopexin-like [Oreochromis niloticus]	XP_003440941	2.50716E-34	80	144.821	99	80
a150120	aldehyde oxidase-like	301	gi|260780799|ref|XP_002585527.1|hypothetical protein BRAFLDRAFT_89257 [Branchiostoma floridae]	XP_002585527	4.61139E-12	57	70.8626	82	47
a15016	atp synthase subunit mitochondrial	712	gi|348535463|ref|XP_003455220.1|PREDICTED: ATP synthase subunit O, mitochondrial-like [Oreochromis niloticus]	XP_003455220	2.58845E-81	88	302.753	194	172
a15018	transmembrane protein 179b-like	1682	gi|292625566|ref|XP_001333416.2|PREDICTED: transmembrane protein 179B-like [Danio rerio]	XP_001333416	5.36544E-36	62	154.066	190	119
a15025	zinc finger protein 420-like	1460	gi|327266606|ref|XP_003218095.1|PREDICTED: hypothetical protein LOC100566605 [Anolis carolinensis]	XP_003218095	2.09962E-110	80	400.979	264	212
a15026	pleckstrin homology-like domain family b member 1 isoform a	1935	gi|327290136|ref|XP_003229780.1|PREDICTED: pleckstrin homology-like domain family B member 1-like [Anolis carolinensis]	XP_003229780	2.50159E-157	98	557.37	370	365
a15029	tensin-3	5442	gi|327275019|ref|XP_003222271.1|PREDICTED: tensin-3-like [Anolis carolinensis]	XP_003222271	0.0	100	1089.33	566	566
a15035	relaxin-3 receptor 1	3411	gi|50762308|ref|XP_429217.1|PREDICTED: relaxin-3 receptor 1 [Gallus gallus]	XP_429217	1.82979E-148	70	528.865	453	321
a15039	adamts-like protein 5-like	1938	gi|334326760|ref|XP_001373035.2|PREDICTED: ADAMTS-like protein 5-like [Monodelphis domestica]	XP_001373035	9.12383E-75	66	283.108	262	173
a1504	cell surface glycoprotein muc18	1786	gi|334330127|ref|XP_001380496.2|PREDICTED: cell surface glycoprotein MUC18 [Monodelphis domestica]	XP_001380496	2.7626E-38	64	161.77	215	138
a15040	adamts-like protein 5-like	1002	gi|311248253|ref|XP_003123060.1|PREDICTED: ADAMTS-like protein 5-like [Sus scrofa]	XP_003123060	1.70452E-51	72	204.527	158	115
a15042	zinc finger protein 471	852	gi|327288795|ref|XP_003229110.1|PREDICTED: zinc finger protein 182-like [Anolis carolinensis]	XP_003229110	7.45261E-71	97	268.47	125	122
a15049	cytochrome p450 3a24-like	2837	gi|327286988|ref|XP_003228211.1|PREDICTED: cytochrome P450 3A9-like [Anolis carolinensis]	XP_003228211	0.0	100	979.548	507	507
a150496	wd repeat-containing protein wrap73	314	gi|57529401|ref|NP_001006299.1|WD repeat-containing protein 8 [Gallus gallus]	NP_001006299	5.16862E-40	86	163.696	104	90
a15050	zinc finger protein 91-like	1728	gi|327266700|ref|XP_003218142.1|PREDICTED: zinc finger protein 91-like [Anolis carolinensis]	XP_003218142	5.67891E-73	82	276.944	170	141
a15052	wd repeat-containing protein wrap73	1040	gi|57529401|ref|NP_001006299.1|WD repeat-containing protein 8 [Gallus gallus]	NP_001006299	9.81748E-90	88	331.643	203	179
a15062	inactive phospholipase c-like protein 2-like	1461	gi|327274925|ref|XP_003222225.1|PREDICTED: inactive phospholipase C-like protein 2-like [Anolis carolinensis]	XP_003222225	3.33839E-7	74	58.151	47	35
a15064	PREDICTED: uncharacterized protein KIAA1671-like [Gallus gallus]	683	gi|363739997|ref|XP_003642253.1|PREDICTED: uncharacterized protein KIAA1671-like [Gallus gallus]	XP_003642253	7.41537E-14	49	78.5666	170	84
a15066	protein unc-45 homolog a	2069	gi|363737662|ref|XP_003641884.1|PREDICTED: LOW QUALITY PROTEIN: protein unc-45 homolog A, partial [Gallus gallus]	XP_003641884	2.80914E-146	88	520.776	363	321
a15067	thimet oligopeptidase	1022	gi|4507491|ref|NP_003240.1|thimet oligopeptidase [Homo sapiens]	NP_003240	7.83326E-84	73	311.997	234	171
a15068	thimet oligopeptidase	1202	gi|354488691|ref|XP_003506501.1|PREDICTED: thimet oligopeptidase-like [Cricetulus griseus]	XP_003506501	4.10156E-122	86	439.499	269	232
a15069	thimet oligopeptidase	1183	gi|354488691|ref|XP_003506501.1|PREDICTED: thimet oligopeptidase-like [Cricetulus griseus]	XP_003506501	3.57554E-46	87	187.193	114	100
a1507	immunoglobulin superfamily dcc subclass member 3-like	763	gi|334322587|ref|XP_001372532.2|PREDICTED: immunoglobulin superfamily DCC subclass member 3-like [Monodelphis domestica]	XP_001372532	6.04927E-119	91	427.943	249	229
a15070	thimet oligopeptidase-like	1029	gi|224087796|ref|XP_002194663.1|PREDICTED: similar to thimet oligopeptidase 1 [Taeniopygia guttata]	XP_002194663	1.98825E-10	92	68.1662	42	39
a15071	rho guanine nucleotide exchange factor 16	1068	gi|327287382|ref|XP_003228408.1|PREDICTED: rho guanine nucleotide exchange factor 16-like [Anolis carolinensis]	XP_003228408	9.38988E-11	100	69.3218	35	35
a15073	dep domain-containing protein 5 isoform 1	5494	gi|326929859|ref|XP_003211072.1|PREDICTED: DEP domain-containing protein 5-like isoform 1 [Meleagris gallopavo]	XP_003211072	0.0	86	2444.46	1611	1388
a15074	olfactory receptor 10a4-like	3083	gi|301616361|ref|XP_002937628.1|PREDICTED: hypothetical protein LOC100496475 [Xenopus (Silurana) tropicalis]	XP_002937628	3.63164E-47	48	192.2	418	204
a15077	aspartate beta-hydroxylase domain-containing protein 2	1196	gi|363739984|ref|XP_423207.3|PREDICTED: aspartate beta-hydroxylase domain-containing protein 2 [Gallus gallus]	XP_423207	1.07899E-98	62	361.688	343	213
a15081	rho gtpase-activating protein 20-like	611	gi|327269048|ref|XP_003219307.1|PREDICTED: rho GTPase-activating protein 20-like [Anolis carolinensis]	XP_003219307	3.68238E-8	70	59.3066	54	38
a150827	excitatory amino acid transporter 4	357	gi|157841240|ref|NP_001103173.1|excitatory amino acid transporter 4 [Danio rerio]	NP_001103173	7.8259E-4	74	43.5134	51	38
a150829	dna-directed rna polymerase iii subunit rpc1	579	gi|345309868|ref|XP_001514706.2|PREDICTED: DNA-directed RNA polymerase III subunit RPC1 [Ornithorhynchus anatinus]	XP_001514706	3.98799E-6	42	52.373	135	58
a15094	zinc finger protein rfp-like	663	gi|348533007|ref|XP_003453997.1|PREDICTED: hypothetical protein LOC100710874 [Oreochromis niloticus]	XP_003453997	6.72111E-9	74	62.003	55	41
a15096	general transcription factor 3c polypeptide 4	4182	gi|363740559|ref|XP_415450.3|PREDICTED: general transcription factor 3C polypeptide 4 [Gallus gallus]	XP_415450	0.0	81	795.808	582	475
a15100	alpha-mannosidase 2c1	4061	gi|119331072|ref|NP_001073183.1|alpha-mannosidase 2C1 [Gallus gallus]	NP_001073183	0.0	85	911.368	564	481
a15101	sodium myo-inositol cotransporter 2	1173	gi|363739594|ref|XP_414862.3|PREDICTED: sodium/myo-inositol cotransporter 2 [Gallus gallus]	XP_414862	2.76265E-91	74	337.035	315	235
a15102	pro-neuregulin- membrane-bound isoform-like	2224	gi|224061714|ref|XP_002191894.1|PREDICTED: neuregulin 4 [Taeniopygia guttata]	XP_002191894	1.57522E-25	66	119.783	99	66
a15104	leucine-rich repeat and fibronectin type-iii domain-containing protein 4	2337	gi|148232200|ref|NP_001088811.1|leucine rich repeat and fibronectin type III domain containing 5 precursor [Xenopus laevis]	NP_001088811	0.0	71	645.195	665	473
a15106	zinc finger protein 135-like	1726	gi|327289159|ref|XP_003229292.1|PREDICTED: zinc finger and SCAN domain-containing protein 2-like [Anolis carolinensis]	XP_003229292	3.86289E-13	100	78.1814	36	36
a151116	nadh-ubiquinone oxidoreductase 75 kda mitochondrial-like isoform 2	514	gi|348519643|ref|XP_003447339.1|PREDICTED: NADH-ubiquinone oxidoreductase 75 kDa subunit, mitochondrial-like isoform 2 [Oreochromis niloticus]	XP_003447339	6.15791E-4	53	44.669	82	44
a151167	transforming acidic coiled-coil-containing protein 1	437	gi|327284327|ref|XP_003226890.1|PREDICTED: LOW QUALITY PROTEIN: transforming acidic coiled-coil-containing protein 1-like [Anolis carolinensis]	XP_003226890	1.28205E-31	100	135.961	97	97
a15122	leucine-rich repeat-containing protein 38-like	2640	gi|224079553|ref|XP_002194779.1|PREDICTED: similar to Lrrc38 protein [Taeniopygia guttata]	XP_002194779	1.13487E-110	89	402.905	256	228
a151245	ubiquitin conjugation factor e4 a	461	gi|327288612|ref|XP_003229020.1|PREDICTED: ubiquitin conjugation factor E4 A-like [Anolis carolinensis]	XP_003229020	3.21713E-34	93	144.821	78	73
a15130	uridine-cytidine kinase 2	374	gi|156151450|ref|NP_001095878.1|uridine-cytidine kinase 2 [Rattus norvegicus]	NP_001095878	2.71896E-33	82	141.354	93	77
a15131	adenosine receptor a2b	5964	gi|327291141|ref|XP_003230280.1|PREDICTED: tetratricopeptide repeat protein 19-like [Anolis carolinensis]	XP_003230280	1.97697E-116	90	423.32	247	224
a15132	low quality protein: protocadherin fat 2-like	902	gi|363739133|ref|XP_414584.3|PREDICTED: protocadherin Fat 2 [Gallus gallus]	XP_414584	1.79031E-126	82	453.366	305	253
a15138	eh domain-binding protein 1-like protein 1-like	1549	gi|167736351|ref|NP_001108069.1|EH domain-binding protein 1-like protein 1 isoform a [Mus musculus]	NP_001108069	2.78683E-92	83	340.887	224	187
a15139	arf-gap with ank repeat and ph domain-containing protein 3	1578	gi|363729618|ref|XP_003640679.1|PREDICTED: arf-GAP with GTPase, ANK repeat and PH domain-containing protein 3 [Gallus gallus]	XP_003640679	4.15672E-67	84	257.299	163	137
a15142	rhodopsin	554	gi|118344636|ref|NP_001072099.1|rod opsin [Takifugu rubripes]	NP_001072099	1.17789E-89	98	329.717	184	181
a15143	rhodopsin	671	gi|185136092|ref|NP_001117791.1|RH1 opsin [Oncorhynchus mykiss]	NP_001117791	1.42933E-38	98	160.614	78	77
a151493	acyl- synthetase family member mitochondrial	349	gi|350590439|ref|XP_003131621.3|PREDICTED: acyl-CoA synthetase family member 2, mitochondrial [Sus scrofa]	XP_003131621	2.68985E-28	70	124.79	114	80
a151516	upf0459 protein c19orf50 homolog	365	gi|345327655|ref|XP_001508959.2|PREDICTED: UPF0459 protein C19orf50 homolog [Ornithorhynchus anatinus]	XP_001508959	4.82243E-38	97	157.147	85	83
a15152	alpha-2-hs-glycoprotein precursor	1397	gi|348532167|ref|XP_003453578.1|PREDICTED: fetuin-B-like [Oreochromis niloticus]	XP_003453578	2.24408E-37	58	158.303	190	112
a15164	tenascin-n	349	gi|118094171|ref|XP_001233253.1|PREDICTED: tenascin-N [Gallus gallus]	XP_001233253	5.58273E-42	80	170.244	115	93
a15169	PREDICTED: septin-10-like [Equus caballus]	431	gi|338713779|ref|XP_001492772.3|PREDICTED: septin-10-like [Equus caballus]	XP_001492772	5.65426E-5	71	47.3654	42	30
a15170	peptidyl-prolyl cis-trans isomerase a-like	422	gi|260837569|ref|XP_002613737.1|hypothetical protein BRAFLDRAFT_114823 [Branchiostoma floridae]	XP_002613737	2.06494E-49	88	194.897	112	99
a15174	low quality protein: transcription factor sp5-like	639	gi|327283173|ref|XP_003226316.1|PREDICTED: LOW QUALITY PROTEIN: transcription factor Sp5-like [Anolis carolinensis]	XP_003226316	6.70495E-11	46	68.5514	91	42
a15178	PREDICTED: rCG54054-like [Rattus norvegicus]	2151	gi|293343922|ref|XP_001078719.2|PREDICTED: rCG54054-like [Rattus norvegicus]	XP_001078719	1.01974E-5	35	53.9138	415	149
a15193	probable rna-binding protein eif1ad	1394	gi|126338896|ref|XP_001379488.1|PREDICTED: probable RNA-binding protein EIF1AD-like [Monodelphis domestica]	XP_001379488	5.67666E-49	81	196.823	155	126
a15196	PREDICTED: hypothetical protein LOC100489098 [Xenopus (Silurana) tropicalis]	822	gi|301632921|ref|XP_002945528.1|PREDICTED: hypothetical protein LOC100489098 [Xenopus (Silurana) tropicalis]	XP_002945528	1.63844E-11	63	71.2478	92	58
a151977	beta-arrestin-1 isoform 1	416	gi|154147682|ref|NP_001093721.1|arrestin, beta 2 [Xenopus (Silurana) tropicalis]	NP_001093721	5.12306E-40	92	163.696	98	91
a15199	60s ribosomal protein l4	780	gi|213512258|ref|NP_001135255.1|60S ribosomal protein L4-A [Salmo salar]	NP_001135255	5.94488E-101	85	368.237	227	194
a15204	protein-glutamine gamma-glutamyltransferase 5	1337	gi|291403138|ref|XP_002717805.1|PREDICTED: transglutaminase 5 [Oryctolagus cuniculus]	XP_002717805	2.41477E-150	75	533.487	433	328
a152080	pyridoxal phosphate phosphatase phospho2-like	447	gi|327283169|ref|XP_003226314.1|PREDICTED: pyridoxal phosphate phosphatase PHOSPHO2-like [Anolis carolinensis]	XP_003226314	6.46883E-42	98	170.244	81	80
a15213	formin-binding protein 1	1448	gi|345805952|ref|XP_537815.3|PREDICTED: formin-binding protein 1 isoform 1 [Canis lupus familiaris]	XP_537815	1.44451E-95	89	351.673	229	204
a15217	beta-crystallin b3-like	722	gi|348508124|ref|XP_003441605.1|PREDICTED: beta-crystallin B3-like [Oreochromis niloticus]	XP_003441605	6.54782E-104	93	377.867	199	187
a15224	stress-associated endoplasmic reticulum protein 1	584	gi|348540764|ref|XP_003457857.1|PREDICTED: stress-associated endoplasmic reticulum protein 1-like [Oreochromis niloticus]	XP_003457857	9.05489E-30	100	130.954	65	65
a15249	kielin chordin-like protein	1080	gi|301604482|ref|XP_002931908.1|PREDICTED: kielin/chordin-like protein-like [Xenopus (Silurana) tropicalis]	XP_002931908	2.44481E-107	85	390.193	265	226
a152493	2610034m16rik protein	513	gi|363744636|ref|XP_429167.3|PREDICTED: uncharacterized protein LOC431615 [Gallus gallus]	XP_429167	1.15864E-10	60	67.0106	104	63
a15255	methyltransferase-like protein 21d-like	1616	gi|224052003|ref|XP_002200473.1|PREDICTED: hypothetical protein [Taeniopygia guttata]	XP_002200473	3.29302E-43	80	177.948	126	102
a15256	kelch-like protein 26	2308	gi|126323557|ref|XP_001369924.1|PREDICTED: kelch-like protein 26-like [Monodelphis domestica]	XP_001369924	0.0	92	1030.01	592	546
a152637	zona pellucida sperm-binding protein 3-like	316	gi|327285696|ref|XP_003227569.1|PREDICTED: hypothetical protein LOC100554516 [Anolis carolinensis]	XP_003227569	1.62169E-9	70	62.3882	62	44
a15266	somatostatin receptor type 1	1604	gi|224051456|ref|XP_002200558.1|PREDICTED: somatostatin receptor 1 [Taeniopygia guttata]	XP_002200558	3.62854E-135	89	483.411	345	309
a15268	zinc finger protein 135-like	880	gi|327290114|ref|XP_003229769.1|PREDICTED: zinc finger protein 135-like [Anolis carolinensis]	XP_003229769	2.13423E-52	56	207.223	269	151
a152712	fatty aldehyde dehydrogenase-like	323	gi|327289996|ref|XP_003229710.1|PREDICTED: fatty aldehyde dehydrogenase-like [Anolis carolinensis]	XP_003229710	2.08896E-33	98	141.739	71	70
a15276	equilibrative nucleoside transporter 2	2137	gi|149725451|ref|XP_001496036.1|PREDICTED: equilibrative nucleoside transporter 2 [Equus caballus]	XP_001496036	6.74664E-135	71	483.026	488	351
a15278	probable peptidyl-trna hydrolase-like	1557	gi|126297639|ref|XP_001365569.1|PREDICTED: probable peptidyl-tRNA hydrolase-like [Monodelphis domestica]	XP_001365569	1.40678E-59	79	232.261	177	140
a15279	dnaj homolog subfamily c member 16	2093	gi|86129588|ref|NP_001034419.1|dnaJ homolog subfamily C member 16 precursor [Gallus gallus]	NP_001034419	0.0	87	931.784	643	560
a15280	zinc finger protein 197-like	1199	gi|327266606|ref|XP_003218095.1|PREDICTED: hypothetical protein LOC100566605 [Anolis carolinensis]	XP_003218095	7.6756E-20	67	99.7525	82	55
a15283	PREDICTED: semaphorin-3D-like [Anolis carolinensis]	3111	gi|327265771|ref|XP_003217681.1|PREDICTED: semaphorin-3D-like [Anolis carolinensis]	XP_003217681	9.76575E-8	59	61.2326	59	35
a15288	alpha-crystallin b chain	1116	gi|334329811|ref|XP_003341269.1|PREDICTED: alpha-crystallin B chain-like isoform 2 [Monodelphis domestica]	XP_003341269	4.91407E-58	80	226.483	182	146
a15289	uncharacterized protein LOC499309 [Rattus norvegicus]	1292	gi|157821115|ref|NP_001102631.1|uncharacterized protein LOC499309 [Rattus norvegicus]	NP_001102631	1.38396E-62	56	241.891	316	178
a15291	sh3 and cysteine-rich domain-containing protein 2	1223	gi|327275678|ref|XP_003222600.1|PREDICTED: SH3 and cysteine-rich domain-containing protein 2-like [Anolis carolinensis]	XP_003222600	1.46923E-66	79	254.988	223	177
a15302	zinc finger protein 384 isoform 2	1004	gi|327283562|ref|XP_003226510.1|PREDICTED: zinc finger protein 384-like isoform 2 [Anolis carolinensis]	XP_003226510	9.59053E-95	98	348.206	160	158
a15312	ring finger protein 37 isoform 1	3735	gi|224050315|ref|XP_002190112.1|PREDICTED: U-box domain containing 5 isoform 1 [Taeniopygia guttata]	XP_002190112	2.99043E-176	78	621.313	451	356
a15313	nuclear receptor 2c2-associated	852	gi|126323420|ref|XP_001365444.1|PREDICTED: nuclear receptor 2C2-associated protein-like [Monodelphis domestica]	XP_001365444	7.252E-50	81	198.749	135	110
a15314	nuclear receptor 2c2-associated	932	gi|363743880|ref|XP_003642937.1|PREDICTED: nuclear receptor 2C2-associated protein-like [Gallus gallus]	XP_003642937	6.9151E-28	86	125.946	75	65
a153275	prophage cpz-55 integrase-like	381	gi|301630209|ref|XP_002944215.1|PREDICTED: putative prophage CPZ-55 integrase-like [Xenopus (Silurana) tropicalis]	XP_002944215	5.31802E-5	48	47.3654	121	59
a15329	PREDICTED: hypothetical protein LOC100485804 [Xenopus (Silurana) tropicalis]	605	gi|301630096|ref|XP_002944166.1|PREDICTED: hypothetical protein LOC100485804 [Xenopus (Silurana) tropicalis]	XP_002944166	9.79488E-6	60	51.2174	45	27
a153301	protein phosphatase 1h	320	gi|327273081|ref|XP_003221311.1|PREDICTED: protein phosphatase 1H-like [Anolis carolinensis]	XP_003221311	1.71677E-27	100	122.094	61	61
a15333	disabled homolog 2-interacting protein	1649	gi|332832771|ref|XP_003312311.1|PREDICTED: LOW QUALITY PROTEIN: disabled homolog 2-interacting protein-like [Pan troglodytes]	XP_003312311	0.0	89	699.893	461	412
a15334	40s ribosomal protein s29-like	790	gi|297303045|ref|XP_001082945.2|PREDICTED: 40S ribosomal protein S29-like [Macaca mulatta]	XP_001082945	1.05778E-28	98	128.257	58	57
a15335	cop9 signalosome complex subunit 6-like	1995	gi|109066025|ref|XP_001100125.1|PREDICTED: COP9 signalosome complex subunit 6-like [Macaca mulatta]	XP_001100125	2.50006E-160	97	567.385	308	301
a15340	succinate dehydrogenase assembly factor mitochondrial-like	1745	gi|224050591|ref|XP_002192086.1|PREDICTED: hypothetical protein [Taeniopygia guttata]	XP_002192086	1.79736E-58	85	228.794	143	122
a15341	ferritin heavy chain	2136	gi|327281159|ref|XP_003225317.1|PREDICTED: ferritin heavy chain A-like [Anolis carolinensis]	XP_003225317	3.27334E-97	100	357.836	177	177
a153412	glucosamine--fructose-6-phosphate aminotransferase	379	gi|334312563|ref|XP_001381692.2|PREDICTED: glucosamine--fructose-6-phosphate aminotransferase [isomerizing] 1-like [Monodelphis domestica]	XP_001381692	6.39657E-67	100	253.062	126	126
a15342	dual specificity protein phosphatase 1	2414	gi|327265186|ref|XP_003217389.1|PREDICTED: LOW QUALITY PROTEIN: dual specificity protein phosphatase 1-like [Anolis carolinensis]	XP_003217389	5.53443E-165	100	583.178	313	313
a15343	dual specificity protein phosphatase 1	1993	gi|327265186|ref|XP_003217389.1|PREDICTED: LOW QUALITY PROTEIN: dual specificity protein phosphatase 1-like [Anolis carolinensis]	XP_003217389	1.03431E-105	66	385.956	380	253
a15346	deoxyribonuclease-2-alpha precursor	2371	gi|149499016|ref|XP_001507235.1|PREDICTED: deoxyribonuclease-2-alpha-like [Ornithorhynchus anatinus]	XP_001507235	2.72944E-108	68	394.815	334	230
a15350	zinc finger protein 850-like	393	gi|327286466|ref|XP_003227951.1|PREDICTED: zinc finger protein 850-like [Anolis carolinensis]	XP_003227951	1.69602E-6	54	52.373	81	44
a15352	poly	1187	gi|326676550|ref|XP_693301.4|PREDICTED: poly [ADP-ribose] polymerase 10-like [Danio rerio]	XP_693301	8.24692E-67	62	255.758	289	180
a153527	guanidinoacetate n-methyltransferase	586	gi|348523117|ref|XP_003449070.1|PREDICTED: guanidinoacetate N-methyltransferase-like [Oreochromis niloticus]	XP_003449070	3.17604E-75	91	281.952	153	140
a15353	poly	845	gi|345312198|ref|XP_003429221.1|PREDICTED: LOW QUALITY PROTEIN: poly [ADP-ribose] polymerase 10-like [Ornithorhynchus anatinus]	XP_003429221	9.68036E-47	71	188.348	164	117
a153532	basal cell adhesion molecule-like	445	gi|301623556|ref|XP_002941084.1|PREDICTED: basal cell adhesion molecule [Xenopus (Silurana) tropicalis]	XP_002941084	2.65049E-32	60	138.272	149	90
a15355	platelet-derived growth factor subunit b-like	4193	gi|327272578|ref|XP_003221061.1|PREDICTED: platelet-derived growth factor subunit B-like [Anolis carolinensis]	XP_003221061	4.80968E-122	100	441.425	218	218
a153553	apolipoprotein c-ii precursor	632	gi|327280192|ref|XP_003224837.1|PREDICTED: protein phosphatase 1 regulatory subunit 14D-like [Anolis carolinensis]	XP_003224837	9.13779E-21	100	101.293	49	49
a15356	atp synthase mitochondrial f1 complex assembly factor 2-like	3397	gi|327289766|ref|XP_003229595.1|PREDICTED: ATP synthase mitochondrial F1 complex assembly factor 2-like [Anolis carolinensis]	XP_003229595	1.75123E-167	100	592.038	288	288
a15357	transforming acidic coiled-coil-containing protein 3	3583	gi|147905121|ref|NP_001090422.1|transforming, acidic coiled-coil containing protein 3 [Xenopus laevis]	NP_001090422	7.64012E-129	52	463.766	964	508
a15358	transforming acidic coiled-coil-containing protein 3	1350	gi|94681040|ref|NP_001035525.1|transforming acidic coiled-coil-containing protein 3 [Mus musculus]	NP_001035525	1.53587E-27	44	125.561	376	168
a15359	pallidin	1320	gi|56119086|ref|NP_001007826.1|pallidin [Gallus gallus]	NP_001007826	1.38658E-41	70	172.17	148	105
a15369	protein s100-a6	607	gi|113205682|ref|NP_001038022.1|protein S100-A6 [Sus scrofa]	NP_001038022	5.18166E-15	84	82.0333	82	69
a15371	integrin alpha-10 precursor	3787	gi|329663456|ref|NP_001192519.1|integrin alpha-10 precursor [Bos taurus]	NP_001192519	1.36366E-59	73	233.802	276	203
a153735	pumilio domain-containing protein c14orf21-like	329	gi|291403641|ref|XP_002718150.1|PREDICTED: hypothetical protein [Oryctolagus cuniculus]	XP_002718150	8.50117E-11	56	66.6254	108	61
a15378	pentatricopeptide repeat-containing protein 1-like	1063	gi|327288270|ref|XP_003228851.1|PREDICTED: pentatricopeptide repeat-containing protein 1-like [Anolis carolinensis]	XP_003228851	1.57679E-34	100	148.288	73	73
a15380	retinoid-inducible serine carboxypeptidase	4753	gi|327277030|ref|XP_003223269.1|PREDICTED: retinoid-inducible serine carboxypeptidase-like [Anolis carolinensis]	XP_003223269	0.0	97	864.759	433	424
a15381	PREDICTED: stromelysin-1-like [Anolis carolinensis]	1592	gi|327269114|ref|XP_003219340.1|PREDICTED: stromelysin-1-like [Anolis carolinensis]	XP_003219340	1.28151E-7	55	59.6918	84	47
a153817	stress-70 mitochondrial	319	gi|148228693|ref|NP_001080166.1|heat shock 70kDa protein 9 (mortalin) [Xenopus laevis]	NP_001080166	4.87167E-6	60	50.8322	76	46
a153845	claudin gene 1	316	gi|327266618|ref|XP_003218101.1|PREDICTED: hypothetical protein LOC100567772 [Anolis carolinensis]	XP_003218101	3.03717E-32	81	137.887	92	75
a15386	troponin i type 1 ( slow)	1551	gi|260808275|ref|XP_002598933.1|hypothetical protein BRAFLDRAFT_79864 [Branchiostoma floridae]	XP_002598933	3.99947E-6	58	54.6842	55	32
a15387	ubiquitin-conjugating enzyme e2 q2	2686	gi|55742509|ref|NP_001006696.1|ubiquitin-conjugating enzyme E2Q family member 2 [Xenopus (Silurana) tropicalis]	NP_001006696	0.0	95	656.751	369	353
a153904	thyroid adenoma-associated protein homolog	421	gi|363740123|ref|XP_415215.3|PREDICTED: thyroid adenoma-associated protein homolog [Gallus gallus]	XP_415215	8.23508E-6	70	50.0618	41	29
a15391	carcinoembryonic antigen-related cell adhesion molecule 5-like	2671	gi|296233970|ref|XP_002762244.1|PREDICTED: carcinoembryonic antigen-related cell adhesion molecule 1 isoform 3 [Callithrix jacchus]	XP_002762244	1.75073E-42	47	176.407	395	188
a15392	tapasin isoform 1 precursor	2361	gi|331284240|ref|NP_001029988.2|tapasin isoform 1 precursor [Gallus gallus]	NP_001029988	7.76416E-55	55	217.238	343	189
a15393	PREDICTED: uncharacterized protein LOC776634 [Gallus gallus]	3692	gi|118086255|ref|XP_001236146.1|PREDICTED: uncharacterized protein LOC776634 [Gallus gallus]	XP_001236146	5.84643E-7	56	58.9214	81	46
a15395	translocon-associated protein subunit beta-like	959	gi|57529546|ref|NP_001006561.1|translocon-associated protein subunit beta precursor [Gallus gallus]	NP_001006561	2.98842E-90	96	333.183	183	177
a15396	translocon-associated protein subunit beta-like	1092	gi|57529546|ref|NP_001006561.1|translocon-associated protein subunit beta precursor [Gallus gallus]	NP_001006561	9.49234E-91	96	335.109	183	177
a15397	upf0595 protein c22orf40 homolog	1615	gi|327273365|ref|XP_003221451.1|PREDICTED: UPF0595 protein C22orf40 homolog [Anolis carolinensis]	XP_003221451	1.41833E-62	100	242.276	125	125
a15398	bcl2 antagonist of cell death	1398	gi|6671610|ref|NP_031548.1|bcl2 antagonist of cell death [Mus musculus]	NP_031548	2.17862E-24	52	115.161	180	95
a15399	protein osteopotentia homolog	5652	gi|363736487|ref|XP_422229.3|PREDICTED: protein osteopotentia homolog [Gallus gallus]	XP_422229	0.0	77	1442.17	1214	941
a15402	small acidic protein	6875	gi|327260051|ref|XP_003214849.1|PREDICTED: small acidic protein-like [Anolis carolinensis]	XP_003214849	1.1522E-75	79	288.115	188	149
a15403	src substrate cortactin isoform 1	1575	gi|327280921|ref|XP_003225199.1|PREDICTED: src substrate protein p85-like [Anolis carolinensis]	XP_003225199	1.76956E-126	95	454.521	230	220
a15405	paired box protein pax-7	2361	gi|344283453|ref|XP_003413486.1|PREDICTED: paired box protein Pax-7-like [Loxodonta africana]	XP_003413486	0.0	91	835.099	462	421
a15406	cyclin-dependent kinase-like 1	5194	gi|327287366|ref|XP_003228400.1|PREDICTED: cyclin-dependent kinase-like 1-like [Anolis carolinensis]	XP_003228400	0.0	100	728.013	350	350
a15413	testis-expressed sequence 12	894	gi|327289738|ref|XP_003229581.1|PREDICTED: beta,beta-carotene 9',10'-oxygenase-like [Anolis carolinensis]	XP_003229581	2.79862E-23	90	110.538	66	60
a15415	zinc finger protein 135-like	666	gi|327289684|ref|XP_003229554.1|PREDICTED: zinc finger protein 420-like [Anolis carolinensis]	XP_003229554	1.13641E-72	100	273.863	124	124
a15416	zinc finger protein 850-like	547	gi|327281878|ref|XP_003225672.1|PREDICTED: zinc finger protein 729-like [Anolis carolinensis]	XP_003225672	4.16614E-68	74	258.07	179	134
a15419	zinc finger protein 850-like	400	gi|327281846|ref|XP_003225656.1|PREDICTED: zinc finger protein 850-like [Anolis carolinensis]	XP_003225656	2.67604E-28	69	124.79	104	72
a15421	ubiquitin-like protein atg12-like	1911	gi|327276585|ref|XP_003223050.1|PREDICTED: ubiquitin-like protein ATG12-like [Anolis carolinensis]	XP_003223050	6.91195E-51	100	203.756	140	140
a15428	cold-inducible rna-binding protein	3920	gi|327290660|ref|XP_003230040.1|PREDICTED: cold-inducible RNA-binding protein-like [Anolis carolinensis]	XP_003230040	1.02105E-41	100	174.481	88	88
a154302	nitrilase homolog 1-like	399	gi|198438060|ref|XP_002131322.1|PREDICTED: similar to Nitrilase 1 [Ciona intestinalis]	XP_002131322	4.91094E-6	48	50.8322	142	69
a154328	vacuolar protein sorting-associated protein 45-like	314	gi|354472917|ref|XP_003498683.1|PREDICTED: vacuolar protein sorting-associated protein 45-like [Cricetulus griseus]	XP_003498683	1.78883E-16	85	85.5001	56	48
a15433	tropomyosin alpha-1 chain-like isoform 4	1641	gi|256000782|ref|NP_001157721.1|tropomyosin alpha-1 chain isoform 2 [Mus musculus]	NP_001157721	3.19942E-94	69	347.436	284	198
a15436	zinc finger protein 397-like	2437	gi|327266606|ref|XP_003218095.1|PREDICTED: hypothetical protein LOC100566605 [Anolis carolinensis]	XP_003218095	1.02202E-41	65	173.711	223	146
a15438	ubiquitin a-52 residue ribosomal protein fusion product 1	645	gi|148236927|ref|NP_001085456.1|ubiquitin A-52 residue ribosomal protein fusion product 1 [Xenopus laevis]	NP_001085456	2.4418E-69	100	262.692	128	128
a15440	calreticulin precursor	3102	gi|327264037|ref|XP_003216823.1|PREDICTED: calreticulin-like [Anolis carolinensis]	XP_003216823	0.0	98	736.873	373	367
a15441	high mobility group protein b1-like	1867	gi|126327421|ref|XP_001367294.1|PREDICTED: high mobility group protein B1-like isoform 2 [Monodelphis domestica]	XP_001367294	2.06582E-84	98	315.079	170	168
a15444	proteasome subunit alpha type-4	1356	gi|291410735|ref|XP_002721651.1|PREDICTED: proteasome alpha 4 subunit-like [Oryctolagus cuniculus]	XP_002721651	1.35937E-124	94	447.973	238	225
a15447	junctional adhesion molecule a-like	3983	gi|134085761|ref|NP_001076835.1|F11 receptor precursor [Gallus gallus]	NP_001076835	2.61867E-77	73	292.738	279	205
a15450	zinc finger protein 214	729	gi|327291576|ref|XP_003230497.1|PREDICTED: zinc finger protein 160-like [Anolis carolinensis]	XP_003230497	1.65472E-70	80	266.929	173	140
a15452	protein shisa-2 homolog	1741	gi|326679657|ref|XP_003201351.1|PREDICTED: protein shisa-2-like [Danio rerio]	XP_003201351	2.89689E-8	57	62.003	54	31
a15455	zinc finger protein 850-like	2187	gi|327281809|ref|XP_003225639.1|PREDICTED: zinc finger protein 84-like [Anolis carolinensis]	XP_003225639	2.82078E-19	75	98.9821	69	52
a15456	zinc finger protein 135-like	654	gi|327288256|ref|XP_003228844.1|PREDICTED: zinc finger protein 629-like [Anolis carolinensis]	XP_003228844	2.80353E-44	90	179.489	94	85
a15464	cytochrome c oxidase subunit mitochondrial-like	612	gi|149411044|ref|XP_001506260.1|PREDICTED: cytochrome c oxidase subunit 7B, mitochondrial-like [Ornithorhynchus anatinus]	XP_001506260	3.66534E-24	84	112.464	66	56
a15465	proteasome subunit beta type-7-like	1289	gi|126294104|ref|XP_001365387.1|PREDICTED: proteasome subunit beta type-7-like [Monodelphis domestica]	XP_001365387	2.08416E-135	90	483.797	284	257
a15466	ornithine decarboxylase antizyme 1	1622	gi|56790949|ref|NP_990247.1|ornithine decarboxylase antizyme 1 [Gallus gallus]	NP_990247	4.72322E-82	98	306.99	158	155
a15467	zinc finger protein 135-like	543	gi|327289684|ref|XP_003229554.1|PREDICTED: zinc finger protein 420-like [Anolis carolinensis]	XP_003229554	1.47291E-33	100	143.28	63	63
a15469	cyclin-dependent kinase inhibitor 1c	1623	gi|348512889|ref|XP_003443975.1|PREDICTED: cyclin-dependent kinase inhibitor 1C-like [Oreochromis niloticus]	XP_003443975	3.80368E-23	50	111.309	204	103
a15470	sodium glucose cotransporter 5 isoform 2	906	gi|363739380|ref|XP_003642163.1|PREDICTED: sodium/glucose cotransporter 5 isoform 2 [Gallus gallus]	XP_003642163	3.37364E-32	92	140.198	70	65
a15471	atrial natriuretic peptide receptor 3-like	6921	gi|363744322|ref|XP_003643022.1|PREDICTED: atrial natriuretic peptide receptor 3-like [Gallus gallus]	XP_003643022	0.0	79	663.685	490	391
a15472	protein arginine n-methyltransferase 1 isoform 1	4771	gi|344270034|ref|XP_003406851.1|PREDICTED: protein arginine N-methyltransferase 1-like isoform 2 [Loxodonta africana]	XP_003406851	0.0	97	697.197	369	361
a15473	dual specificity protein kinase clk1	3032	gi|327260729|ref|XP_003215186.1|PREDICTED: dual specificity protein kinase CLK1-like [Anolis carolinensis]	XP_003215186	0.0	100	875.159	484	484
a15474	cell death activator cide-a-like	4385	gi|224046058|ref|XP_002192298.1|PREDICTED: similar to cell death-inducing DFFA-like effector a [Taeniopygia guttata]	XP_002192298	2.38047E-71	83	273.092	218	183
a15476	cadherin-13 precursor	3843	gi|48976117|ref|NP_001001760.1|cadherin-13 precursor [Gallus gallus]	NP_001001760	0.0	88	1101.27	710	628
a15477	cadherin-13 precursor	5063	gi|326927477|ref|XP_003209919.1|PREDICTED: cadherin-13-like [Meleagris gallopavo]	XP_003209919	0.0	90	823.928	498	449
a15479	folate receptor alpha precursor	1417	gi|45382285|ref|NP_990165.1|folate receptor alpha precursor [Gallus gallus]	NP_990165	1.96393E-97	77	357.836	234	181
a15481	PREDICTED: hypothetical protein LOC100587048 [Nomascus leucogenys]	1302	gi|332232575|ref|XP_003265481.1|PREDICTED: hypothetical protein LOC100587048 [Nomascus leucogenys]	XP_003265481	7.04984E-6	83	53.5286	37	31
a15483	ap-1 complex subunit sigma-1a	1126	gi|296192341|ref|XP_002744015.1|PREDICTED: AP-1 complex subunit sigma-1A-like isoform 2 [Callithrix jacchus]	XP_002744015	3.53972E-80	97	300.056	159	155
a15484	nuclear pore complex protein nup214	4097	gi|326930380|ref|XP_003211325.1|PREDICTED: LOW QUALITY PROTEIN: nuclear pore complex protein Nup214-like [Meleagris gallopavo]	XP_003211325	1.3256E-116	39	423.32	1081	424
a15485	nuclear receptor-binding protein	2612	gi|326916618|ref|XP_003204603.1|PREDICTED: LOW QUALITY PROTEIN: nuclear receptor-binding protein-like [Meleagris gallopavo]	XP_003204603	0.0	93	867.07	473	443
a15487	succinate dehydrogenase cytochrome b560 mitochondrial-like	3201	gi|218847754|ref|NP_001136371.1|succinate dehydrogenase complex, subunit C, integral membrane protein, 15kDa [Xenopus (Silurana) tropicalis]	NP_001136371	4.31632E-59	77	231.876	169	131
a15490	zinc finger protein 420-like	349	gi|327287806|ref|XP_003228619.1|PREDICTED: zinc finger protein 197-like [Anolis carolinensis]	XP_003228619	1.68482E-30	67	132.109	116	78
a15494	cell division control protein 42 homolog isoform 1	2280	gi|108998900|ref|XP_001100274.1|PREDICTED: cell division control protein 42 homolog isoform 5 [Macaca mulatta]	XP_001100274	6.41634E-107	100	390.193	191	191
a15495	cell division control protein 42 homolog isoform 1	2484	gi|108998900|ref|XP_001100274.1|PREDICTED: cell division control protein 42 homolog isoform 5 [Macaca mulatta]	XP_001100274	7.11111E-107	100	390.193	191	191
a15496	nadh dehydrogenase	1147	gi|348522594|ref|XP_003448809.1|PREDICTED: NADH dehydrogenase [ubiquinone] 1 alpha subcomplex subunit 11-like [Oreochromis niloticus]	XP_003448809	4.48962E-46	77	186.808	132	102
a15497	uhrf1-binding protein 1-like	1325	gi|327271319|ref|XP_003220435.1|PREDICTED: UHRF1-binding protein 1-like [Anolis carolinensis]	XP_003220435	2.39688E-17	68	91.6633	89	61
a155004	rab-like protein 2a-like	471	gi|50806654|ref|XP_424473.1|PREDICTED: RAB, member of RAS oncogene family-like 2B [Gallus gallus]	XP_424473	9.02261E-59	95	226.483	118	113
a15509	zinc finger and btb domain-containing protein 7b isoform 1	481	gi|297280169|ref|XP_002801856.1|PREDICTED: zinc finger and BTB domain-containing protein 7B isoform 3 [Macaca mulatta]	XP_002801856	2.01427E-48	97	192.2	88	86
a15511	PREDICTED: hypothetical protein LOC100003413 [Danio rerio]	734	gi|292614573|ref|XP_001921829.2|PREDICTED: hypothetical protein LOC100003413 [Danio rerio]	XP_001921829	1.2277E-4	51	48.1358	164	84
a15515	fibulin-2	671	gi|327278543|ref|XP_003224021.1|PREDICTED: fibulin-2-like [Anolis carolinensis]	XP_003224021	8.84956E-81	91	300.827	154	141
a15517	dimethylaniline monooxygenase	1006	gi|326671244|ref|XP_001332968.4|PREDICTED: flavin-containing monooxygenase FMO GS-OX-like 1-like [Danio rerio]	XP_001332968	1.8383E-37	77	157.918	118	91
a15518	wap four-disulfide core domain protein 3-like	505	gi|348514818|ref|XP_003444937.1|PREDICTED: WAP four-disulfide core domain protein 3-like [Oreochromis niloticus]	XP_003444937	6.95076E-45	64	180.644	135	87
a15523	integrin alpha-1-like	734	gi|327262912|ref|XP_003216267.1|PREDICTED: integrin alpha-1-like [Anolis carolinensis]	XP_003216267	6.49477E-14	78	78.9518	64	50
a15524	immunoglobulin superfamily containing leucine-rich repeat protein	2134	gi|118095559|ref|XP_001233273.1|PREDICTED: immunoglobulin superfamily containing leucine-rich repeat protein [Gallus gallus]	XP_001233273	3.1577E-100	64	367.851	402	258
a15538	probable phospholipid-transporting atpase -like	489	gi|363744025|ref|XP_429208.3|PREDICTED: probable phospholipid-transporting ATPase FetA-like [Gallus gallus]	XP_429208	2.54883E-62	84	238.424	163	138
a155392	low quality protein: probable e3 ubiquitin-protein ligase c12orf51-like	348	gi|363739861|ref|XP_415176.3|PREDICTED: LOW QUALITY PROTEIN: probable E3 ubiquitin-protein ligase C12orf51 [Gallus gallus]	XP_415176	1.92321E-34	95	145.206	73	70
a15550	myosin xviiib-like	947	gi|350592587|ref|XP_001924463.4|PREDICTED: myosin-XVIIIb-like [Sus scrofa]	XP_001924463	2.60681E-30	66	134.035	215	142
a15560	probable atp-dependent rna helicase ddx58	919	gi|359320815|ref|XP_003639433.1|PREDICTED: probable ATP-dependent RNA helicase DDX58-like [Canis lupus familiaris]	XP_003639433	4.87751E-103	76	375.555	306	233
a15566	beta-crystallin b2-like	401	gi|348516180|ref|XP_003445617.1|PREDICTED: beta-crystallin B2-like [Oreochromis niloticus]	XP_003445617	6.78869E-32	97	136.732	81	79
a15572	creb-regulated transcription coactivator 2	756	gi|126307734|ref|XP_001372628.1|PREDICTED: CREB-regulated transcription coactivator 2 [Monodelphis domestica]	XP_001372628	1.27153E-36	57	154.451	182	105
a15575	dexamethasone-induced ras-related protein 1-like	567	gi|327285816|ref|XP_003227628.1|PREDICTED: dexamethasone-induced Ras-related protein 1-like [Anolis carolinensis]	XP_003227628	8.19067E-41	98	167.548	82	81
a15576	integral membrane protein 2b	581	gi|348524072|ref|XP_003449547.1|PREDICTED: integral membrane protein 2B-like [Oreochromis niloticus]	XP_003449547	6.53754E-73	80	274.248	195	157
a15577	nacht and wd repeat domain-containing protein 1	908	gi|260793551|ref|XP_002591775.1|hypothetical protein BRAFLDRAFT_83549 [Branchiostoma floridae]	XP_002591775	1.52635E-24	48	114.775	236	115
a15579	sodium iodide cotransporter	484	gi|363745930|ref|XP_429095.3|PREDICTED: sodium/iodide cotransporter [Gallus gallus]	XP_429095	2.52411E-67	90	254.988	161	146
a155867	protein prrc1	393	gi|297294983|ref|XP_002804577.1|PREDICTED: protein PRRC1-like [Macaca mulatta]	XP_002804577	1.50929E-63	96	241.891	130	125
a15588	seizure protein 6 homolog	1447	gi|326918112|ref|XP_003205335.1|PREDICTED: LOW QUALITY PROTEIN: seizure protein 6 homolog [Meleagris gallopavo]	XP_003205335	3.73164E-35	80	150.984	140	112
a15593	adp atp translocase 3-like	573	gi|54020693|ref|NP_989562.2|adenine nucleotide translocator 3 [Gallus gallus]	NP_989562	1.16374E-18	100	93.9745	43	43
a15595	breast cancer anti-estrogen resistance 1	540	gi|363738076|ref|XP_414057.3|PREDICTED: LOW QUALITY PROTEIN: breast cancer anti-estrogen resistance protein 1 [Gallus gallus]	XP_414057	1.54946E-35	65	149.828	128	84
a155981	epsin 2	338	gi|327280644|ref|XP_003225062.1|PREDICTED: epsin-1-like [Anolis carolinensis]	XP_003225062	3.66082E-25	65	114.39	87	57
a15601	anthrax toxin receptor 1	994	gi|126304011|ref|XP_001381695.1|PREDICTED: anthrax toxin receptor 1 [Monodelphis domestica]	XP_001381695	1.39296E-122	96	440.654	232	225
a15603	alpha-methylacyl- racemase	480	gi|71895383|ref|NP_001026619.1|alpha-methylacyl-CoA racemase [Gallus gallus]	NP_001026619	2.5718E-11	89	68.9366	65	58
a15613	fructose-bisphosphate aldolase a	300	gi|348501948|ref|XP_003438531.1|PREDICTED: fructose-bisphosphate aldolase A [Oreochromis niloticus]	XP_003438531	3.26664E-50	98	197.593	100	98
a15617	zinc finger protein castor homolog 1	729	gi|363741972|ref|XP_417611.3|PREDICTED: zinc finger protein castor homolog 1 [Gallus gallus]	XP_417611	1.45635E-50	80	200.675	140	112
a15618	type i cytoskeletal 13-like	1092	gi|348509898|ref|XP_003442483.1|PREDICTED: keratin, type I cytoskeletal 13-like [Oreochromis niloticus]	XP_003442483	2.1581E-135	90	483.411	310	280
a15620	sodium-dependent neutral amino acid transporter b at3-like	405	gi|224045904|ref|XP_002187681.1|PREDICTED: similar to orphan transport XT2 [Taeniopygia guttata]	XP_002187681	1.55764E-36	79	152.14	99	79
a15632	chz-cadherin precursor	540	gi|301609757|ref|XP_002934428.1|PREDICTED: protocadherin-23-like [Xenopus (Silurana) tropicalis]	XP_002934428	6.54017E-18	71	91.2781	116	83
a15639	e3 ubiquitin-protein ligase arkadia	2539	gi|315075292|ref|NP_001186680.1|E3 ubiquitin-protein ligase Arkadia [Gallus gallus]	NP_001186680	1.39842E-150	69	535.413	734	507
a15640	interferon regulatory factor 2-binding	3268	gi|224051538|ref|XP_002200019.1|PREDICTED: hypothetical protein [Taeniopygia guttata]	XP_002200019	0.0	63	819.305	765	486
a15641	afg3-like protein 2	3896	gi|363730673|ref|XP_419121.2|PREDICTED: AFG3-like protein 2 [Gallus gallus]	XP_419121	0.0	89	1285.78	808	727
a15642	dna-binding protein inhibitor id-3	1075	gi|326936072|ref|XP_003214082.1|PREDICTED: DNA-binding protein inhibitor ID-3-A-like [Meleagris gallopavo]	XP_003214082	7.98072E-26	65	119.398	127	83
a15643	nuclear receptor corepressor 1	1455	gi|326931529|ref|XP_003211881.1|PREDICTED: nuclear receptor corepressor 1-like [Meleagris gallopavo]	XP_003211881	0.0	93	668.692	456	428
a15644	phd finger protein 23	2753	gi|226423861|ref|NP_084340.2|PHD finger protein 23 [Mus musculus]	NP_084340	7.53961E-81	59	303.908	395	235
a15646	transcription factor rfx4-like	3966	gi|327272328|ref|XP_003220937.1|PREDICTED: transcription factor RFX4-like [Anolis carolinensis]	XP_003220937	9.03348E-163	99	576.63	323	322
a15650	phospholipase a2 inhibitor subunit gamma b-like	1649	gi|327276234|ref|XP_003222875.1|PREDICTED: phospholipase A2 inhibitor subunit gamma B-like [Anolis carolinensis]	XP_003222875	1.76E-108	96	394.815	198	192
a15653	zinc finger protein 850-like	528	gi|327291294|ref|XP_003230356.1|PREDICTED: zinc finger protein 850-like [Anolis carolinensis]	XP_003230356	6.13431E-82	85	303.908	174	148
a15654	mitofusin-2	2986	gi|354504763|ref|XP_003514443.1|PREDICTED: mitofusin-2 [Cricetulus griseus]	XP_003514443	0.0	86	1163.29	753	654
a15655	zinc finger protein 112 homolog isoform 1	522	gi|327290957|ref|XP_003230188.1|PREDICTED: zinc finger protein 135-like [Anolis carolinensis]	XP_003230188	2.85209E-76	79	285.034	171	136
a15657	platelet-activating factor acetylhydrolase ib subunit beta	2121	gi|224083121|ref|XP_002190232.1|PREDICTED: platelet-activating factor acetylhydrolase, isoform Ib, beta subunit 30kDa [Taeniopygia guttata]	XP_002190232	2.09372E-112	94	408.297	229	216
a15658	upf0608 protein c19orf42 homolog	797	gi|296233205|ref|XP_002761912.1|PREDICTED: UPF0608 protein C19orf42-like [Callithrix jacchus]	XP_002761912	2.75313E-24	98	113.62	58	57
a15660	fragile x mental retardation syndrome-related protein 2	4331	gi|332250899|ref|XP_003274587.1|PREDICTED: LOW QUALITY PROTEIN: fragile X mental retardation syndrome-related protein 2-like [Nomascus leucogenys]	XP_003274587	0.0	72	814.683	660	477
a15670	rna-binding protein 45	2175	gi|327282004|ref|XP_003225735.1|PREDICTED: RNA-binding protein 45-like [Anolis carolinensis]	XP_003225735	5.65569E-129	97	463.381	243	238
a15671	btb poz domain-containing protein 2-like	2259	gi|334326746|ref|XP_001371955.2|PREDICTED: BTB/POZ domain-containing protein 2-like [Monodelphis domestica]	XP_001371955	0.0	96	823.157	433	417
a15674	e3 ubiquitin-protein ligase rnf181-like	824	gi|345321013|ref|XP_001513994.2|PREDICTED: E3 ubiquitin-protein ligase RNF181-like [Ornithorhynchus anatinus]	XP_001513994	5.21991E-66	83	252.292	158	132
a15676	39s ribosomal protein mitochondrial	720	gi|338718638|ref|XP_003363866.1|PREDICTED: 39S ribosomal protein L34, mitochondrial-like [Equus caballus]	XP_003363866	2.88955E-19	68	96.6709	86	59
a1568	mitogen-activated protein kinase kinase kinase kinase 4-like	1068	gi|71895623|ref|NP_001026297.1|Nik related kinase [Gallus gallus]	NP_001026297	5.25535E-171	98	601.668	335	331
a15680	general transcription factor 3c polypeptide 1	2781	gi|327289173|ref|XP_003229299.1|PREDICTED: general transcription factor 3C polypeptide 1-like [Anolis carolinensis]	XP_003229299	0.0	83	700.664	425	353
a15681	protein sgt1 isoform 1	3150	gi|297301148|ref|XP_002805730.1|PREDICTED: protein SGT1 isoform 2 [Macaca mulatta]	XP_002805730	0.0	76	780.015	661	505
a15682	zinc finger and scan domain-containing protein 21-like	2614	gi|327288706|ref|XP_003229067.1|PREDICTED: zinc finger protein 658-like [Anolis carolinensis]	XP_003229067	9.36545E-41	100	170.629	76	76
a15683	monocarboxylate transporter 10	855	gi|224048301|ref|XP_002191589.1|PREDICTED: solute carrier family 16, member 10 (aromatic amino acid transporter) [Taeniopygia guttata]	XP_002191589	1.74483E-35	87	150.984	93	81
a15685	PREDICTED: uncharacterized protein LOC100857505 [Gallus gallus]	536	gi|363729350|ref|XP_003640634.1|PREDICTED: uncharacterized protein LOC100857505 [Gallus gallus]	XP_003640634	5.11296E-7	71	55.0694	42	30
a15687	zinc finger protein 420-like	646	gi|327266466|ref|XP_003218026.1|PREDICTED: zinc finger protein 420-like [Anolis carolinensis]	XP_003218026	3.99695E-96	96	351.673	166	161
a15693	ankyrin repeat domain-containing protein 40	1078	gi|327265121|ref|XP_003217357.1|PREDICTED: ankyrin repeat domain-containing protein 40-like [Anolis carolinensis]	XP_003217357	1.89447E-51	100	204.527	99	99
a15694	receptor expression-enhancing protein 6	833	gi|148233509|ref|NP_001088158.1|receptor accessory protein 6 [Xenopus laevis]	NP_001088158	2.23609E-64	77	246.899	178	138
a15698	3-hydroxybutyrate dehydrogenase type 2	1415	gi|224049483|ref|XP_002196239.1|PREDICTED: 3-hydroxybutyrate dehydrogenase, type 2 [Taeniopygia guttata]	XP_002196239	1.49677E-113	93	411.379	245	228
a15699	electron transfer flavoprotein subunit mitochondrial-like	2262	gi|291410743|ref|XP_002721642.1|PREDICTED: electron transfer flavoprotein, alpha polypeptide [Oryctolagus cuniculus]	XP_002721642	9.36512E-151	90	535.798	323	292
a15701	iron-responsive element-binding protein 2	5855	gi|345323318|ref|XP_001513243.2|PREDICTED: iron-responsive element-binding protein 2 [Ornithorhynchus anatinus]	XP_001513243	0.0	88	1567.75	958	846
a15702	zinc finger protein 850-like	1521	gi|327288961|ref|XP_003229193.1|PREDICTED: zinc finger protein 729-like [Anolis carolinensis]	XP_003229193	3.73733E-150	61	533.102	514	318
a15704	pith domain-containing protein 1-like	1546	gi|350539017|ref|NP_001232597.1|putative thioredoxin family Trp26 variant 1 [Taeniopygia guttata]	NP_001232597	1.2912E-89	90	332.028	191	173
a15706	acyl-coenzyme a thioesterase mitochondrial	908	gi|327268204|ref|XP_003218888.1|PREDICTED: acyl-coenzyme A thioesterase 9, mitochondrial-like [Anolis carolinensis]	XP_003218888	7.04103E-46	100	185.652	89	89
a15707	dna replication licensing factor mcm6	2834	gi|327260632|ref|XP_003215138.1|PREDICTED: DNA replication licensing factor MCM6-like [Anolis carolinensis]	XP_003215138	0.0	88	1037.33	668	592
a15709	actin-related protein 2 3 complex subunit 5-like	2238	gi|301761860|ref|XP_002916350.1|PREDICTED: actin-related protein 2/3 complex subunit 5-like protein-like [Ailuropoda melanoleuca]	XP_002916350	1.33202E-56	82	223.016	161	133
a15710	upf0172 protein fam158a-like	905	gi|126278175|ref|XP_001380159.1|PREDICTED: UPF0172 protein FAM158A-like [Monodelphis domestica]	XP_001380159	5.67503E-80	80	298.901	210	168
a157136	26s proteasome non-atpase regulatory subunit 5	329	gi|326923375|ref|XP_003207912.1|PREDICTED: 26S proteasome non-ATPase regulatory subunit 5-like [Meleagris gallopavo]	XP_003207912	9.35565E-26	86	116.316	76	66
a15717	pre-mrna-processing factor 39	1893	gi|157954079|ref|NP_001103259.1|pre-mRNA-processing factor 39 [Bos taurus]	NP_001103259	9.65898E-122	76	439.113	354	271
a15720	phenazine biosynthesis-like domain-containing	2028	gi|327277962|ref|XP_003223732.1|PREDICTED: phenazine biosynthesis-like domain-containing protein-like [Anolis carolinensis]	XP_003223732	4.7702E-74	92	280.796	158	146
a15722	zinc transporter zip2-like	1408	gi|62859723|ref|NP_001015957.1|solute carrier family 39 (zinc transporter), member 1 [Xenopus (Silurana) tropicalis]	NP_001015957	1.0186E-29	44	132.88	270	121
a15724	cmp-sialic acid transporter-like	4195	gi|327261529|ref|XP_003215582.1|PREDICTED: CMP-sialic acid transporter-like [Anolis carolinensis]	XP_003215582	0.0	100	656.751	338	338
a15726	group 3 secretory phospholipase a2	2922	gi|291406862|ref|XP_002719757.1|PREDICTED: Group 3 secretory phospholipase A2-like [Oryctolagus cuniculus]	XP_002719757	8.61722E-75	50	283.878	447	226
a15728	adiponectin receptor protein 1	2583	gi|327290206|ref|XP_003229814.1|PREDICTED: adiponectin receptor protein 1-like [Anolis carolinensis]	XP_003229814	0.0	100	681.789	375	375
a15729	dna-directed rna polymerase iii subunit rpc3	5013	gi|84370055|ref|NP_001033600.1|DNA-directed RNA polymerase III subunit RPC3 [Bos taurus]	NP_001033600	0.0	82	719.539	541	446
a15730	PREDICTED: hypothetical protein LOC100496475 [Xenopus (Silurana) tropicalis]	2680	gi|301616361|ref|XP_002937628.1|PREDICTED: hypothetical protein LOC100496475 [Xenopus (Silurana) tropicalis]	XP_002937628	1.13929E-41	49	173.711	390	193
a15731	PREDICTED: hypothetical protein LOC100496475 [Xenopus (Silurana) tropicalis]	2623	gi|301616361|ref|XP_002937628.1|PREDICTED: hypothetical protein LOC100496475 [Xenopus (Silurana) tropicalis]	XP_002937628	1.45075E-41	49	173.326	390	192
a157358	histone-lysine n-methyltransferase ehmt1	365	gi|327286602|ref|XP_003228019.1|PREDICTED: histone-lysine N-methyltransferase EHMT1-like [Anolis carolinensis]	XP_003228019	4.51366E-36	100	150.599	73	73
a15740	tar dna-binding protein 43	1193	gi|197097374|ref|NP_001127597.1|TAR DNA-binding protein 43 [Pongo abelii]	NP_001127597	4.03088E-29	98	130.568	79	78
a15741	transmembrane protein 109-like	2707	gi|327278850|ref|XP_003224173.1|PREDICTED: transmembrane protein 109-like [Anolis carolinensis]	XP_003224173	1.38648E-95	99	352.829	234	232
a15742	transmembrane protein 109-like	2674	gi|327278850|ref|XP_003224173.1|PREDICTED: transmembrane protein 109-like [Anolis carolinensis]	XP_003224173	1.36665E-95	99	352.829	234	232
a15743	protein rogdi homolog	2815	gi|327280091|ref|XP_003224787.1|PREDICTED: protein rogdi homolog [Anolis carolinensis]	XP_003224787	1.92555E-156	100	555.058	274	274
a15744	zinc finger protein 850-like	549	gi|327291294|ref|XP_003230356.1|PREDICTED: zinc finger protein 850-like [Anolis carolinensis]	XP_003230356	1.06556E-103	92	376.326	183	170
a15745	cytochrome c oxidase subunit mitochondrial-like	863	gi|327261829|ref|XP_003215730.1|PREDICTED: cytochrome c oxidase subunit 7A2, mitochondrial-like [Anolis carolinensis]	XP_003215730	8.29257E-17	73	88.9669	68	50
a15746	comm domain-containing protein 7-like	1622	gi|348581362|ref|XP_003476446.1|PREDICTED: COMM domain-containing protein 7-like [Cavia porcellus]	XP_003476446	4.00773E-73	76	277.33	229	176
a15747	erlin-1	1637	gi|334313648|ref|XP_001377959.2|PREDICTED: LOW QUALITY PROTEIN: erlin-1-like [Monodelphis domestica]	XP_001377959	7.06121E-118	79	426.017	321	256
a15748	ribonuclease p protein subunit p29-like	1420	gi|225543478|ref|NP_001139386.1|processing of precursor 4 [Gallus gallus]	NP_001139386	3.60618E-83	81	310.457	222	182
a15753	mediator of rna polymerase ii transcription subunit 18-like	1247	gi|363744250|ref|XP_003643008.1|PREDICTED: mediator of RNA polymerase II transcription subunit 18-like [Gallus gallus]	XP_003643008	3.43509E-111	98	403.29	208	205
a15754	zinc finger protein 420-like	1367	gi|327279638|ref|XP_003224563.1|PREDICTED: zinc finger protein 420-like [Anolis carolinensis]	XP_003224563	5.47448E-81	70	303.138	224	157
a15756	histidine triad nucleotide-binding protein mitochondrial-like	1245	gi|224090227|ref|XP_002190764.1|PREDICTED: hypothetical protein [Taeniopygia guttata]	XP_002190764	3.36995E-50	81	200.675	149	121
a15757	histidine triad nucleotide-binding protein mitochondrial-like	1210	gi|224090227|ref|XP_002190764.1|PREDICTED: hypothetical protein [Taeniopygia guttata]	XP_002190764	3.23002E-50	81	200.675	149	121
a15758	transmembrane protein 14c-like	1253	gi|327270058|ref|XP_003219808.1|PREDICTED: transmembrane protein 14C-like [Anolis carolinensis]	XP_003219808	5.44868E-40	98	166.777	104	102
a15759	protein gtlf3b	2201	gi|348560261|ref|XP_003465932.1|PREDICTED: protein GTLF3B-like [Cavia porcellus]	XP_003465932	1.76514E-53	93	212.616	113	106
a1576	cdc42-interacting protein 4	1343	gi|149716399|ref|XP_001496419.1|PREDICTED: cdc42-interacting protein 4 isoform 1 [Equus caballus]	XP_001496419	1.38299E-137	87	491.115	315	277
a15760	cyclin-dependent kinase 2-interacting	1110	gi|224051744|ref|XP_002200609.1|PREDICTED: cyclin-dependent kinase 2-interacting protein [Taeniopygia guttata]	XP_002200609	6.5421E-79	82	295.819	209	173
a15762	centrosomal protein of 192 kda-like	1275	gi|297274909|ref|XP_001091387.2|PREDICTED: uncharacterized protein C18orf1-like isoform 2 [Macaca mulatta]	XP_001091387	2.77541E-31	94	137.887	67	63
a15767	phosphoglycerate mutase 1	452	gi|348513753|ref|XP_003444406.1|PREDICTED: phosphoglycerate mutase 2-like [Oreochromis niloticus]	XP_003444406	1.34E-13	100	76.2554	37	37
a15780	pleckstrin homology-like domain family b member 1 isoform 3	419	gi|327290136|ref|XP_003229780.1|PREDICTED: pleckstrin homology-like domain family B member 1-like [Anolis carolinensis]	XP_003229780	5.48548E-26	98	117.087	93	92
a15783	60s acidic ribosomal protein p0	981	gi|348508120|ref|XP_003441603.1|PREDICTED: 60S acidic ribosomal protein P0 [Oreochromis niloticus]	XP_003441603	1.66215E-136	98	486.878	265	260
a157838	v-crk sarcoma virus ct10 oncogene homolog -like	340	gi|297485046|ref|XP_002694691.1|PREDICTED: v-crk sarcoma virus CT10 oncogene homolog (avian)-like [Bos taurus]	XP_002694691	4.48544E-15	97	80.8777	43	42
a15784	thyroid hormone-inducible hepatic	633	gi|348525380|ref|XP_003450200.1|PREDICTED: mid1-interacting protein 1-B-like [Oreochromis niloticus]	XP_003450200	9.67274E-55	85	214.157	139	119
a158004	wd repeat-containing protein 18-like	384	gi|335282244|ref|XP_003354005.1|PREDICTED: LOW QUALITY PROTEIN: WD repeat-containing protein 18-like [Sus scrofa]	XP_003354005	5.6473E-26	88	117.087	77	68
a15804	ras association domain-containing protein 2	554	gi|344279750|ref|XP_003411650.1|PREDICTED: ras association domain-containing protein 2-like [Loxodonta africana]	XP_003411650	2.94191E-40	86	165.622	125	108
a15806	40s ribosomal protein s10-like	568	gi|348532494|ref|XP_003453741.1|PREDICTED: 40S ribosomal protein S10-like [Oreochromis niloticus]	XP_003453741	4.44255E-79	98	294.664	145	143
a15808	b-cell lymphoma 6 protein isoform 1	421	gi|61098402|ref|NP_001012948.1|B-cell lymphoma 6 protein homolog [Gallus gallus]	NP_001012948	3.08608E-53	96	207.608	109	105
a15812	PREDICTED: hypothetical protein LOC100490746 [Xenopus (Silurana) tropicalis]	1209	gi|301630008|ref|XP_002944123.1|PREDICTED: hypothetical protein LOC100490746 [Xenopus (Silurana) tropicalis]	XP_002944123	5.96897E-4	41	46.9802	211	87
a15815	protein fam71b-like	873	gi|345326266|ref|XP_001509881.2|PREDICTED: hypothetical protein LOC100078881, partial [Ornithorhynchus anatinus]	XP_001509881	3.07863E-43	62	176.792	216	134
a15816	centromere protein f	1689	gi|326676757|ref|XP_685984.5|PREDICTED: hypothetical protein LOC557772 [Danio rerio]	XP_685984	7.03993E-36	47	153.68	619	292
a158187	kynurenine--oxoglutarate transaminase 1 isoform 1	377	gi|363740442|ref|XP_003642330.1|PREDICTED: kynurenine--oxoglutarate transaminase 1 isoform 1 [Gallus gallus]	XP_003642330	5.13933E-16	76	83.9593	63	48
a15819	60s ribosomal protein l11-like	580	gi|348542227|ref|XP_003458587.1|PREDICTED: 60S ribosomal protein L11-like [Oreochromis niloticus]	XP_003458587	1.09302E-96	99	353.214	177	176
a15820	nucleus accumbens-associated protein 1	314	gi|327281008|ref|XP_003225242.1|PREDICTED: LOW QUALITY PROTEIN: nucleus accumbens-associated protein 1-like [Anolis carolinensis]	XP_003225242	5.95496E-12	98	70.4774	62	61
a15825	60s ribosomal protein l24	457	gi|27545227|ref|NP_775342.1|60S ribosomal protein L24 [Danio rerio]	NP_775342	6.51527E-56	92	216.853	147	136
a15826	g1 s-specific cyclin-d3	955	gi|327271195|ref|XP_003220373.1|PREDICTED: LOW QUALITY PROTEIN: g1/S-specific cyclin-D3-like [Anolis carolinensis]	XP_003220373	7.10635E-60	78	232.261	260	203
a15829	cytochrome c oxidase subunit mitochondrial-like	396	gi|348522957|ref|XP_003448990.1|PREDICTED: cytochrome c oxidase subunit 7A2, mitochondrial-like [Oreochromis niloticus]	XP_003448990	1.47194E-26	88	119.013	71	63
a15831	protein apcdd1-like	865	gi|327278063|ref|XP_003223782.1|PREDICTED: protein APCDD1-like [Anolis carolinensis]	XP_003223782	3.10043E-72	99	273.092	127	126
a15838	cytochrome c oxidase subunit 4 isoform mitochondrial-like	679	gi|348509512|ref|XP_003442292.1|PREDICTED: cytochrome c oxidase subunit 4 isoform 1, mitochondrial-like [Oreochromis niloticus]	XP_003442292	1.21884E-77	89	290.426	169	152
a15839	seizure protein 6 homolog	487	gi|354498187|ref|XP_003511197.1|PREDICTED: seizure protein 6, partial [Cricetulus griseus]	XP_003511197	2.1039E-77	88	288.5	162	144
a1584	zinc finger protein 135-like	429	gi|327288773|ref|XP_003229099.1|PREDICTED: zinc finger protein 135-like [Anolis carolinensis]	XP_003229099	1.09203E-45	83	182.57	108	90
a15842	homeobox protein meis3	1153	gi|147899101|ref|NP_001079532.1|homeobox protein meis3-B [Xenopus laevis]	NP_001079532	5.17395E-159	90	561.992	374	337
a15843	PREDICTED: hypothetical protein LOC100690784 [Oreochromis niloticus]	636	gi|348543269|ref|XP_003459106.1|PREDICTED: hypothetical protein LOC100690784 [Oreochromis niloticus]	XP_003459106	2.88446E-6	69	53.1434	46	32
a15848	uncharacterized protein LOC74472 [Mus musculus]	559	gi|198278494|ref|NP_083237.1|uncharacterized protein LOC74472 [Mus musculus]	NP_083237	1.49156E-15	56	83.5741	108	61
a15850	carbonic anhydrase 14-like	423	gi|158518454|ref|NP_001103521.1|carbonic anhydrase 14 precursor [Xenopus (Silurana) tropicalis]	NP_001103521	8.12013E-46	76	182.956	140	107
a15857	protein rufy3-like	6459	gi|327274270|ref|XP_003221901.1|PREDICTED: protein RUFY3-like [Anolis carolinensis]	XP_003221901	0.0	93	1005.74	576	540
a15858	prolactin regulatory element-binding protein	1838	gi|148225740|ref|NP_001086056.1|prolactin regulatory element binding [Xenopus laevis]	NP_001086056	9.94897E-124	67	445.662	401	270
a15861	transposon tx1 uncharacterized 149 kda	1336	gi|327271319|ref|XP_003220435.1|PREDICTED: UHRF1-binding protein 1-like [Anolis carolinensis]	XP_003220435	3.82745E-47	60	190.66	276	167
a15864	ammecr1-like protein	2307	gi|327267296|ref|XP_003218438.1|PREDICTED: AMMECR1-like protein-like [Anolis carolinensis]	XP_003218438	6.34781E-78	100	293.893	135	135
a15865	zinc finger protein 570-like	448	gi|327287744|ref|XP_003228588.1|PREDICTED: zinc finger protein 570-like [Anolis carolinensis]	XP_003228588	6.32397E-5	61	47.3654	55	34
a15867	sodium-dependent phosphate transporter 1	3164	gi|345317588|ref|XP_001511634.2|PREDICTED: sodium-dependent phosphate transporter 1-like [Ornithorhynchus anatinus]	XP_001511634	2.85644E-172	82	607.831	462	381
a15868	transmembrane protein 223-like	614	gi|348515659|ref|XP_003445357.1|PREDICTED: transmembrane protein 223-like [Oreochromis niloticus]	XP_003445357	8.84606E-18	56	91.2781	125	70
a15869	upstream stimulatory factor 1	1748	gi|334323839|ref|XP_001381670.2|PREDICTED: upstream stimulatory factor 1-like [Monodelphis domestica]	XP_001381670	2.91457E-125	92	450.669	310	286
a15870	arf-gap with coiled- ank repeat and ph domain-containing protein 2	698	gi|57529600|ref|NP_001006548.1|arf-GAP with coiled-coil, ANK repeat and PH domain-containing protein 2 [Gallus gallus]	NP_001006548	4.86766E-85	91	315.079	180	164
a15873	cyclin-f	3038	gi|363739755|ref|XP_415043.3|PREDICTED: cyclin-F [Gallus gallus]	XP_415043	0.0	80	1095.49	793	639
a15875	interleukin-17 receptor d precursor	4529	gi|327266014|ref|XP_003217802.1|PREDICTED: LOW QUALITY PROTEIN: interleukin-17 receptor D-like [Anolis carolinensis]	XP_003217802	0.0	90	1306.58	707	640
a15876	f-box lrr-repeat protein 8-like	3673	gi|327273750|ref|XP_003221643.1|PREDICTED: f-box/LRR-repeat protein 8-like [Anolis carolinensis]	XP_003221643	0.0	98	737.643	378	371
a15877	protein yipf6-like	2227	gi|363732907|ref|XP_420160.2|PREDICTED: protein YIPF6 [Gallus gallus]	XP_420160	1.26406E-99	91	365.925	236	215
a15878	coiled-coil domain-containing protein 34-like	1757	gi|291384750|ref|XP_002709252.1|PREDICTED: coiled-coil domain containing 34 [Oryctolagus cuniculus]	XP_002709252	8.52101E-16	74	87.0409	98	73
a15879	coiled-coil domain-containing protein 34-like	1593	gi|291384750|ref|XP_002709252.1|PREDICTED: coiled-coil domain containing 34 [Oryctolagus cuniculus]	XP_002709252	4.53683E-21	64	104.375	290	188
a15883	conserved plasmodium	787	gi|293361093|ref|XP_002729945.1|PREDICTED: hypothetical protein [Rattus norvegicus]	XP_002729945	2.51741E-6	46	53.9138	173	80
a15885	cytoplasmic trna 2-thiolation protein 1	1876	gi|62751601|ref|NP_001015743.1|cytoplasmic tRNA 2-thiolation protein 1 [Xenopus (Silurana) tropicalis]	NP_001015743	4.57685E-124	84	446.817	305	259
a15889	protein gpr107	4960	gi|71897323|ref|NP_001025857.1|protein GPR107 precursor [Gallus gallus]	NP_001025857	0.0	77	695.656	509	397
a15890	fascin	1116	gi|126334482|ref|XP_001363553.1|PREDICTED: fascin [Monodelphis domestica]	XP_001363553	6.10204E-117	88	422.165	255	226
a15892	transportin-3 isoform 1	4275	gi|126340681|ref|XP_001366713.1|PREDICTED: transportin-3 isoform 1 [Monodelphis domestica]	XP_001366713	0.0	94	1706.81	931	876
a15893	solute carrier family facilitated glucose transporter member 11-like	596	gi|224071776|ref|XP_002194685.1|PREDICTED: hypothetical protein [Taeniopygia guttata]	XP_002194685	2.96602E-23	81	109.383	86	70
a15895	comm domain-containing protein 5	1417	gi|56605926|ref|NP_001008465.1|COMM domain-containing protein 5 [Gallus gallus]	NP_001008465	1.11777E-84	84	315.464	225	189
a15897	chromosome 22 open reading frame 25	4717	gi|56119064|ref|NP_001007837.1|uncharacterized protein C22orf25 homolog [Gallus gallus]	NP_001007837	4.45676E-140	93	501.516	276	258
a15898	39s ribosomal protein mitochondrial-like	1552	gi|348574706|ref|XP_003473131.1|PREDICTED: 39S ribosomal protein L41, mitochondrial-like [Cavia porcellus]	XP_003473131	4.98943E-49	80	197.208	135	109
a15904	zinc finger protein 526	1720	gi|345784978|ref|XP_541591.3|PREDICTED: zinc finger protein 526 [Canis lupus familiaris]	XP_541591	1.92081E-105	56	384.8	509	287
a15907	pogo transposable element with znf domain-like isoform 1	4004	gi|327286837|ref|XP_003228136.1|PREDICTED: zinc finger protein 280D-like [Anolis carolinensis]	XP_003228136	0.0	72	1316.98	970	708
a15910	ubiquitin-conjugating enzyme e2 r1-like	1170	gi|118103188|ref|XP_423237.2|PREDICTED: ubiquitin-conjugating enzyme E2 R1 [Gallus gallus]	XP_423237	6.95034E-119	91	428.713	230	211
a15912	ubiquitin carboxyl-terminal hydrolase cyld-like	886	gi|326918200|ref|XP_003205379.1|PREDICTED: ubiquitin carboxyl-terminal hydrolase CYLD-like [Meleagris gallopavo]	XP_003205379	2.17442E-28	62	127.487	153	96
a15914	dynactin subunit 5-like	3121	gi|310772211|ref|NP_001185569.1|dynactin subunit 5 isoform 2 [Gallus gallus]	NP_001185569	2.27867E-89	91	332.413	180	165
a15915	coiled-coil domain-containing protein 117-like	934	gi|363740009|ref|XP_003642256.1|PREDICTED: coiled-coil domain-containing protein 117 [Gallus gallus]	XP_003642256	5.15218E-7	73	56.6102	52	38
a15916	polypeptide n-acetylgalactosaminyltransferase-like protein 4	2784	gi|313760656|ref|NP_001186513.1|putative polypeptide N-acetylgalactosaminyltransferase-like protein 4 [Gallus gallus]	NP_001186513	0.0	93	1142.87	613	575
a159163	protein tweety homolog 1-like	584	gi|118405086|ref|NP_001072899.1|protein tweety homolog 1 [Xenopus (Silurana) tropicalis]	NP_001072899	1.75899E-41	83	169.859	118	99
a15920	disks large homolog 1 isoform 2	5000	gi|363737193|ref|XP_003641812.1|PREDICTED: disks large homolog 1 isoform 2 [Gallus gallus]	XP_003641812	0.0	91	1289.63	803	738
a15921	disks large homolog 1 isoform 2	3573	gi|363737193|ref|XP_003641812.1|PREDICTED: disks large homolog 1 isoform 2 [Gallus gallus]	XP_003641812	0.0	92	1329.69	809	750
a15922	disks large homolog 1 isoform 1	3408	gi|363737191|ref|XP_003641811.1|PREDICTED: disks large homolog 1 isoform 1 [Gallus gallus]	XP_003641811	0.0	92	1202.96	733	677
a15923	disks large homolog 4 isoform 2	3356	gi|157909820|ref|NP_001103222.1|disks large homolog 4 isoform 2 [Mus musculus]	NP_001103222	0.0	92	1334.7	745	692
a15924	disks large homolog 4 isoform 2	3257	gi|157909820|ref|NP_001103222.1|disks large homolog 4 isoform 2 [Mus musculus]	NP_001103222	0.0	97	1351.65	712	692
[truncated: 14,543 more rows]
